# Supplementary material for: Comparative genomic analyses reveal key traits for biocontrol and the promotion of plant growth in Paenibacillus strains
Source: World J Microbiol Biotechnol. 2026 Feb 23;42(3):96. doi: 10.1007/s11274-026-04811-6 (PMC12926252; doi:10.1007/s11274-026-04811-6)
Supplement: Supplementary file 3 — Supplementary file3 (XLSX 1925 KB) [file 11274_2026_4811_MOESM3_ESM.xlsx]

## Sheet: Table_S1
Table S1. Distribution data and quality analysis
Order	GCF	Organism Name	BioProject	BioSample	Geographic location	Host	Isolation source	Strain	Submission	Completude NCBI	Contamination NCBI
1	GCF_000517925_1	Paenibacillus sp. FSL H8-237 (firmicutes)	PRJNA173826	SAMN02597350	USA		pasteurized milk	FSL H8-237		0.9861	0.0095
2	GCF_001909045_1	Paenibacillus sp. P3E (firmicutes)	PRJNA316702	SAMN04589772	Brazil: Encruzilhada do Sul	Helianthus annuus L.	rhizosphere	P3E	UFRGS, Luiz Borges; 2016-03-29	0.9906	0.0131
3	GCF_001909085_1	Paenibacillus sp. P32E (firmicutes)	PRJNA316723	SAMN04589846	Brazil: Encruzilhada do Sul	Helianthus annuus L.	rhizosphere	P32E	UFRGS, Luiz Borges; 2016-03-29	0.9906	0.0131
4	GCF_001909095_1	Paenibacillus sp. P46E (firmicutes)	PRJNA316725	SAMN04589848	Brazil: Encruzilhada do Sul	Helianthus annuus L.	rhizosphere	P46E	UFRGS, Luiz Borges; 2016-03-29	0.9906	0.0076
5	GCF_001954295_1	Paenibacillus odorifer (firmicutes)	PRJNA343020	SAMN05929619	USA		milk	FSL J3-0122	Cornell University, Sarah Beno; 2016-10-20	0.9861	0.0095
6	GCF_001954345_1	Paenibacillus odorifer (firmicutes)	PRJNA343020	SAMN05929619	USA		milk	FSL J3-0122	Cornell University, Sarah Beno; 2016-10-20	0.9861	0.0081
7	GCF_001954365_1	Paenibacillus odorifer (firmicutes)	PRJNA343020	SAMN05929619	USA		milk	FSL J3-0122	Cornell University, Sarah Beno; 2016-10-20	0.9806	0.0081
8	GCF_001954375_1	Paenibacillus odorifer (firmicutes)	PRJNA343020	SAMN05929619	USA		milk	FSL J3-0122	Cornell University, Sarah Beno; 2016-10-20	0.9861	0.0081
9	GCF_001954505_1	Paenibacillus odorifer (firmicutes)	PRJNA343020	SAMN05929619	USA		milk	FSL J3-0122	Cornell University, Sarah Beno; 2016-10-20	0.9806	0.0119
10	GCF_001954515_1	Paenibacillus odorifer (firmicutes)	PRJNA343020	SAMN05929619	USA		milk	FSL J3-0122	Cornell University, Sarah Beno; 2016-10-20	0.9861	0.0081
11	GCF_001954615_1	Paenibacillus odorifer (firmicutes)	PRJNA343020	SAMN05929619	USA		milk	FSL J3-0122	Cornell University, Sarah Beno; 2016-10-20	0.9847	0.0156
12	GCF_001954655_1	Paenibacillus odorifer (firmicutes)	PRJNA343020	SAMN05929619	USA		milk	FSL J3-0122	Cornell University, Sarah Beno; 2016-10-20	0.9861	0.0081
13	GCF_001955495_1	Paenibacillus odorifer (firmicutes)	PRJNA343020	SAMN05929619	USA		milk	FSL J3-0122	Cornell University, Sarah Beno; 2016-10-20	0.9806	0.0054
14	GCF_001955535_1	Paenibacillus sp. FSL H7-0326 (firmicutes)	PRJNA343020	SAMN05929619	USA		milk	FSL J3-0122	Cornell University, Sarah Beno; 2016-10-20	0.9967	0.0006
15	GCF_001955755_1	Paenibacillus odorifer (firmicutes)	PRJNA343020	SAMN05929619	USA		milk	FSL J3-0122	Cornell University, Sarah Beno; 2016-10-20	0.9967	0.0006
16	GCF_001955765_1	Paenibacillus odorifer (firmicutes)	PRJNA343020	SAMN05929619	USA		milk	FSL J3-0122	Cornell University, Sarah Beno; 2016-10-20	0.9861	0.0081
17	GCF_001955775_1	Paenibacillus odorifer (firmicutes)	PRJNA343020	SAMN05929619	USA		milk	FSL J3-0122	Cornell University, Sarah Beno; 2016-10-20	0.9861	0.0081
18	GCF_001955785_1	Paenibacillus odorifer (firmicutes)	PRJNA343020	SAMN05929619	USA		milk	FSL J3-0122	Cornell University, Sarah Beno; 2016-10-20	0.9861	0.0081
19	GCF_001955835_1	Paenibacillus odorifer (firmicutes)	PRJNA343020	SAMN05929619	USA		milk	FSL J3-0122	Cornell University, Sarah Beno; 2016-10-20	0.9861	0.0081
20	GCF_001955845_1	Paenibacillus odorifer (firmicutes)	PRJNA343020	SAMN05929619	USA		milk	FSL J3-0122	Cornell University, Sarah Beno; 2016-10-20	0.9861	0.0095
21	GCF_001955865_1	Paenibacillus glucanolyticus (firmicutes)	PRJNA343020	SAMN05929619	USA		milk	FSL J3-0122	Cornell University, Sarah Beno; 2016-10-20	0.9972	0.0081
22	GCF_002264345_1	Paenibacillus odorifer (firmicutes)	PRJNA385758	SAMN06909694	Finland: Olkiluoto		Low level radioactive waste repository experiment	VTT E-133288	VTT Technical Research Centre of Finland, Kaisa Marjamaa; 2017-05-08	0.9861	0.0087
23	GCF_002264385_1	Paenibacillus sp. VTT E-133280 (firmicutes)	PRJNA385758	SAMN06909694	Finland: Olkiluoto		Low level radioactive waste repository experiment	VTT E-133288	VTT Technical Research Centre of Finland, Kaisa Marjamaa; 2017-05-08	0.9861	0.0165
24	GCF_002803325_1	Paenibacillus sp. GM2FR (firmicutes)	PRJNA344841	SAMN05846350	Germany	Festuca rubra		GM2FR	Georg-August-University Goettingen, Genomic and Applied Microbiology, Goettingen Genomics Laboratory, G2L Team; 2016-09-29	0.9917	0.0002
25	GCF_003184205_1	Paenibacillus sp. Cedars (firmicutes)	PRJNA383291	SAMN06765501	USA: California , The Cedars, Campsite Springs		Alkaline pool submerged anode electrode	Cedars	National Institute for Material Science, Eugenio La Cava; 2017-04-18	0.9972	0
26	GCF_004000925_1	Paenibacillus illinoisensis NBRC 15959 (firmicutes)	BioProject Accession não encontrado	BioSample Code não encontrado						0.9972	0
27	GCF_009664975_1	Paenibacillus monticola (firmicutes)	PRJNA588355	SAMN13242171	China	missing	mountain soil	LC-T2	Lanzhou University, Qi Zhao; 2019-11-08	0.9917	0.0109
28	GCF_010820665_1	Paenibacillus sp. SYP-B3998 (firmicutes)	PRJNA590597	SAMN13335780	China:Heilongjiang Hegang		tea maple soil	SYP-B3998	Shenyang Pharmaceutical University, xinrui Shen; 2019-11-20	0.9861	0.0061
29	GCF_013359945_1	Paenibacillus agri (firmicutes)	PRJNA634225	SAMN14987153	South Korea: Yeong-wol		soil	JW14	chungang university, Ye Lin Seo; 2020-05-21	0.9917	0.0013
30	GCF_014645615_1	Paenibacillus hunanensis (firmicutes)	BioProject Accession não encontrado	BioSample Code não encontrado						0.8734	0.0087
31	GCF_017052585_1	Paenibacillus apiarius (firmicutes)	PRJNA700512	SAMN17833047	Iran: Isfahan Province, Isfahan, Falavarjan	Triticum aestivum	rhizosphere	MW-14	University of Tuebingen, Harald Gross; 2021-02-08	0.9972	0.0052
32	GCF_017086365_1	Paenibacillus tianjinensis (firmicutes)	PRJNA699695	SAMN17807408	China: Tianjin		Environment Monitoring (Air)	TB2019	Tianjin Institute for Durg Control, Hongxiang Liu; 2021-02-05	0.9897	0.0243
33	GCF_022637315_1	Paenibacillus sp. N3/727 (firmicutes)	PRJNA631893	SAMN26533773	Germany: exploratory Hainich		grassland soil	H4-C21	Leibniz Centre for Agricultural Landscape Research (ZALF), Andreas Ulrich; 2022-03-09	0.9972	0.0034
34	GCF_023520895_1	Paenibacillus sp. PK3_47 (firmicutes)	PRJNA398615	SAMN08580402	Pakistan: Mithi	Tetraena simplex		PK6-15	King Abdullah University of Science and Technology, Salim Bougouffa; 2018-02-22	0.9911	0.0048
35	GCF_023614095_1	Paenibacillus hunanensis (firmicutes)	PRJNA798255	SAMN25064059	China:Henan	maize	xylem sap	ACZLY 512	Chinese Academy of Agricultural Sciences, Liyu zhang; 2022-01-18	0.8734	0.0103
36	GCF_023713585_1	Paenibacillus sp. MER TA 81-3 (firmicutes)	PRJNA832800	SAMN28071812	USA		spacecraft surface	RA 14A.10	Jet Propulsion Laboratory, Arman Seuylemezian; 2022-05-03	0.9958	0
37	GCF_028747985_1	Paenibacillus urinalis (firmicutes)	PRJNA933617	SAMN327339972022						0.9967	0.0017
38	GCF_029893135_1	Paenibacillus sp. PastF-3 (firmicutes)	PRJNA834443	SAMN28094750	missing	not applicable	missing	PastF-3	JGI; 2022-05-04	0.9861	0.0185
39	GCF_029893505_1	Paenibacillus sp. PastH-4 (firmicutes)	PRJNA834177	SAMN28094812	missing	not applicable	missing	PastH-4	JGI; 2022-05-04	0.9861	0.0081
40	GCF_029893745_1	Paenibacillus sp. PastF-4 (firmicutes)	PRJNA834176	SAMN28094821	missing	not applicable	missing	PastF-4	JGI; 2022-05-04	0.9861	0.0081
41	GCF_029893985_1	Paenibacillus sp. PastH-3 (firmicutes)	PRJNA834175	SAMN28094754	missing	not applicable	missing	PastH-3	JGI; 2022-05-04	98,61% (100th Percentile)	0,81%
42	GCF_030403775_1	Paenibacillus sp. BSR1-1 (firmicutes)	PRJNA924102	SAMN32746257	Thailand: Lopburi		agricultural soil	BSR1-1	Mahasarakham University, Aphidech Sangdee; 2023-01-16	0.9271	0.0852
43	GCF_030705605_1	Paenibacillus sp. P96 (firmicutes)	PRJNA891937	SAMN31361569	Hungary	maize	root	P96	Hungarian University of Agriculture and Life Sciences University, Dalma Marton; 2022-10-19	0.9889	0
44	GCF_031454175_1	Paenibacillus hunanensis (firmicutes)	PRJNA695609	SAMN17619983	China: Hunan Province	not applicable	missing	DSM 22170	JGI; 2021-01-28	0.8734	0.0087
45	GCF_032302195_1	Paenibacillus sp. MMS20-IR301 (firmicutes)	PRJNA780653	SAMN23169896	Korea: Daedae-dong, Suncheon-si, Jeollanam-do		soli	MMS20-IR301	Chungnam National University, hyejin kim; 2021-11-16	0.9861	0.0098
46	GCF_034055775_1	Paenibacillus hunanensis (firmicutes)	PRJNA1042859	SAMN38323420	China: Shandong Province		soil	Y9	Shandong Agricultural University, yayu Liu; 2023-11-19	0.8734	0.0142
47	GCF_035804095_1	Paenibacillus lautus (firmicutes)	PRJNA802201	SAMN32927295	not collected		soil	B-14742	USDA-ARS-NCAUR, Heather Walker; 2023-01-26	0.9972	0.0002
48	GCF_037963285_1	Paenibacillus sp. FSL H3-0329 (firmicutes)	PRJNA768416	SAMN29228897	not applicable	not applicable	food ingredient	FSL K6-1121	Penn State, Xiaoyuan Wei; 2022-06-21	0.9861	0.0081
49	GCF_037963305_1	Paenibacillus sp. FSL E2-0274 (firmicutes)	PRJNA768416	SAMN29228897	not applicable	not applicable	food ingredient	FSL K6-1121	Penn State, Xiaoyuan Wei; 2022-06-21	0.9861	0.0081
50	GCF_037963315_1	Paenibacillus sp. FSL E2-0230 (firmicutes)	PRJNA768416	SAMN29228897	not applicable	not applicable	food ingredient	FSL K6-1121	Penn State, Xiaoyuan Wei; 2022-06-21	0.9861	0.0081
51	GCF_037963865_1	Paenibacillus sp. FSL R10-2734 (firmicutes)	PRJNA768416	SAMN29228897	not applicable	not applicable	food ingredient	FSL K6-1121	Penn State, Xiaoyuan Wei; 2022-06-21	0.9861	0.0081
52	GCF_037965315_1	Paenibacillus sp. FSL R10-2796 (firmicutes)	PRJNA768416	SAMN29228897	not applicable	not applicable	food ingredient	FSL K6-1121	Penn State, Xiaoyuan Wei; 2022-06-21	0.9861	0.012
53	GCF_037965665_1	Paenibacillus sp. FSL L8-0333 (firmicutes)	PRJNA768416	SAMN29228897	not applicable	not applicable	food ingredient	FSL K6-1121	Penn State, Xiaoyuan Wei; 2022-06-21	0.9861	0.0081
54	GCF_037969755_1	Paenibacillus sp. FSL W8-0187 (firmicutes)	PRJNA768416	SAMN29228897	not applicable	not applicable	food ingredient	FSL K6-1121	Penn State, Xiaoyuan Wei; 2022-06-21	0.9861	0.0081
55	GCF_037970385_1	Paenibacillus sp. FSL R5-0928 (firmicutes)	PRJNA768416	SAMN29228897	not applicable	not applicable	food ingredient	FSL K6-1121	Penn State, Xiaoyuan Wei; 2022-06-21	0.9861	0.0081
56	GCF_037974255_1	Paenibacillus sp. FSL R5-0636 (firmicutes)	PRJNA768416	SAMN29228897	not applicable	not applicable	food ingredient	FSL K6-1121	Penn State, Xiaoyuan Wei; 2022-06-21	0.9861	0.0081
57	GCF_037977235_1	Paenibacillus sp. FSL K6-0276 (firmicutes)	PRJNA768416	SAMN29228897	not applicable	not applicable	food ingredient	FSL K6-1121	Penn State, Xiaoyuan Wei; 2022-06-21	0.9806	0.0148
58	GCF_037992955_1	Paenibacillus sp. FSL E2-0202 (firmicutes)	PRJNA768416	SAMN29228897	not applicable	not applicable	food ingredient	FSL K6-1121	Penn State, Xiaoyuan Wei; 2022-06-21	0.9861	0.0137
59	GCF_037992975_1	Paenibacillus sp. FSL E2-0177 (firmicutes)	PRJNA768416	SAMN29228897	not applicable	not applicable	food ingredient	FSL K6-1121	Penn State, Xiaoyuan Wei; 2022-06-21	0.9861	0.0081
60	GCF_038002225_1	Paenibacillus sp. FSL R7-0204 (firmicutes)	PRJNA768416	SAMN29228897	not applicable	not applicable	food ingredient	FSL K6-1121	Penn State, Xiaoyuan Wei; 2022-06-21	0.9917	0.0137
61	GCF_038002265_1	Paenibacillus sp. FSL R7-0179 (firmicutes)	PRJNA768416	SAMN29228897	not applicable	not applicable	food ingredient	FSL K6-1121	Penn State, Xiaoyuan Wei; 2022-06-21	0.9917	0.0109
62	GCF_038002825_1	Paenibacillus sp. FSL H8-0048 (firmicutes)	PRJNA768416	SAMN29228897	not applicable	not applicable	food ingredient	FSL K6-1121	Penn State, Xiaoyuan Wei; 2022-06-21	0.9861	0.0081
63	GCF_038002845_1	Paenibacillus sp. FSL F4-0122 (firmicutes)	PRJNA768416	SAMN29228897	not applicable	not applicable	food ingredient	FSL K6-1121	Penn State, Xiaoyuan Wei; 2022-06-21	0.9861	0.0081
64	GCF_038003685_1	Paenibacillus sp. FSL M7-0547 (firmicutes)	PRJNA768416	SAMN29228897	not applicable	not applicable	food ingredient	FSL K6-1121	Penn State, Xiaoyuan Wei; 2022-06-21	0.9861	0.0063
65	GCF_038003695_1	Paenibacillus sp. FSL L8-0494 (firmicutes)	PRJNA768416	SAMN29228897	not applicable	not applicable	food ingredient	FSL K6-1121	Penn State, Xiaoyuan Wei; 2022-06-21	0.9861	0.0119
66	GCF_038003765_1	Paenibacillus sp. FSL H7-0714 (firmicutes)	PRJNA768416	SAMN29228897	not applicable	not applicable	food ingredient	FSL K6-1121	Penn State, Xiaoyuan Wei; 2022-06-21	0.9861	0.0109
67	GCF_038003885_1	Paenibacillus sp. FSL R10-2788 (firmicutes)	PRJNA768416	SAMN29228897	not applicable	not applicable	food ingredient	FSL K6-1121	Penn State, Xiaoyuan Wei; 2022-06-21	0.9806	0.0095
68	GCF_038003945_1	Paenibacillus sp. FSL R10-2779 (firmicutes)	PRJNA768416	SAMN29228897	not applicable	not applicable	food ingredient	FSL K6-1121	Penn State, Xiaoyuan Wei; 2022-06-21	0.9861	0.0081
69	GCF_038004105_1	Paenibacillus sp. FSL L8-0323 (firmicutes)	PRJNA768416	SAMN29228897	not applicable	not applicable	food ingredient	FSL K6-1121	Penn State, Xiaoyuan Wei; 2022-06-21	0.9861	0.0077
70	GCF_038004305_1	Paenibacillus sp. FSL L8-0506 (firmicutes)	PRJNA768416	SAMN29228897	not applicable	not applicable	food ingredient	FSL K6-1121	Penn State, Xiaoyuan Wei; 2022-06-21	0.9861	0.0081
71	GCF_038004505_1	Paenibacillus sp. FSL R7-0048 (firmicutes)	PRJNA768416	SAMN29228897	not applicable	not applicable	food ingredient	FSL K6-1121	Penn State, Xiaoyuan Wei; 2022-06-21	0.9861	0.0137
72	GCF_038004525_1	Paenibacillus sp. FSL R5-0914 (firmicutes)	PRJNA768416	SAMN29228897	not applicable	not applicable	food ingredient	FSL K6-1121	Penn State, Xiaoyuan Wei; 2022-06-21	0.9861	0.0137
73	GCF_038004605_1	Paenibacillus sp. FSL P4-0502 (firmicutes)	PRJNA768416	SAMN29228897	not applicable	not applicable	food ingredient	FSL K6-1121	Penn State, Xiaoyuan Wei; 2022-06-21	0.9861	0.012
74	GCF_038004625_1	Paenibacillus sp. FSL P4-0184 (firmicutes)	PRJNA768416	SAMN29228897	not applicable	not applicable	food ingredient	FSL K6-1121	Penn State, Xiaoyuan Wei; 2022-06-21	0.9861	0.0137
75	GCF_038004965_1	Paenibacillus sp. FSL R5-0876 (firmicutes)	PRJNA768416	SAMN29228897	not applicable	not applicable	food ingredient	FSL K6-1121	Penn State, Xiaoyuan Wei; 2022-06-21	0.9861	0.0081
76	GCF_038005345_1	Paenibacillus sp. FSL H8-0122 (firmicutes)	PRJNA768416	SAMN29228897	not applicable	not applicable	food ingredient	FSL K6-1121	Penn State, Xiaoyuan Wei; 2022-06-21	0.9917	0.0185
77	GCF_038008085_1	Paenibacillus sp. FSL P4-0288 (firmicutes)	PRJNA768416	SAMN29228897	not applicable	not applicable	food ingredient	FSL K6-1121	Penn State, Xiaoyuan Wei; 2022-06-21	0.9861	0.0174
78	GCF_038008105_1	Paenibacillus sp. FSL L8-0709 (firmicutes)	PRJNA768416	SAMN29228897	not applicable	not applicable	food ingredient	FSL K6-1121	Penn State, Xiaoyuan Wei; 2022-06-21	0.9861	0.0241
79	GCF_038008265_1	Paenibacillus sp. FSL K6-2859 (firmicutes)	PRJNA768416	SAMN29228897	not applicable	not applicable	food ingredient	FSL K6-1121	Penn State, Xiaoyuan Wei; 2022-06-21	0.9861	0.0185
80	GCF_038008505_1	Paenibacillus sp. FSL H7-0735 (firmicutes)	PRJNA768416	SAMN29228897	not applicable	not applicable	food ingredient	FSL K6-1121	Penn State, Xiaoyuan Wei; 2022-06-21	0.9806	0.0137
81	GCF_038009265_1	Paenibacillus sp. FSL P2-0536 (firmicutes)	PRJNA768416	SAMN29228897	not applicable	not applicable	food ingredient	FSL K6-1121	Penn State, Xiaoyuan Wei; 2022-06-21	0.9778	0.0095
82	GCF_038009325_1	Paenibacillus sp. FSL L8-0708 (firmicutes)	PRJNA768416	SAMN29228897	not applicable	not applicable	food ingredient	FSL K6-1121	Penn State, Xiaoyuan Wei; 2022-06-21	0.9861	0.0193
83	GCF_038050135_1	Paenibacillus sp. FSL L8-0493 (firmicutes)	PRJNA768416	SAMN29228897	not applicable	not applicable	food ingredient	FSL K6-1121	Penn State, Xiaoyuan Wei; 2022-06-21	0.9861	0.0063
84	GCF_038069665_1	Paenibacillus sp. FSL L8-0696 (firmicutes)	PRJNA768416	SAMN29228897	not applicable	not applicable	food ingredient	FSL K6-1121	Penn State, Xiaoyuan Wei; 2022-06-21	0.9806	0.0095
85	GCF_038593125_1	Paenibacillus sp. FSL F4-0097 (firmicutes)	PRJNA768416	SAMN29228897	not applicable	not applicable	food ingredient	FSL K6-1121	Penn State, Xiaoyuan Wei; 2022-06-21	0.9806	0.0081
86	GCF_900103825_1	Paenibacillus sp. yr247 (firmicutes)	BioProject Accession não encontrado	BioSample Code não encontrado						0.9972	0.0155
87	GCF_900106725_1	Paenibacillus sp. PDC88 (firmicutes)	BioProject Accession não encontrado	BioSample Code não encontrado						0.9967	0.0083
88	GCF_900177425_1	Paenibacillus uliginis N3/975 (firmicutes)	BioProject Accession não encontrado	BioSample Code não encontrado						0.9972	0.0016
89	GCF_001633025_1	Paenibacillus glucanolyticus (firmicutes)	PRJNA309413	SAMN04432833	USA		black liquor from pulp mill stream	SLM1	North Carolina State University, Stephanie Mathews; 2016-01-21	0.9972	0.0019
90	GCF_001860525_1	Paenibacillus sp. LC231 (firmicutes)	PRJNA235333	SAMN02715779	USA: Lechuguilla Cave, Carlsbad Caverns National Park, New Mexico			LC231	McMaster University, Nicholas Waglechner; 2014-04-02	0.9972	0.0074
91	GCF_001909055_1	Paenibacillus helianthi (firmicutes)	PRJNA316709	SAMN04589806	Brazil: Encruzilhada do Sul	Helianthus annuus L.	rhizosphere	P26E	UFRGS, Luiz Borges; 2016-03-29	0.9911	0.0131
92	GCF_001954455_1	Paenibacillus odorifer (firmicutes)	PRJNA343020	SAMN05929619	USA		milk	FSL J3-0122	Cornell University, Sarah Beno; 2016-10-20	0.9861	0.0081
93	GCF_001954495_1	Paenibacillus odorifer (firmicutes)	PRJNA343020	SAMN05929619	USA		milk	FSL J3-0122	Cornell University, Sarah Beno; 2016-10-20	0.9861	0.0081
94	GCF_001954535_1	Paenibacillus odorifer (firmicutes)	PRJNA343020	SAMN05929619	USA		milk	FSL J3-0122	Cornell University, Sarah Beno; 2016-10-20	0.9861	0.0081
95	GCF_001954575_1	Paenibacillus odorifer (firmicutes)	PRJNA343020	SAMN05929619	USA		milk	FSL J3-0122	Cornell University, Sarah Beno; 2016-10-20	0.9861	0.0081
96	GCF_001954585_1	Paenibacillus odorifer (firmicutes)	PRJNA343020	SAMN05929619	USA		milk	FSL J3-0122	Cornell University, Sarah Beno; 2016-10-20	0.9861	0.0081
97	GCF_001954665_1	Paenibacillus odorifer (firmicutes)	PRJNA343020	SAMN05929619	USA		milk	FSL J3-0122	Cornell University, Sarah Beno; 2016-10-20	0.9861	0.0081
98	GCF_001954675_1	Paenibacillus odorifer (firmicutes)	PRJNA343020	SAMN05929619	USA		milk	FSL J3-0122	Cornell University, Sarah Beno; 2016-10-20	0.9861	0.0081
99	GCF_001955555_1	Paenibacillus odorifer (firmicutes)	PRJNA343020	SAMN05929619	USA		milk	FSL J3-0122	Cornell University, Sarah Beno; 2016-10-20	0.9861	0.0081
100	GCF_001955925_1	Paenibacillus sp. FSL R7-0337 (firmicutes)	PRJNA343020	SAMN05929619	USA		milk	FSL J3-0122	Cornell University, Sarah Beno; 2016-10-20	0.9917	0.0081
101	GCF_001955975_1	Paenibacillus lautus (firmicutes)	PRJNA343020	SAMN05929619	USA		milk	FSL J3-0122	Cornell University, Sarah Beno; 2016-10-20	0.9972	0.0076
102	GCF_002573715_1	Paenibacillus sp. EZ-K15 (firmicutes)	PRJNA413656	SAMN07759905	Russia: Kazan		nitrocellulose-contaminated wastewater environments	EZ-K15	Kazan (Volga Region) Federal University, Waleed Mohammed; 2017-10-09	0.9954	0.0076
103	GCF_003255855_1	Paenibacillus odorifer (firmicutes)	PRJNA390216	SAMN07224379	South Korea: Bundang	Homo sapiens	adult feces	CBA7130	Korea Food Research Institute, Young-Do Nam; 2017-06-12	0.9861	0.0081
104	GCF_009377295_1	Paenibacillus glucanolyticus (firmicutes)	PRJNA565910	SAMN12771811	Germany: Bonn		Inner wall of a refrigerator	J12	Universitaet Bonn, Waldemar Seel; 2019-09-17	0.9972	0
105	GCF_017874735_1	Paenibacillus silagei (firmicutes)	PRJNA709637	SAMN18247417	missing	not applicable	missing	DSM 101953	JGI; 2021-03-10	0.9917	0.0093
106	GCF_023195625_1	Paenibacillus odorifer (firmicutes)	PRJNA824532	SAMN27407113	USA:Wisconsin	rabbit	fecal material	V	Gateway Technical College, Richard McLaughlin; 2022-04-07	0.9861	0.0081
107	GCF_030812855_1	Paenibacillus wynnii (firmicutes)	PRJNA708559	SAMN18243019	missing	not applicable	missing	DS2010	JGI; 2021-03-10	0.9917	0.0061
108	GCF_037333485_1	Paenibacillus glucanolyticus (firmicutes)	PRJNA1087061	SAMN40422510	Antarctica		Styx glacier	GlSt238	Korea Polar Research Institute, Minkyung Kim; 2024-03-12	0.9972	0.0014
109	GCF_037963265_1	Paenibacillus sp. FSL H7-0943 (firmicutes)	PRJNA768416	SAMN29228897	not applicable	not applicable	food ingredient	FSL K6-1121	Penn State, Xiaoyuan Wei; 2022-06-21	0.9861	0.0137
110	GCF_037963295_1	Paenibacillus sp. FSL F4-0243 (firmicutes)	PRJNA768416	SAMN29228897	not applicable	not applicable	food ingredient	FSL K6-1121	Penn State, Xiaoyuan Wei; 2022-06-21	0.9861	0.0137
111	GCF_037963825_1	Paenibacillus sp. FSL H8-0282 (firmicutes)	PRJNA768416	SAMN29228897	not applicable	not applicable	food ingredient	FSL K6-1121	Penn State, Xiaoyuan Wei; 2022-06-21	0.9861	0.0137
112	GCF_037969875_1	Paenibacillus sp. FSL R7-0337 (firmicutes)	PRJNA768416	SAMN29228897	not applicable	not applicable	food ingredient	FSL K6-1121	Penn State, Xiaoyuan Wei; 2022-06-21	0.9917	0.0081
113	GCF_037969925_1	Paenibacillus sp. FSL R7-0189 (firmicutes)	PRJNA768416	SAMN29228897	not applicable	not applicable	food ingredient	FSL K6-1121	Penn State, Xiaoyuan Wei; 2022-06-21	0.9861	0.0081
114	GCF_037972555_1	Paenibacillus sp. FSL R5-0744 (firmicutes)	PRJNA768416	SAMN29228897	not applicable	not applicable	food ingredient	FSL K6-1121	Penn State, Xiaoyuan Wei; 2022-06-21	0.9861	0.0109
115	GCF_037975325_1	Paenibacillus sp. FSL P2-0136 (firmicutes)	PRJNA768416	SAMN29228897	not applicable	not applicable	food ingredient	FSL K6-1121	Penn State, Xiaoyuan Wei; 2022-06-21	0.9917	0.0098
116	GCF_037975345_1	Paenibacillus sp. FSL P2-0121 (firmicutes)	PRJNA768416	SAMN29228897	not applicable	not applicable	food ingredient	FSL K6-1121	Penn State, Xiaoyuan Wei; 2022-06-21	0.9861	0.0081
117	GCF_037975415_1	Paenibacillus sp. FSL M7-0896 (firmicutes)	PRJNA768416	SAMN29228897	not applicable	not applicable	food ingredient	FSL K6-1121	Penn State, Xiaoyuan Wei; 2022-06-21	0.9917	0.0095
118	GCF_037982245_1	Paenibacillus sp. FSL H3-0302 (firmicutes)	PRJNA768416	SAMN29228897	not applicable	not applicable	food ingredient	FSL K6-1121	Penn State, Xiaoyuan Wei; 2022-06-21	0.975	0.0081
119	GCF_037992965_1	Paenibacillus sp. FSL E2-0190 (firmicutes)	PRJNA768416	SAMN29228897	not applicable	not applicable	food ingredient	FSL K6-1121	Penn State, Xiaoyuan Wei; 2022-06-21	0.9861	0.0081
120	GCF_037993005_1	Paenibacillus sp. FSL F4-0100 (firmicutes)	PRJNA768416	SAMN29228897	not applicable	not applicable	food ingredient	FSL K6-1121	Penn State, Xiaoyuan Wei; 2022-06-21	0.9972	0.0076
121	GCF_038000135_1	Paenibacillus sp. FSL F4-0236 (firmicutes)	PRJNA768416	SAMN29228897	not applicable	not applicable	food ingredient	FSL K6-1121	Penn State, Xiaoyuan Wei; 2022-06-21	0.9861	0.0137
122	GCF_038002305_1	Paenibacillus sp. FSL R5-0887 (firmicutes)	PRJNA768416	SAMN29228897	not applicable	not applicable	food ingredient	FSL K6-1121	Penn State, Xiaoyuan Wei; 2022-06-21	0.9806	0.0081
123	GCF_038002365_1	Paenibacillus sp. FSL P4-0338 (firmicutes)	PRJNA768416	SAMN29228897	not applicable	not applicable	food ingredient	FSL K6-1121	Penn State, Xiaoyuan Wei; 2022-06-21	0.9917	0.0137
124	GCF_038005365_1	Paenibacillus sp. FSL H8-0315 (firmicutes)	PRJNA768416	SAMN29228897	not applicable	not applicable	food ingredient	FSL K6-1121	Penn State, Xiaoyuan Wei; 2022-06-21	0.9861	0.0081
125	GCF_038006765_1	Paenibacillus sp. FSL H7-0756 (firmicutes)	PRJNA768416	SAMN29228897	not applicable	not applicable	food ingredient	FSL K6-1121	Penn State, Xiaoyuan Wei; 2022-06-21	0.9917	0.0137
126	GCF_038593035_1	Paenibacillus sp. FSL R10-2778 (firmicutes)	PRJNA768416	SAMN29228897	not applicable	not applicable	food ingredient	FSL K6-1121	Penn State, Xiaoyuan Wei; 2022-06-21	0.9861	0.0081
127	GCF_038593195_1	Paenibacillus sp. FSL H7-0350 (firmicutes)	PRJNA768416	SAMN29228897	not applicable	not applicable	food ingredient	FSL K6-1121	Penn State, Xiaoyuan Wei; 2022-06-21	0.9917	0.0081
128	GCF_038595095_1	Paenibacillus sp. FSL P2-0089 (firmicutes)	PRJNA768416	SAMN29228897	not applicable	not applicable	food ingredient	FSL K6-1121	Penn State, Xiaoyuan Wei; 2022-06-21	0.9917	0.007
129	GCF_902386945_1	Paenibacillus odorifer (firmicutes)	BioProject Accession não encontrado	BioSample Code não encontrado						0.9861	0.0081
130	GCF_000283315_1	Paenibacillus sp. OSY-SE (firmicutes)	PRJNA167831	SAMN02471152	USA: Columbus, OH		soil	OSY-SE		0.994	0.0008
131	GCF_000756615_1	Paenibacillus durus (firmicutes)	PRJNA259665	SAMN03010338	not applicable		marine sediment	DSM 1735	Cornell University, Henk den Bakker; 2014-08-27	0.9911	0.033
132	GCF_000757885_1	Paenibacillus wynnii (firmicutes)	PRJNA258366	SAMN02996812	Antarctica: Alexander Island, Mars Oasis		soil	DSM 18334	Cornell University, Henk den Bakker; 2014-08-18	0.9911	0.0278
133	GCF_000758725_1	Paenibacillus odorifer (firmicutes)	PRJNA260728	SAMN03025771	France: Dieulouard		Soil from wheat roots	DSM 15391	Cornell University, Henk den Bakker; 2014-09-10	0.9861	0.0137
134	GCF_000981585_1	Paenibacillus riograndensis SBR5 (firmicutes)	BioProject Accession não encontrado	BioSample Code não encontrado						0.9856	0.0187
135	GCF_001277345_1	Paenibacillus solani (firmicutes)	PRJNA293652	SAMN04009153	China:Jiangxi		soil	FJAT-22460	Fujian Academy of Agricultural Sciences, Jieping Wang; 2015-08-24	0.9972	0.0093
136	GCF_001426375_1	Paenibacillus sp. Root444D2 (firmicutes)	PRJNA297942	SAMN04155749	Germany:Cologne	Arabidopsis thaliana		Root170	ETH Zurich, Philipp Muench; 2015-10-08	0.9972	0.0262
137	GCF_001427935_1	Paenibacillus sp. Soil724D2 (firmicutes)	PRJNA298127	SAMN04155655	Germany:Cologne	Arabidopsis thaliana		Soil535	ETH Zurich, Philipp Muench; 2015-10-08	0.9972	0.0214
138	GCF_001637335_1	Paenibacillus crassostreae (firmicutes)	PRJNA310816	SAMN04453328	South Korea	Magallana gigas		LPB0068	Korea University, Su-Kyoung Shin; 2016-02-03	0.988	0.0002
139	GCF_001954285_1	Paenibacillus odorifer (firmicutes)	PRJNA343020	SAMN05929619	USA		milk	FSL J3-0122	Cornell University, Sarah Beno; 2016-10-20	0.9861	0.0137
140	GCF_001954595_1	Paenibacillus odorifer (firmicutes)	PRJNA343020	SAMN05929619	USA		milk	FSL J3-0122	Cornell University, Sarah Beno; 2016-10-20	0.9861	0.0137
141	GCF_002021565_1	Paenibacillus selenitireducens (firmicutes)	PRJNA359398	SAMN06191537	China: Enshi		soil	ES3-24	Huazhong Agricultural University, Ding Xu; 2016-12-30	0.9917	0.0014
142	GCF_003033945_1	Paenibacillus glucanolyticus (firmicutes)	PRJNA282954	SAMN35884266	USA: Boston, Massachusetts	Homo sapiens	human oral cavity	F0489	Forsyth Institute, Tsute Chen; 2023-06-24	0.9961	0.0076
143	GCF_003591545_1	Paenibacillus thiaminolyticus (firmicutes)	PRJNA478128	SAMN09499651	Russia:Moscow		soil	BO5	SkolTech, Julia Piskunova; 2018-06-27	0.9939	0.0278
144	GCF_006864285_1	Paenibacillus popilliae (firmicutes)	PRJNA385840	SAMN06921004	Brazil: Brasilia		soil	SDF0016	University of Brasilia, Danilo Cavalcante; 2017-05-09	0.9944	0
145	GCF_007786455_1	Paenibacillus agilis (firmicutes)	PRJNA556540	SAMN12359318	South Korea: Namsan Mt.		soil	N4	dongguk university, Taegun Seo; 2019-07-25	0.9958	0.0025
146	GCF_009363115_1	Paenibacillus brasilensis (firmicutes)	PRJNA578219	SAMN13053107	South Korea		soil	KACC 13842	Kyungpook National University, MinJi Kim; 2019-10-17	0.9972	0
147	GCF_013141715_1	Paenibacillus phytorum (firmicutes)	PRJNA578286	SAMN13054996	Belgium:Ghent		plant	LMG 31458	Ghent University, Aurelien Carlier; 2019-10-18	0.9972	0.0052
148	GCF_013266765_1	Paenibacillus frigoriresistens (firmicutes)	PRJNA635093	SAMN15016092	China:Mohe County, Heilongjiang Province		peat bog	LMG 31322	Ghent University, Aurelien Carlier; 2020-05-26	0.9972	0.0072
149	GCF_014534655_1	Paenibacillus sedimenti (firmicutes)	PRJNA661637	SAMN16066705	China		Lake Sediments	WST5	Inner Mongolia University, Zhihua Bao; 2020-09-05	0.9972	0.0062
150	GCF_014639235_1	Paenibacillus silvae (firmicutes)	BioProject Accession não encontrado	BioSample Code não encontrado						0.9972	0.0011
151	GCF_015845605_1	Paenibacillus alvei (firmicutes)	PRJNA283736	SAMN03654335	India:Delhi		dead mosquito larvae	G25-117	Institute of Life Sciences and Technology, Ziqiang Zheng; 2015-05-13	0.9758	0.0384
152	GCF_021223605_1	Paenibacillus sp. 481 (firmicutes)	PRJNA729589	SAMN19135908	China: Changjian Hainan		soil	481	Hainan university, ZhiQiong Tan; 2021-05-13	0.9944	0.0024
153	GCF_021312615_1	Paenibacillus sonchi (firmicutes)	PRJNA753291	SAMN20693057	India:Telangana		rice rhizosphere	IIRRBNF1	ICAR-IIRR, Latha P Chandran; 2021-08-10	0.9911	0.0215
154	GCF_022346885_1	Paenibacillus sp. ACRRX (firmicutes)	PRJNA694925	SAMN17729905	USA	Homo sapiens	skin	ACRQX	NHGRI/NIH, Sean Conlan; 2021-02-01	0.9931	0
155	GCF_023713665_1	Paenibacillus sp. MER 180 (firmicutes)	PRJNA832800	SAMN28071812	USA		spacecraft surface	RA 14A.10	Jet Propulsion Laboratory, Arman Seuylemezian; 2022-05-03	0.9944	0.0006
156	GCF_024722015_1	Paenibacillus radicis (ex Xue et al. 2023) (firmicutes)	PRJNA869476	SAMN30308472	China: greater Khingan	Larix gmelinii	root	N5-1-1-5	Ecology and Nature Conservation Institute, Han Xue; 2022-08-14	0.9917	0.012
157	GCF_026768265_1	Paenibacillus alvei (firmicutes)	PRJNA888953	SAMN31282108	Italy		Haematology Unit	LF-11/2021	Ospedale San Bortolo AULSS8 BERICA, Loredana Fallico; 2022-10-14	0.9831	0.0252
158	GCF_026797055_1	Paenibacillus alvei (firmicutes)	PRJNA805124	SAMN27675069	not collected	not collected		CBP-1061	USDA-ARS-NCAUR, Heather Walker; 2022-04-20	0.9758	0.0298
159	GCF_026797075_1	Paenibacillus alvei (firmicutes)	PRJNA805124	SAMN27675069	not collected	not collected		CBP-1061	USDA-ARS-NCAUR, Heather Walker; 2022-04-20	0.9758	0.0298
160	GCF_026797385_1	Paenibacillus alvei (firmicutes)	PRJNA805124	SAMN27675069	not collected	not collected		CBP-1061	USDA-ARS-NCAUR, Heather Walker; 2022-04-20	0.9848	0.0115
161	GCF_026797595_1	Paenibacillus alvei (firmicutes)	PRJNA805124	SAMN27675069	not collected	not collected		CBP-1061	USDA-ARS-NCAUR, Heather Walker; 2022-04-20	0.9825	0.0221
162	GCF_026797655_1	Paenibacillus alvei (firmicutes)	PRJNA805124	SAMN27675069	not collected	not collected		CBP-1061	USDA-ARS-NCAUR, Heather Walker; 2022-04-20	0.9874	0.0139
163	GCF_026797725_1	Paenibacillus alvei (firmicutes)	PRJNA805124	SAMN27675069	not collected	not collected		CBP-1061	USDA-ARS-NCAUR, Heather Walker; 2022-04-20	0.9762	0.0158
164	GCF_026797755_1	Paenibacillus alvei (firmicutes)	PRJNA805124	SAMN27675069	not collected	not collected		CBP-1061	USDA-ARS-NCAUR, Heather Walker; 2022-04-20	0.9765	0.0187
165	GCF_027789125_1	Paenibacillus aestuarii (firmicutes)	PRJNA916452	SAMN32425233	South Korea:Han river		sediment from estuarine wetland	CJ25	Inner Mongolia University, Zhihua Bao; 2022-12-28	0.9972	0.0006
166	GCF_030226685_1	Paenibacillus sp. UMB4589-SE434 (firmicutes)	PRJNA970254	SAMN35153921	USA: Maywood, IL	Homo sapiens		UMB7766-LJ435B	Loyola University Chicago, Alan Wolfe; 2023-05-18	0.9931	0
167	GCF_030348445_1	Paenibacillus silvae (firmicutes)	PRJNA960711	SAMN34375029	China: Taizhou, Jiangsu Province		missing	SXL388	Technical University of Denmark, Lasse Nielsen; 2023-04-26	0.9972	0.0067
168	GCF_030812775_1	Paenibacillus tundrae (firmicutes)	PRJNA708558	SAMN18243407	missing	not applicable	missing	DS1314	JGI; 2021-03-10	0.9972	0.0006
169	GCF_030814985_1	Paenibacillus brasilensis (firmicutes)	PRJNA976369	SAMN35367917	Brazil	not applicable	missing	DSM 14914	JGI; 2023-05-25	0.9972	0
170	GCF_032334105_1	Paenibacillus sp. ES5-4 (firmicutes)	PRJNA1020054	SAMN37505765	China: Enshi Hubei province	Plant	soil	ES5-4	Yichun University, Xingjie Li; 2023-09-22	0.9972	0.0099
171	GCF_032337355_1	Paenibacillus sp. chi10 (firmicutes)	PRJNA1021019	SAMN37542061	South Korea	Suaeda japonica	root	chi10	Dongguk university, Inhyup Kim; 2023-09-26	0.9917	0
172	GCF_035803575_1	Paenibacillus odorifer (firmicutes)	PRJNA802201	SAMN32927295	not collected		soil	B-14742	USDA-ARS-NCAUR, Heather Walker; 2023-01-26	0.9833	0.0137
173	GCF_038000365_1	Paenibacillus sp. FSL R7-0333 (firmicutes)	PRJNA768416	SAMN29228897	not applicable	not applicable	food ingredient	FSL K6-1121	Penn State, Xiaoyuan Wei; 2022-06-21	0.9898	0.0095
174	GCF_038002705_1	Paenibacillus sp. FSL H7-0716 (firmicutes)	PRJNA768416	SAMN29228897	not applicable	not applicable	food ingredient	FSL K6-1121	Penn State, Xiaoyuan Wei; 2022-06-21	0.9833	0.0211
175	GCF_038002725_1	Paenibacillus sp. FSL H7-0323 (firmicutes)	PRJNA768416	SAMN29228897	not applicable	not applicable	food ingredient	FSL K6-1121	Penn State, Xiaoyuan Wei; 2022-06-21	0.975	0.0081
176	GCF_038003865_1	Paenibacillus sp. FSL R10-2791 (firmicutes)	PRJNA768416	SAMN29228897	not applicable	not applicable	food ingredient	FSL K6-1121	Penn State, Xiaoyuan Wei; 2022-06-21	0.9861	0.0081
177	GCF_038006245_1	Paenibacillus sp. FSL R5-0908 (firmicutes)	PRJNA768416	SAMN29228897	not applicable	not applicable	food ingredient	FSL K6-1121	Penn State, Xiaoyuan Wei; 2022-06-21	0.9861	0.0081
178	GCF_038009025_1	Paenibacillus sp. FSL R7-0297 (firmicutes)	PRJNA768416	SAMN29228897	not applicable	not applicable	food ingredient	FSL K6-1121	Penn State, Xiaoyuan Wei; 2022-06-21	0.9917	0.0137
179	GCF_038595055_1	Paenibacillus sp. FSL R7-0345 (firmicutes)	PRJNA768416	SAMN29228897	not applicable	not applicable	food ingredient	FSL K6-1121	Penn State, Xiaoyuan Wei; 2022-06-21	0.9911	0.0131
180	GCF_900099765_1	Paenibacillus typhae (firmicutes)	BioProject Accession não encontrado	BioSample Code não encontrado						0.9911	0.0131
181	GCF_900177815_1	Paenibacillus aquistagni (firmicutes)	BioProject Accession não encontrado	BioSample Code não encontrado						0.9958	0.0036
182	GCF_900188525_1	Paenibacillus aquistagni (firmicutes)	BioProject Accession não encontrado	BioSample Code não encontrado						0.9954	0.0041
183	GCF_900289175_1	Paenibacillus faecalis (firmicutes)	BioProject Accession não encontrado	BioSample Code não encontrado						0.9917	0.002
184	GCF_927798115_1	Paenibacillus auburnensis (firmicutes)	BioProject Accession não encontrado	BioSample Code não encontrado						0.9911	0.0206
185	GCF_000374185_1	Paenibacillus sp. HW567 (firmicutes)	PRJNA170089	SAMN02441697	Missing			HW567		0.9844	0.012
186	GCF_000374845_1	Paenibacillus terrigena DSM 21567 (firmicutes)	PRJNA175159	SAMN02440446	Japan			DSM 21567		0.9972	0
187	GCF_000377505_1	Paenibacillus massiliensis 2301065 = DSM 16942 (firmicutes)	PRJNA177734	SAMN02441001	France	Homo sapiens		DSM 16942		0.9917	0
188	GCF_000422445_1	Paenibacillus assamensis DSM 18201 (firmicutes)	PRJNA188873	SAMN02441144	India			DSM 18201		0.9903	0
189	GCF_000422905_1	Paenibacillus alginolyticus DSM 5050 = NBRC 15375 (firmicutes)	PRJNA185611	SAMN02441166	USA			DSM 5050		0.9972	0
190	GCF_000517945_1	Paenibacillus sp. FSL H8-457 (firmicutes)	PRJNA173827	SAMN02597351	USA		cattle feed mix	FSL H8-457		0.9972	0.0002
191	GCF_000732325_1	Paenibacillus sp. TCA20 (firmicutes)	BioProject Accession não encontrado	BioSample Code não encontrado						0.996	0.0072
192	GCF_000758585_1	Paenibacillus sp. FSL R5-0345 (firmicutes)	PRJNA258347	SAMN02996514	USA: Michigan		Pasteurized 2% fat milk	FSL R5-0345	Cornell University, Henk den Bakker; 2014-08-17	0.9861	0.0148
193	GCF_000758605_1	Paenibacillus sp. FSL R5-0912 (firmicutes)	PRJNA258348	SAMN02996515	USA: New York		pasteurized 2% fat milk	FSL R5-0912	Cornell University, Henk den Bakker; 2014-08-17	0.9917	0.0137
194	GCF_000758705_1	Paenibacillus graminis (firmicutes)	PRJNA258365	SAMN02996720	France: Ramonville		Maize rhizosphere soil	DSM 15220	Cornell University, Henk den Bakker; 2014-08-18	0.9911	0.0187
195	GCF_000949425_1	Paenibacillus sp. IHBB 10380 (firmicutes)	PRJNA275272	SAMN03342438	India: Glacier near Kunzum Pass, Lahaul -Spiti, Himachal Pradesh		soil	10380	CSIR-Institute of Himalayan Bioresource Technology, Anil Singh; 2015-02-13	0.9861	0
196	GCF_000971965_1	Paenibacillus wulumuqiensis (firmicutes)	PRJNA279433	SAMN03447299	not collected		cold spring	Y24	Nanjing Tech University, Qian Wu; 2015-03-25	0.88	0.0106
197	GCF_000971985_1	Paenibacillus dauci (firmicutes)	PRJNA279435	SAMN03447476	not collected		carrot	H9	Nanjing Tech University, Qian Wu; 2015-03-25	0.88	0.0106
198	GCF_000993825_1	Paenibacillus durus ATCC 35681 (firmicutes)	PRJNA277386	SAMN03389917	Brazil: Parana State		Wheat roots	ATCC 35681	Universiti Sains Malaysia, Mardani Abdul Halim; 2015-03-05	0.9911	0.0254
199	GCF_001421015_2	Paenibacillus bovis (firmicutes)	PRJNA299093	SAMN04193493	China: Damxung		yak milk	BD3526	State Key Laboratory of Dairy Biotechnology, Zhengjun Wu; 2015-10-19	0.8789	0.0175
200	GCF_001429545_1	Paenibacillus sp. Soil787 (firmicutes)	PRJNA298127	SAMN04155655	Germany:Cologne	Arabidopsis thaliana		Soil535	ETH Zurich, Philipp Muench; 2015-10-08	0.9958	0.0111
201	GCF_001546065_1	Paenibacillus riograndensis (firmicutes)	PRJNA293543	SAMN04005682	Brazil: Cachoeirinha	Oryza sativa	Rice cultivar BR-IRGA 409	CAS34	UFRGS, Fernando Sant'Anna; 2015-08-21	0.9911	0.0224
202	GCF_001632305_1	Paenibacillus glucanolyticus (firmicutes)	PRJNA309413	SAMN04432833	USA		black liquor from pulp mill stream	SLM1	North Carolina State University, Stephanie Mathews; 2016-01-21	0.9972	0.002
203	GCF_001954425_1	Paenibacillus odorifer (firmicutes)	PRJNA343020	SAMN05929619	USA		milk	FSL J3-0122	Cornell University, Sarah Beno; 2016-10-20	0.9856	0.0206
204	GCF_001956045_1	Paenibacillus sp. FSL H7-0331 (firmicutes)	PRJNA343020	SAMN05929619	USA		milk	FSL J3-0122	Cornell University, Sarah Beno; 2016-10-20	0.9917	0.0074
205	GCF_001956105_1	Paenibacillus sp. FSL H8-0259 (firmicutes)	PRJNA343020	SAMN05929619	USA		milk	FSL J3-0122	Cornell University, Sarah Beno; 2016-10-20	0.9861	0.0165
206	GCF_002027705_1	Paenibacillus ferrarius (firmicutes)	PRJNA331076	SAMN05437217	China: Zhangjiajie		iron mineral soil	CY1	Huzhong Agricultrural University, Wei Guo; 2016-07-25	0.9917	0
207	GCF_002240415_1	Paenibacillus kribbensis (firmicutes)	PRJNA377834	SAMN06473270	South Korea: Daejeon		soil sample	AM49	Korea Research Institute of Bioscience and Biotechnology, Hyung-gwan LEE; 2017-03-03	0.9972	0.0111
208	GCF_002951915_1	Paenibacillus larvae subsp. larvae (firmicutes)	PRJNA358155	SAMN06166977	USA	honeybees	foul brood	Eric_III	Leibniz Institute DSMZ, Boyke Bunk; 2016-12-20	0.9972	0.0014
209	GCF_002951935_1	Paenibacillus larvae subsp. larvae (firmicutes)	PRJNA369466	SAMN06286564	missing	honeybees		Eric_IV	Leibniz Institute DSMZ, Boyke Bunk; 2017-02-01	0.9972	0.0014
210	GCF_003248275_1	Paenibacillus silvae (firmicutes)	PRJNA475633	SAMN09397112	China		gold mine	NC2	Fujian Agriculture and Forestry University, Junqiang Xu; 2018-06-11	0.9972	0.012
211	GCF_003269305_1	Paenibacillus sp. MDMC362 (firmicutes)	PRJNA475125	SAMN11483247	Morocco: Merzouga		desert sand	MDMC82	MedBiotech laboratory, faculty of medicine and pharmacy, rabat/ Mohamed V university rabat, Houda Zouagui; 2019-04-23	0.9972	0.0046
212	GCF_003719335_1	Paenibacillus amylolyticus (firmicutes)	PRJNA499118	SAMN10343523	not applicable		missing	27C64	University of Georgia, Christian Keggi; 2018-10-29	0.9972	0.0067
213	GCF_003854965_1	Paenibacillus rhizophilus (firmicutes)	PRJNA506877	SAMN10475310	China: Inner Mongolia		rhizosphere soil of wheat	7197	Beijing Academy of Agriculture and Forestry Science, Junlian Gao; 2018-11-26	0.9883	0.0307
214	GCF_004000725_1	Paenibacillus alginolyticus DSM 5050 = NBRC 15375 (firmicutes)	BioProject Accession não encontrado	BioSample Code não encontrado						0.9972	0
215	GCF_004916975_1	Paenibacillus dokdonensis (firmicutes)	PRJNA532312	SAMN11394124	South Korea: Dok-do island		soil	YH-JAE5	KRIBB, Young-Hyo Chang; 2019-04-11	0.9917	0.0098
216	GCF_007673435_1	Paenibacillus xylanexedens (firmicutes)	PRJNA543692	SAMN11792218	USA: North Carolina, Durham	not applicable	environmental	DE0058	BGI, CNSA CNGB; 2019-05-21	0.9972	0.0097
217	GCF_007674065_1	Paenibacillus sp. Y412MC10 (firmicutes)	PRJNA543692	SAMN11792218	USA: North Carolina, Durham	not applicable	environmental	DE0058	BGI, CNSA CNGB; 2019-05-21	0.9972	0.0019
218	GCF_007680105_1	Paenibacillus xylanexedens (firmicutes)	PRJNA543692	SAMN11792218	USA: North Carolina, Durham	not applicable	environmental	DE0058	BGI, CNSA CNGB; 2019-05-21	0.9972	0.0006
219	GCF_011220525_1	Paenibacillus larvae subsp. larvae (firmicutes)	PRJNA369467	SAMN06286565	Spain	honeybees	foul brood	Eric_V	Leibniz Institute DSMZ, Boyke Bunk; 2017-02-01	0.9961	0
220	GCF_012926515_1	Paenibacillus aquistagni (firmicutes)	PRJNA627554	SAMN14675810	Brazil: Ribeirao Preto		Landfill	DK1	School of Pharmaceutical Sciences of Ribeirao Preto - University of Sao Paulo, Joao Pedro Furlan; 2020-04-23	0.9958	0.006
221	GCF_013141775_1	Paenibacillus phytohabitans (firmicutes)	PRJNA578287	SAMN13055038	Belgium:Ghent		plant	LMG 31459	Ghent University, Aurelien Carlier; 2019-10-18	0.9917	0.0137
222	GCF_013141785_1	Paenibacillus germinis (firmicutes)	PRJNA578288	SAMN13055107	Belgium:Ghent		plant	LMG 31460	Ghent University, Aurelien Carlier; 2019-10-18	0.9972	0.0111
223	GCF_013204855_1	Paenibacillus alba (firmicutes)	PRJNA635094	SAMN15016121	Russia		peat soil	LMG 31323	Ghent University, Aurelien Carlier; 2020-05-26	0.9972	0.0074
224	GCF_014203995_1	Paenibacillus sp. JGP012 (firmicutes)	PRJNA632340	SAMN14915983	missing	not applicable	missing	JGP012	JGI; 2020-05-13	0.9972	0.0056
225	GCF_014841135_1	Paenibacillus arenosi (firmicutes)	PRJNA665075	SAMN16178373	South Korea		Sand	CAU 1523	Chung-Ang University, Woonyong Kim; 2020-09-16	0.9903	0.0028
226	GCF_014863545_1	Paenibacillus sp. JNUCC32 (firmicutes)	PRJNA665600	SAMN16261906	South Korea: Jeju		Baengnokdam Summit Crater Area, Mt. Halla	JNUCC32	Jeju National University, Jeju National University; 2020-09-25	0.997	0.0002
227	GCF_018403125_1	Paenibacillus lautus (firmicutes)	BioProject Accession não encontrado	BioSample Code não encontrado						0.9972	0.002
228	GCF_018403145_1	Paenibacillus lautus (firmicutes)	BioProject Accession não encontrado	BioSample Code não encontrado						0.9972	0.0002
229	GCF_018403305_1	Paenibacillus sp. J53TS2 (firmicutes)	BioProject Accession não encontrado	BioSample Code não encontrado						0.9972	0
230	GCF_018917385_1	Paenibacillus lautus (firmicutes)	PRJNA733006	SAMN19374028	China: Suzhou	Macaca fascicularis	feces	MSJ-12	The Institute of Microbiology of the Chinese Academy of Sciences, Danhua Li; 2021-05-28	0.9704	0.0019
231	GCF_019352175_1	Paenibacillus sp. S150 (firmicutes)	PRJNA643435	SAMN15414942	France: Villenave d'Ornon, Bordeaux	Vitis vinifera cv. Sauvignon blanc	Transition wood tissues between necrotic and non-necrotic zones of grapevine cordon	S150	AIT-Austrian Institute of Technology, Livio Antonielli; 2020-07-01	0.9911	0.0131
232	GCF_019641495_1	Paenibacillus lautus (firmicutes)	PRJNA751742	SAMN20525717	Poland	Leucojum aestivum		PLV	University of Agriculture in Krakow, Artur Gurgul; 2021-08-03	0.9917	0.0074
233	GCF_021369635_1	Paenibacillus profundus (firmicutes)	PRJNA783348	SAMN23428406	Bulgaria:Struma River, Blagoevgrad		sediment	YoMME	Faculty of Biology at Sofia University "St. Kliment Ohridski", Slavil Peykov; 2021-11-24	0.994	0
234	GCF_022346845_1	Paenibacillus sp. ACRSA (firmicutes)	PRJNA694925	SAMN17729905	USA	Homo sapiens	skin	ACRQX	NHGRI/NIH, Sean Conlan; 2021-02-01	0.9972	0.0006
235	GCF_022369515_1	Paenibacillus sp. 19GGS1-52 (firmicutes)	PRJNA648008	SAMN15615930	South Korea		reservoir sediment	19GGS1-52	Nakdonggang National Institute of Biological Resources, Ji-Hye Han; 2020-07-23	0.9875	0.0193
236	GCF_023147275_1	Paenibacillus silvae (firmicutes)	PRJNA741708	SAMN19899788	China:Shanxi	Homo sapiens	ocular surface of healthy person	EYE_50	China CDC, Ji Pu; 2021-06-27	0.9972	0.0222
237	GCF_023148055_1	Paenibacillus silvae (firmicutes)	PRJNA741708	SAMN19899788	China:Shanxi	Homo sapiens	ocular surface of healthy person	EYE_50	China CDC, Ji Pu; 2021-06-27	0.9972	0.0056
238	GCF_023149095_1	Paenibacillus silvae (firmicutes)	PRJNA741708	SAMN19899788	China:Shanxi	Homo sapiens	ocular surface of healthy person	EYE_50	China CDC, Ji Pu; 2021-06-27	0.9958	0.0389
239	GCF_023713885_1	Paenibacillus lautus (firmicutes)	PRJNA832800	SAMN28071812	USA		spacecraft surface	RA 14A.10	Jet Propulsion Laboratory, Arman Seuylemezian; 2022-05-03	0.9972	0.0056
240	GCF_023714095_1	Paenibacillus sp. MER 99-2 (firmicutes)	PRJNA832800	SAMN28071812	USA		spacecraft surface	RA 14A.10	Jet Propulsion Laboratory, Arman Seuylemezian; 2022-05-03	0.9944	0.0006
241	GCF_024733555_1	Paenibacillus sp. SC116 (firmicutes)	PRJNA862062	SAMN29936620	USA: Thompson trail, Siena College campus, Loudonville, New York			SC107	Siena College, Anna McLoon; 2022-07-25	0.9903	0.0011
242	GCF_025142895_1	Paenibacillus sp. p3-SID867 (firmicutes)	PRJNA803478	SAMN25653394	USA: Wisconsin, Madison	Homo sapiens	Axillary-groin swab	p3-SID91	University of Wisconsin - Madison, Shelby Sandstrom; 2022-02-04	0.9972	0.0074
243	GCF_025369935_1	Paenibacillus andongensis (firmicutes)	PRJNA874589	SAMN30556335	South Korea: andong			SS4	Korea Research Institute of Bioscience and Biotechnology, Yong Guan; 2022-08-29	0.9972	0.0011
244	GCF_026797355_1	Paenibacillus alginolyticus (firmicutes)	PRJNA805124	SAMN27675069	not collected	not collected		CBP-1061	USDA-ARS-NCAUR, Heather Walker; 2022-04-20	0.9972	0
245	GCF_026797375_1	Paenibacillus larvae (firmicutes)	PRJNA805124	SAMN27675069	not collected	not collected		CBP-1061	USDA-ARS-NCAUR, Heather Walker; 2022-04-20	0.9972	0.0014
246	GCF_026797395_1	Paenibacillus alginolyticus (firmicutes)	PRJNA805124	SAMN27675069	not collected	not collected		CBP-1061	USDA-ARS-NCAUR, Heather Walker; 2022-04-20	0.9843	0.0028
247	GCF_026797715_1	Paenibacillus larvae (firmicutes)	PRJNA805124	SAMN27675069	not collected	not collected		CBP-1061	USDA-ARS-NCAUR, Heather Walker; 2022-04-20	0.9972	0.0014
248	GCF_026797775_1	Paenibacillus larvae (firmicutes)	PRJNA805124	SAMN27675069	not collected	not collected		CBP-1061	USDA-ARS-NCAUR, Heather Walker; 2022-04-20	0.9972	0.0014
249	GCF_028606985_1	Paenibacillus kyungheensis (firmicutes)	PRJNA930973	SAMN33038043	South Korea: Gyeonggi-do, Yongin-si		Magnolia flower	KACC 18744	National Institute of Agricultural Sciences, Rural Development Administration, Seunghwan Kim; 2023-02-02	0.8773	0.0087
250	GCF_028747665_1	Paenibacillus urinalis (firmicutes)	PRJNA933617	SAMN327339972022						0.9911	0.0006
251	GCF_029504835_1	Paenibacillus sp. PastF-1 (firmicutes)	PRJNA834171	SAMN28094755	missing	not applicable	missing	PastF-1	JGI; 2022-05-04	0.9911	0.02
252	GCF_029504855_1	Paenibacillus sp. PastF-2 (firmicutes)	PRJNA834172	SAMN28094829	missing	not applicable	missing	PastF-2	JGI; 2022-05-04	0.9911	0.02
253	GCF_029504865_1	Paenibacillus sp. PastM-2 (firmicutes)	PRJNA834173	SAMN28094729	missing	not applicable	missing	PastM-2	JGI; 2022-05-04	0.9911	0.02
254	GCF_029893965_1	Paenibacillus sp. PastM-3 (firmicutes)	PRJNA834174	SAMN28094843	missing	not applicable	missing	PastM-3	JGI; 2022-05-04	0.9911	0.02
255	GCF_029894005_1	Paenibacillus sp. PastH-2 (firmicutes)	PRJNA834170	SAMN28094720	missing	not applicable	missing	PastH-2	JGI; 2022-05-04	0.9911	0.02
256	GCF_030433815_1	Paenibacillus sp. PsM32 (firmicutes)	PRJNA937792	SAMN33420057	USA: New York, Ithaca	Pisum sativum		PsM10	Cornell University, Melanie Smee; 2023-02-22	0.8773	0.0089
257	GCF_031344235_1	Paenibacillus larvae (firmicutes)	PRJNA1006626	SAMN37044402	Czech Republic: Pilsen	Apis mellifera	missing	cz168207	Charles University, Marc Finianos; 2023-08-18	0.9972	0.0014
258	GCF_031455915_1	Paenibacillus amylolyticus (firmicutes)	PRJNA709288	SAMN18245277	USA: Ithaca, New York	not applicable	missing	BE80	JGI; 2021-03-10	0.9972	0.0006
259	GCF_031599675_1	Paenibacillus typhae (firmicutes)	PRJNA987427	SAMN35981170	South Korea			TW48	Sangji University, Oung Lim; 2023-06-26	0.9911	0.0187
260	GCF_035803955_1	Paenibacillus larvae (firmicutes)	PRJNA802201	SAMN32927295	not collected		soil	B-14742	USDA-ARS-NCAUR, Heather Walker; 2023-01-26	0.9917	0.0014
261	GCF_035804035_1	Paenibacillus alba (firmicutes)	PRJNA802201	SAMN32927295	not collected		soil	B-14742	USDA-ARS-NCAUR, Heather Walker; 2023-01-26	0.9967	0
262	GCF_035804115_1	Paenibacillus lautus (firmicutes)	PRJNA802201	SAMN32927295	not collected		soil	B-14742	USDA-ARS-NCAUR, Heather Walker; 2023-01-26	0.9898	0.0061
263	GCF_036620695_1	Paenibacillus lautus (firmicutes)	PRJNA565663	SAMN36689521	not available		not available	PUMA0061	Nanyang Technological University, Soon Keong Wee; 2023-07-24	0.9972	0.002
264	GCF_036620705_1	Paenibacillus lautus (firmicutes)	PRJNA565663	SAMN36689521	not available		not available	PUMA0061	Nanyang Technological University, Soon Keong Wee; 2023-07-24	0.9972	0.002
265	GCF_036884255_1	Paenibacillus tundrae (firmicutes)	PRJNA1039734	SAMN38224731	China: Guizhou	Nicotiana tabacum L.	Diseased tobacco leaves	MLY93	Zhejiang University of Science and Technology, Yong Liu; 2023-11-13	0.9972	0.0006
266	GCF_037963255_1	Paenibacillus sp. FSL H8-0259 (firmicutes)	PRJNA768416	SAMN29228897	not applicable	not applicable	food ingredient	FSL K6-1121	Penn State, Xiaoyuan Wei; 2022-06-21	0.9861	0.0165
267	GCF_037965425_1	Paenibacillus sp. FSL W8-1287 (firmicutes)	PRJNA768416	SAMN29228897	not applicable	not applicable	food ingredient	FSL K6-1121	Penn State, Xiaoyuan Wei; 2022-06-21	0.9972	0.002
268	GCF_037969725_1	Paenibacillus sp. FSL W8-0426 (firmicutes)	PRJNA768416	SAMN29228897	not applicable	not applicable	food ingredient	FSL K6-1121	Penn State, Xiaoyuan Wei; 2022-06-21	0.9972	0.0074
269	GCF_037969785_1	Paenibacillus sp. FSL W7-1332 (firmicutes)	PRJNA768416	SAMN29228897	not applicable	not applicable	food ingredient	FSL K6-1121	Penn State, Xiaoyuan Wei; 2022-06-21	0.9972	0.013
270	GCF_037969845_1	Paenibacillus sp. FSL W7-1279 (firmicutes)	PRJNA768416	SAMN29228897	not applicable	not applicable	food ingredient	FSL K6-1121	Penn State, Xiaoyuan Wei; 2022-06-21	0.9917	0.013
271	GCF_037970855_1	Paenibacillus sp. FSL R5-0912 (firmicutes)	PRJNA768416	SAMN29228897	not applicable	not applicable	food ingredient	FSL K6-1121	Penn State, Xiaoyuan Wei; 2022-06-21	0.9917	0.0137
272	GCF_037976325_1	Paenibacillus sp. FSL K6-3182 (firmicutes)	PRJNA768416	SAMN29228897	not applicable	not applicable	food ingredient	FSL K6-1121	Penn State, Xiaoyuan Wei; 2022-06-21	0.9958	0.0067
273	GCF_037976825_1	Paenibacillus sp. FSL K6-1330 (firmicutes)	PRJNA768416	SAMN29228897	not applicable	not applicable	food ingredient	FSL K6-1121	Penn State, Xiaoyuan Wei; 2022-06-21	0.9968	0.0076
274	GCF_037980415_1	Paenibacillus sp. FSL H7-0690 (firmicutes)	PRJNA768416	SAMN29228897	not applicable	not applicable	food ingredient	FSL K6-1121	Penn State, Xiaoyuan Wei; 2022-06-21	0.9861	0.0063
275	GCF_038000205_1	Paenibacillus sp. FSL R10-2771 (firmicutes)	PRJNA768416	SAMN29228897	not applicable	not applicable	food ingredient	FSL K6-1121	Penn State, Xiaoyuan Wei; 2022-06-21	0.9861	0.0119
276	GCF_038000245_1	Paenibacillus sp. FSL R10-2736 (firmicutes)	PRJNA768416	SAMN29228897	not applicable	not applicable	food ingredient	FSL K6-1121	Penn State, Xiaoyuan Wei; 2022-06-21	0.9917	0.0137
277	GCF_038002185_1	Paenibacillus sp. FSL H7-0331 (firmicutes)	PRJNA768416	SAMN29228897	not applicable	not applicable	food ingredient	FSL K6-1121	Penn State, Xiaoyuan Wei; 2022-06-21	0.9917	0.0074
278	GCF_038002245_1	Paenibacillus sp. FSL R7-0128 (firmicutes)	PRJNA768416	SAMN29228897	not applicable	not applicable	food ingredient	FSL K6-1121	Penn State, Xiaoyuan Wei; 2022-06-21	0.9917	0.0095
279	GCF_038002345_1	Paenibacillus sp. FSL M7-0420 (firmicutes)	PRJNA768416	SAMN29228897	not applicable	not applicable	food ingredient	FSL K6-1121	Penn State, Xiaoyuan Wei; 2022-06-21	0.9917	0.0159
280	GCF_038002385_1	Paenibacillus sp. FSL K6-1230 (firmicutes)	PRJNA768416	SAMN29228897	not applicable	not applicable	food ingredient	FSL K6-1121	Penn State, Xiaoyuan Wei; 2022-06-21	0.9972	0
281	GCF_038002805_1	Paenibacillus sp. FSL H3-0333 (firmicutes)	PRJNA768416	SAMN29228897	not applicable	not applicable	food ingredient	FSL K6-1121	Penn State, Xiaoyuan Wei; 2022-06-21	0.9915	0.0088
282	GCF_038004445_1	Paenibacillus sp. FSL R7-0312 (firmicutes)	PRJNA768416	SAMN29228897	not applicable	not applicable	food ingredient	FSL K6-1121	Penn State, Xiaoyuan Wei; 2022-06-21	0.9917	0.0148
283	GCF_038008565_1	Paenibacillus sp. FSL F4-0125 (firmicutes)	PRJNA768416	SAMN29228897	not applicable	not applicable	food ingredient	FSL K6-1121	Penn State, Xiaoyuan Wei; 2022-06-21	0.9861	0.0137
284	GCF_038009085_1	Paenibacillus sp. FSL R7-0210 (firmicutes)	PRJNA768416	SAMN29228897	not applicable	not applicable	food ingredient	FSL K6-1121	Penn State, Xiaoyuan Wei; 2022-06-21	0.9917	0.0095
285	GCF_038051935_1	Paenibacillus sp. FSL H8-0457 (firmicutes)	PRJNA768416	SAMN29228897	not applicable	not applicable	food ingredient	FSL K6-1121	Penn State, Xiaoyuan Wei; 2022-06-21	0.9972	0.0002
286	GCF_038051945_1	Paenibacillus sp. FSL H3-0469 (firmicutes)	PRJNA768416	SAMN29228897	not applicable	not applicable	food ingredient	FSL K6-1121	Penn State, Xiaoyuan Wei; 2022-06-21	0.9861	0.0137
287	GCF_038593005_1	Paenibacillus sp. FSL E2-0178 (firmicutes)	PRJNA768416	SAMN29228897	not applicable	not applicable	food ingredient	FSL K6-1121	Penn State, Xiaoyuan Wei; 2022-06-21	0.9917	0.0193
288	GCF_038593145_1	Paenibacillus sp. FSL L8-0340 (firmicutes)	PRJNA768416	SAMN29228897	not applicable	not applicable	food ingredient	FSL K6-1121	Penn State, Xiaoyuan Wei; 2022-06-21	0.9856	0.0093
289	GCF_038595045_1	Paenibacillus sp. FSL R7-0652 (firmicutes)	PRJNA768416	SAMN29228897	not applicable	not applicable	food ingredient	FSL K6-1121	Penn State, Xiaoyuan Wei; 2022-06-21	0.9972	0.0067
290	GCF_900109305_1	Paenibacillus sp. cl141a (firmicutes)	BioProject Accession não encontrado	BioSample Code não encontrado						0.9967	0.0002
291	GCF_900114475_1	Paenibacillus sp. 1_12 (firmicutes)	BioProject Accession não encontrado	BioSample Code não encontrado						0.9944	0.0069
292	GCF_948329825_1	Paenibacillus sp. JJ-100 (firmicutes)	BioProject Accession não encontrado	BioSample Code não encontrado						0.9972	0.0056
293	GCF_000230915_1	Paenibacillus lactis 154 (firmicutes)	PRJNA50329	SAMN02261364	USA		Bioreactor	154	Joint Genome Institute, Susan Hua; 2013-07-19	0.9889	0
294	GCF_000686865_1	Paenibacillus sp. UNC217MF (firmicutes)	PRJNA234965	SAMN02743367				UNC217MF	DOE Joint Genome Institute; 2014-05-02	0.9917	0
295	GCF_001373415_1	Paenibacillus dakarensis (firmicutes)	BioProject Accession não encontrado	BioSample Code não encontrado						1	0.0035
296	GCF_001465255_1	Paenibacillus naphthalenovorans (firmicutes)	PRJNA255122	SAMN02910228	USA: Chicago, IL, Near Lake Michigan on the Museum Campus		soil	32O-Y	Illinois Institute of Technology, Jean-Francois Pombert; 2014-07-11	0.9843	0.006
297	GCF_003863965_1	Paenibacillus oralis (firmicutes)	PRJNA506518	SAMN10461998	South Korea: Gwangju	Homo sapiens	Subgingival dental plaque	KCOM 3021	Korean Collection for Oral Microbiology, Joong-Ki Kook; 2018-11-22	0.9972	0.0205
298	GCF_003994465_1	Paenibacillus zeisoli (firmicutes)	PRJNA509366	SAMN10579155	China: Nanyang city, Henan province		soil	3-5-3	Anhui Agricultural University, Leni Sun; 2018-12-11	0.9972	0.0056
299	GCF_005403365_1	Paenibacillus naphthalenovorans (firmicutes)	BioProject Accession não encontrado	BioSample Code não encontrado						0.984	0.0013
300	GCF_006542765_1	Paenibacillus luteus (firmicutes)	PRJNA525574	SAMN11053862	China		soil	R-3	Beijing Institute of Technology, Zhang Ying; 2019-03-05	0.9958	0
301	GCF_007666615_1	Paenibacillus sp. Y412MC10 (firmicutes)	PRJNA543692	SAMN11792218	USA: North Carolina, Durham	not applicable	environmental	DE0058	BGI, CNSA CNGB; 2019-05-21	0.9972	0.0074
302	GCF_009757775_1	Paenibacillus lutrae (firmicutes)	PRJNA501854	SAMN10346769	Spain: Castril, Granada	Lontra canadensis	feces	N10	University of Granada, Jose Carlos Reina; 2018-10-30	0.9972	0.0019
303	GCF_010993935_1	Paenibacillus favisporus (firmicutes)	PRJNA579492	SAMN13112666	China: Nanjing		soil	Y7	Nanjing Agriculture University, Lv Su; 2019-10-25	0.9972	0.0019
304	GCF_013116635_1	Paenibacillus alvei (firmicutes)	PRJNA631360	SAMN14859668	India: Madurai		soil	JR949	Madurai Kamaraj University, Jeyaprakash Rajendhran; 2020-05-09	0.9746	0.0218
305	GCF_014844075_1	Paenibacillus sp. JNUCC-31 (firmicutes)	PRJNA665598	SAMN16261898	South Korea: Jeju	soil	Baengnokdam Summit Crater Area, Mt. Halla	JNUCC-31	Jeju National University, Jeju National University; 2020-09-25	0.9972	0.0111
306	GCF_015845705_1	Paenibacillus alvei (firmicutes)	PRJNA283737	SAMN03654336	India:Delhi		dead mosquito larvae	G25-118	Institute of Life Sciences and Technology, Ziqiang Zheng; 2015-05-13	0.9757	0.0384
307	GCF_018333355_1	Paenibacillus cineris (firmicutes)	BioProject Accession não encontrado	BioSample Code não encontrado						0.9972	0.0019
308	GCF_023714295_1	Paenibacillus polysaccharolyticus (firmicutes)	PRJNA832800	SAMN28071812	USA		spacecraft surface	RA 14A.10	Jet Propulsion Laboratory, Arman Seuylemezian; 2022-05-03	0.9972	0.0076
309	GCF_026794105_1	Paenibacillus alvei (firmicutes)	PRJNA805124	SAMN27675069	not collected	not collected		CBP-1061	USDA-ARS-NCAUR, Heather Walker; 2022-04-20	0.9868	0.0132
310	GCF_026797195_1	Paenibacillus thiaminolyticus (firmicutes)	PRJNA805124	SAMN27675069	not collected	not collected		CBP-1061	USDA-ARS-NCAUR, Heather Walker; 2022-04-20	0.9911	0.0117
311	GCF_026797235_1	Paenibacillus thiaminolyticus (firmicutes)	PRJNA805124	SAMN27675069	not collected	not collected		CBP-1061	USDA-ARS-NCAUR, Heather Walker; 2022-04-20	0.9911	0.0117
312	GCF_026797325_1	Paenibacillus anseongense (firmicutes)	PRJNA805124	SAMN27675069	not collected	not collected		CBP-1061	USDA-ARS-NCAUR, Heather Walker; 2022-04-20	0.9972	0.0085
313	GCF_026797605_1	Paenibacillus apiarius (firmicutes)	PRJNA805124	SAMN27675069	not collected	not collected		CBP-1061	USDA-ARS-NCAUR, Heather Walker; 2022-04-20	0.9954	0.0056
314	GCF_026797635_1	Paenibacillus apiarius (firmicutes)	PRJNA805124	SAMN27675069	not collected	not collected		CBP-1061	USDA-ARS-NCAUR, Heather Walker; 2022-04-20	0.9954	0.0056
315	GCF_026797815_1	Paenibacillus apiarius (firmicutes)	PRJNA805124	SAMN27675069	not collected	not collected		CBP-1061	USDA-ARS-NCAUR, Heather Walker; 2022-04-20	0.9954	0.0056
316	GCF_028226775_1	Paenibacillus thiaminolyticus (firmicutes)	PRJNA847012	SAMN28910593	China:Fujian		sour bamboo shoots sample	SY20	South China University of Technology, Yaping Wu; 2022-06-08	0.9939	0.0149
317	GCF_030169715_1	Paenibacillus thiaminolyticus (firmicutes)	PRJNA837367	SAMN30281884	China: Wenzhou	pig		P34	Wenzhou Medical University, shuang Liu; 2022-08-12	0.9939	0.0069
318	GCF_030412165_1	Paenibacillus vini (firmicutes)	PRJNA988090	SAMN35999014	Brazil: Iranduba, Manaus		rhizosphere	CENA-BCM007	University of Sao Paulo, Lucas Mendes; 2023-06-27	0.9972	0.0056
319	GCF_035803535_1	Paenibacillus taichungensis (firmicutes)	PRJNA802201	SAMN32927295	not collected		soil	B-14742	USDA-ARS-NCAUR, Heather Walker; 2023-01-26	0.9972	0.0132
320	GCF_037144955_1	Paenibacillus sp. USHLN196 (firmicutes)	PRJNA1023190	SAMN37642800	missing		mosquito	MMO-104	University of Wisconsin-Madison, Kerri Coon; 2023-10-02	0.9972	0.0111
321	GCF_037963325_1	Paenibacillus sp. FSL E2-0201 (firmicutes)	PRJNA768416	SAMN29228897	not applicable	not applicable	food ingredient	FSL K6-1121	Penn State, Xiaoyuan Wei; 2022-06-21	0.9861	0.0137
322	GCF_038592985_1	Paenibacillus sp. FSL R10-2782 (firmicutes)	PRJNA768416	SAMN29228897	not applicable	not applicable	food ingredient	FSL K6-1121	Penn State, Xiaoyuan Wei; 2022-06-21	0.9972	0
323	GCF_900102125_1	Paenibacillus sp. cl6col (firmicutes)	BioProject Accession não encontrado	BioSample Code não encontrado						0.9917	0
324	GCF_000346635_1	Paenibacillus sp. A9 (firmicutes)	PRJNA186663	SAMN02470704	China		soil sample	A9		0.88	0.0161
325	GCF_000403375_2	Paenibacillus barengoltzii G22 (firmicutes)	PRJNA175987	SAMN01730996	USA: Birmingham, AL	Mouse	Ceca	G22	Broad Institute, Susanna Hamilton; 2012-09-26	0.9972	0
326	GCF_000426545_1	Paenibacillus massiliensis subsp. panacisoli DSM 21345 (firmicutes)	PRJNA195798	SAMN02441525	South Korea			DSM 21345		0.9972	0
327	GCF_000517865_1	Paenibacillus sp. FSL R7-269 (firmicutes)	PRJNA173783	SAMN02597347	USA		pasteurized milk	FSL R7-269		0.9917	0.0137
328	GCF_000517885_1	Paenibacillus sp. FSL R5-808 (firmicutes)	PRJNA173824	SAMN02597348	USA		pasteurized milk	FSL R5-808		0.9972	0.002
329	GCF_000518465_1	Paenibacillus sp. J14 (firmicutes)	PRJNA210211	SAMN02584981	missing			J14		0.9972	0
330	GCF_000758565_1	Paenibacillus sp. FSL P4-0081 (firmicutes)	PRJNA258346	SAMN02996513	USA: New York		heat treated raw milk	FSL P4-0081	Cornell University, Henk den Bakker; 2014-08-17	0.9906	0.0193
331	GCF_000758665_1	Paenibacillus borealis (firmicutes)	PRJNA258353	SAMN02996607	Finland		Norway spruce forest humus	DSM 13188	Cornell University, Henk den Bakker; 2014-08-17	0.9917	0.0248
332	GCF_001273905_1	Paenibacillus sp. FJAT-27812 (firmicutes)	PRJNA290135	SAMN03853468	China: Tibet		soil	FJAT-27812	Fujian Academy of Agricultural Sciences, guohong liu; 2015-07-09	0.9931	0.003
333	GCF_001426865_1	Paenibacillus sp. Root52 (firmicutes)	PRJNA297942	SAMN04155749	Germany:Cologne	Arabidopsis thaliana		Root170	ETH Zurich, Philipp Muench; 2015-10-08	0.9889	0.0006
334	GCF_001514495_1	Paenibacillus pabuli NBRC 13638 (firmicutes)	BioProject Accession não encontrado	BioSample Code não encontrado						0.9972	0.0111
335	GCF_001541095_1	Paenibacillus sp. FJAT-26967 (firmicutes)	PRJNA299750	SAMN04102797	China:Yunnan		soil	FJAT-26967	Fujian Academy of Agricultural Sciences, guohong liu; 2015-09-22	0.9972	0.0019
336	GCF_001659845_1	Paenibacillus sp. AD87 (firmicutes)	PRJNA320373	SAMN04934393	Netherlands: Terschelling		rhizosphere and bulk soil of C. arenaria stands	AD87	Netherlands Institute of Ecology, Victor de Jager; 2016-05-03	0.9972	0.0111
337	GCF_001721045_1	Paenibacillus nuruki (firmicutes)	PRJNA338088	SAMN05526182	South Korea		Korean traditional nuruk	TI45-13ar	National Academy of Agrigultural Science, Soo-Jin Kim; 2016-08-08	0.8773	0.0192
338	GCF_001857945_1	Paenibacillus crassostreae (firmicutes)	PRJNA349787	SAMN05933025	South Korea		Crassostrea gigas	LPB0068	Korea University, Su-Kyoung Shin; 2016-10-21	0.9869	0.0002
339	GCF_001954415_1	Paenibacillus borealis (firmicutes)	PRJNA343020	SAMN05929619	USA		milk	FSL J3-0122	Cornell University, Sarah Beno; 2016-10-20	0.9911	0.0187
340	GCF_002161865_1	Paenibacillus apiarius (firmicutes)	PRJNA382554	SAMN06710092	Canada:Manitoba	Apis mellifera	dead larvae	NRRL B-23460	Cornell University, David Sannino; 2017-04-11	0.9954	0.0056
341	GCF_002192415_1	Paenibacillus donghaensis (firmicutes)	PRJNA384283	SAMN06833332	South Korea: East Sea		sea sediment	KCTC 13049	Shin's Lab., Kyungpook National University, Byung Kwon Jung; 2017-04-26	0.9834	0.01
342	GCF_002233675_1	Paenibacillus herberti (firmicutes)	PRJNA394041	SAMN07356179	China: Bomi County, Tibet	Herbertus sendtneri		R33	Capital Normal University, Su Wang; 2017-07-16	0.9898	0.0019
343	GCF_002257645_1	Paenibacillus sp. XY044 (firmicutes)	PRJNA397944	SAMN07498096	China:Fuzhou	Camellia sinensis cv. Maoxie	stems of a Maoxie tea plant	XY044	Fujian Agriculture and Forestry University, Xiaomin Yu; 2017-08-11	0.9972	0.0039
344	GCF_002272015_1	Paenibacillus campinasensis (firmicutes)	PRJNA395369	SAMN073727197708						0.9972	0.0032
345	GCF_002272715_1	Paenibacillus sp. 7516 (firmicutes)	PRJNA395369	SAMN073727197708						0.9972	0
346	GCF_002741055_1	Paenibacillus ihbetae (firmicutes)	PRJNA327489	SAMN05335590	India: Surajtal Lake at Lahaul Valley, Himachal Pradesh		sediment	IHBB 9852	CSIR-Institute of Himalayan Bioresource Technology, Mohit Swarnkar; 2016-07-01	0.9944	0
347	GCF_002750415_1	Paenibacillus sp. LK1 (firmicutes)	PRJNA416048	SAMN07840265	China: Zhoukou, Park near university		rhizosphere of Auricularia auricular	LK1	Zhoukou Normal University, Zhongke Sun; 2017-10-27	0.9972	0.0063
348	GCF_003060825_1	Paenibacillus sp. CAA11 (firmicutes)	PRJNA450288	SAMN08934269	South Korea: Dongmak foreshore		tidal flat sediments	CAA11	Korea Research Institute of Standards and Science (KRISS), Seil Kim; 2018-04-16	0.9744	0.0067
349	GCF_003217495_1	Paenibacillus barcinonensis (firmicutes)	PRJNA463305	SAMN09074971	missing	not applicable	missing	CECT 7022	JGI; 2018-05-04	0.9972	0.0076
350	GCF_003224455_1	Paenibacillus illinoisensis (firmicutes)	PRJNA430863	SAMN08379233	Egypt: El-Tawheed	Capsicum annuum		E3	KAUST, Gregoire Michoud; 2018-01-19	0.9944	0.0056
351	GCF_003243025_1	Paenibacillus dendritiformis (firmicutes)	PRJNA475839	SAMN09404728	India: Puga Valley, Leh and Ladakh		water sample	PV3-16	CSIR-Institute of Microbial Technology, Hemraj Nandanwar; 2018-06-13	0.9909	0.0069
352	GCF_003259455_1	Paenibacillus pabuli (firmicutes)	PRJNA456213	SAMN09062736	USA: Pennsylvania	not applicable	missing	NG-13	JGI; 2018-05-04	0.9972	0
353	GCF_003287275_1	Paenibacillus taichungensis (firmicutes)	PRJNA451120	SAMN08961549	China		gold mine	NC1	Fujian Agriculture and Forestry University, junqiang xu; 2018-04-20	0.9972	0.0056
354	GCF_003583765_1	Paenibacillus nanensis (firmicutes)	PRJNA489785	SAMN09989116	Thailand		soil sample	DSM 22867	IRNAS-CSIC, VALME JURADO; 2018-09-07	0.9972	0
355	GCF_003590055_1	Paenibacillus lautus (firmicutes)	PRJNA491468	SAMN10078580	USA		Tattoo ink	E7593-69	National Center for Toxicological Research, Seong Won Nho; 2018-09-17	0.9972	0.0057
356	GCF_004000885_1	Paenibacillus glucanolyticus NBRC 15330 (firmicutes)	BioProject Accession não encontrado	BioSample Code não encontrado						0.9972	0.0025
357	GCF_004000945_1	Paenibacillus lautus NBRC 15380 (firmicutes)	BioProject Accession não encontrado	BioSample Code não encontrado						0.9972	0.0068
358	GCF_004000985_1	Paenibacillus validus NBRC 15382 (firmicutes)	BioProject Accession não encontrado	BioSample Code não encontrado						0.9972	0.0067
359	GCF_005233705_1	Paenibacillus sp. CFBP13512 (firmicutes)	PRJNA459514	SAMN09063421	France	Raphanus sativus var. Flamboyant 5	Seed	CFBP13512	INRA, Martial Briand; 2018-05-04	0.8773	0.0136
360	GCF_007665735_1	Paenibacillus sp. IHBB 10380 (firmicutes)	PRJNA543692	SAMN11792218	USA: North Carolina, Durham	not applicable	environmental	DE0058	BGI, CNSA CNGB; 2019-05-21	0.9833	0
361	GCF_007673455_1	Paenibacillus sp. Y412MC10 (firmicutes)	PRJNA543692	SAMN11792218	USA: North Carolina, Durham	not applicable	environmental	DE0058	BGI, CNSA CNGB; 2019-05-21	0.9917	0.0019
362	GCF_007676705_1	Paenibacillus xylanexedens (firmicutes)	PRJNA543692	SAMN11792218	USA: North Carolina, Durham	not applicable	environmental	DE0058	BGI, CNSA CNGB; 2019-05-21	0.9972	0.0187
363	GCF_008271705_1	Paenibacillus terrae (firmicutes)	PRJNA496474	SAMN10244998	Canada: Axel Heiberg Island		Ice-wedge polygon	S5.26	Universite Laval, Jeremie Hamel; 2018-10-15	0.9972	0
364	GCF_008710135_1	Paenibacillus spiritus (firmicutes)	PRJNA566385	SAMN12787894	USA		spacecraft hardware	MER_111	Jet Propulsion Laboratory, Arman Seuylemezian; 2019-09-19	0.9754	0.0056
365	GCF_008973665_1	Paenibacillus tengchongensis (firmicutes)	PRJNA564470	SAMN12714331	China:Yunnan		hot spring	SYSU G01003	Sun Yat-Sen University, Manik Prabhu Narsing Rao; 2019-09-09	0.9828	0.0118
366	GCF_009664365_1	Paenibacillus xylanilyticus (firmicutes)	PRJNA566114	SAMN12781025	China:Wuhan		soil	W4	Wuhan Polytechnic University, Weifang Liao; 2019-09-18	0.9972	0
367	GCF_009725115_1	Paenibacillus validus (firmicutes)	PRJNA580480	SAMN131603567						0.9972	0.0067
368	GCF_009757995_1	Paenibacillus anseongense (firmicutes)	PRJNA593654	SAMN13483219	South Korea: Anseong-si		soil	MAH-34	Chung-Ang University, Md. Amdadul Huq; 2019-12-04	0.9972	0.0083
369	GCF_009807035_1	Paenibacillus dendrobii (firmicutes)	PRJNA596888	SAMN13641159	China: Hejiang	Dendrobium	root	HJL G12	Chengdu institute of biology, Chinese academy of sciences, Ruoxi Zhao; 2019-12-20	0.9972	0.0019
370	GCF_010450915_1	Paenibacillus jilunlii (firmicutes)	PRJNA600149	SAMN13783698	South Korea		soil	KACC 16679	Kyungpook National University, Daryung Jung; 2020-01-09	0.9842	0.0131
371	GCF_013204885_1	Paenibacillus tritici (firmicutes)	PRJNA635088	SAMN15015941	Spain:Riego de la Vega	wheat	roots	LMG 29502	Ghent University, Aurelien Carlier; 2020-05-26	0.9917	0.0054
372	GCF_013347305_1	Paenibacillus barcinonensis (firmicutes)	PRJNA637999	SAMN15163825	South Korea		soil	KACC11450	Kyungpook National University, MinJi Kim; 2020-06-08	0.9954	0.0076
373	GCF_013359935_1	Paenibacillus xylanilyticus (firmicutes)	PRJNA633087	SAMN17497683	Unknown		Missing	DSM 20545	Indigo Agriculture, Jacqueline Lemaire; 2021-01-22	0.9972	0.0069
374	GCF_013401555_1	Paenibacillus sp. E222 (firmicutes)	PRJNA641937	SAMN15373982	New Zealand: Manawatu		Epichloe	E222	AgResearch, Ruy Jauregui; 2020-06-25	0.9917	0.0006
375	GCF_013778375_1	Paenibacillus sp. CGMCC 1.16610 (firmicutes)	PRJNA644226	SAMN15455291	China		soil	CGMCC 1.16610	WFCC-MRCEN World Data Centre for Microoganisms(WDCM), Qinglan Sun; 2020-07-06	0.9972	0.0083
376	GCF_014192395_1	Paenibacillus endophyticus (firmicutes)	PRJNA546717	SAMN12025129	missing	not applicable	missing	CECT 8234	JGI; 2019-06-11	0.9958	0
377	GCF_014644435_1	Paenibacillus albidus (firmicutes)	BioProject Accession não encontrado	BioSample Code não encontrado						0.9917	0.0165
378	GCF_014836635_1	Paenibacillus gallinarum (firmicutes)	PRJNA543206	SAMN21194349	China:Shandong	Gallus gallus	jejunum		Quadram Institute BioScience, Rachel Gilroy; 2021-09-02	0.9967	0
379	GCF_014858585_1	Paenibacillus sp. 23TSA30-6 (firmicutes)	PRJNA525683	SAMN1105626123						0.9972	0
380	GCF_015143645_1	Paenibacillus sp. P13VS (firmicutes)	PRJNA600367	SAMN13814258	China		seawater	P13VS	Huaqiao University, Ming-Xia Chen; 2020-01-10	0.9944	0
381	GCF_017873605_1	Paenibacillus lactis (firmicutes)	PRJNA709585	SAMN18245291	missing	not applicable	missing	DSM 15596	JGI; 2021-03-10	0.9944	0.0056
382	GCF_017874035_1	Paenibacillus aceris (firmicutes)	PRJNA709632	SAMN18245938	missing	not applicable	missing	DSM 24950	JGI; 2021-03-10	0.9972	0.0179
383	GCF_018207515_1	Paenibacillus tritici (firmicutes)	PRJNA723129	SAMN18805579	South Korea:Chungju		soil	PH55-1	Rural Development Administration, Jaekyeong Song; 2021-04-20	0.9917	0.0081
384	GCF_018403105_1	Paenibacillus lactis (firmicutes)	BioProject Accession não encontrado	BioSample Code não encontrado						0.9944	0
385	GCF_018403165_1	Paenibacillus macerans (firmicutes)	BioProject Accession não encontrado	BioSample Code não encontrado						0.9944	0
386	GCF_018403225_1	Paenibacillus sp. J23TS9 (firmicutes)	BioProject Accession não encontrado	BioSample Code não encontrado						99,72% (100th Percentile)	0.0056
387	GCF_018917465_1	Paenibacillus barcinonensis (firmicutes)	PRJNA733006	SAMN19374028	China: Suzhou	Macaca fascicularis	feces	MSJ-12	The Institute of Microbiology of the Chinese Academy of Sciences, Danhua Li; 2021-05-28	99,72% (100th Percentile)	0.0056
388	GCF_019748695_1	Paenibacillus cucumis (ex Kampfer et al. 2016) (firmicutes)	PRJNA644637	SAMN15543699	USA		floor	FKII-L8-BK-P5	Jet Propulsion Laboratory, California Institute of Technology, Kasthuri Venkateswaran; 2020-07-15	99,72% (100th Percentile)	0.0129
389	GCF_019748775_1	Paenibacillus illinoisensis (firmicutes)	PRJNA644637	SAMN15543699	USA		floor	FKII-L8-BK-P5	Jet Propulsion Laboratory, California Institute of Technology, Kasthuri Venkateswaran; 2020-07-15	99,72% (100th Percentile)	0.0072
390	GCF_019748915_1	Paenibacillus typhae (firmicutes)	PRJNA644637	SAMN15543699	USA		floor	FKII-L8-BK-P5	Jet Propulsion Laboratory, California Institute of Technology, Kasthuri Venkateswaran; 2020-07-15	99,11% (100th Percentile)	0.0231
391	GCF_022234545_1	Paenibacillus piscarius (firmicutes)	PRJNA752128	SAMN20575072	Brazil: Mato Grosso River	Parotocinclus maculicauda	gut	P121	Instituto de Microbiologia Paulo de Goes, Mariana Silva; 2021-08-04	99,17% (100th Percentile)	0.0081
392	GCF_022346995_1	Paenibacillus sp. ACRRY (firmicutes)	PRJNA694925	SAMN17729905	USA	Homo sapiens	skin	ACRQX	NHGRI/NIH, Sean Conlan; 2021-02-01	99,72% (100th Percentile)	0
393	GCF_022354825_1	Paenibacillus sp. H1-7 (firmicutes)	PRJNA482036	SAMN09694358	China: Guangxi		sandy soil	H1-7	paenibacillus, li xuyang; 2018-07-19	99,72% (100th Percentile)	0.015
394	GCF_022427145_1	Paenibacillus timonensis (firmicutes)	PRJNA808501	SAMN26090078	France: Hospital de la Timone	Homo sapiens	blood culture	DSM 16943	Shanghai Academy of Landscape Architecture Science and Planning, Shanwen He; 2022-02-19	99,17% (100th Percentile)	0
395	GCF_023101145_1	Paenibacillus pabuli (firmicutes)	PRJNA725105	SAMN18869928	China:Shanxi			E1	Dalian University of Technology, Li Gen; 2021-04-26	99,17% (14th Percentile)	0.0067
396	GCF_023704175_1	Paenibacillus sp. YPG26 (firmicutes)	PRJNA766864	SAMN21879635	China		the intestinal of chicken	YPG26	jilin university, ke ma; 2021-09-28	99,17% (100th Percentile)	0.0056
397	GCF_023712785_1	Paenibacillus lactis (firmicutes)	PRJNA832800	SAMN28071812	USA		spacecraft surface	RA 14A.10	Jet Propulsion Laboratory, Arman Seuylemezian; 2022-05-03	99,44% (100th Percentile)	0
398	GCF_023714125_1	Paenibacillus sp. MER 78 (firmicutes)	PRJNA832800	SAMN28071812	USA		spacecraft surface	RA 14A.10	Jet Propulsion Laboratory, Arman Seuylemezian; 2022-05-03	99,11% (100th Percentile)	0.0077
399	GCF_023715725_1	Paenibacillus pasadenensis (firmicutes)	PRJNA832800	SAMN28071812	USA		spacecraft surface	RA 14A.10	Jet Propulsion Laboratory, Arman Seuylemezian; 2022-05-03	99,54% (75th Percentile)	0.0019
400	GCF_024159105_1	Paenibacillus polysaccharolyticus (firmicutes)	PRJNA849219	SAMN290438411735						98,61% (20th Percentile)	0.0074
401	GCF_024168755_1	Paenibacillus xylanexedens (firmicutes)	PRJNA712058	SAMN18250812	missing	not applicable	missing	PAMC 22703	JGI; 2021-03-10	99,72% (100th Percentile)	0.0028
402	GCF_026793995_1	Paenibacillus larvae (firmicutes)	PRJNA805124	SAMN27675069	not collected	not collected		CBP-1061	USDA-ARS-NCAUR, Heather Walker; 2022-04-20	99,61% (90th Percentile, dark blue bar)	0
403	GCF_026794095_1	Paenibacillus alvei (firmicutes)	PRJNA805124	SAMN27675069	not collected	not collected		CBP-1061	USDA-ARS-NCAUR, Heather Walker; 2022-04-20	97,78% (55th Percentile, dark blue bar)	0.0115
404	GCF_028594455_2	Paenibacillus sp. PK4536 (firmicutes)	PRJNA929261	SAMN32954227	USA: Fort Collins			PK4536	Colorado State University, Paris Kiehl; 2023-01-29	87,73% (100th Percentile)	0.0142
405	GCF_028736095_1	Paenibacillus sp. KACC 21273 (firmicutes)	PRJNA930979	SAMN33040112	South Korea: Gyeongsangbuk-do, Uljin-gun		Flower of Forsythia koreana	KACC 21273	National Institute of Agricultural Sciences, Rural Development Administration, Seunghwan Kim; 2023-02-03	87,73% (100th Percentile)	0.0087
406	GCF_029893715_1	Paenibacillus sp. LBL (firmicutes)	PRJNA834311	SAMN28094758	USA: Puerto Rico	not applicable	missing	LBL	JGI; 2022-05-04	99,72% (100th Percentile)	0.0074
407	GCF_030263935_1	Paenibacillus polygoni (firmicutes)	PRJNA977379	SAMN35523209	China: Poyang Lake, Jiangxi Province	Persicaria lapathifolia	missing	C31	Northeast Institute of geography and Agroecology, Chinese Academy of Sciences, Zhenhua Yu; 2023-05-29	99,67% (100th Percentile)	0.0056
408	GCF_030580655_1	Paenibacillus lacisoli (firmicutes)	PRJNA999201	SAMN36721159	China		mud	JX-17	Jiangxi Normal University, YingYing Wan Wan; 2023-07-27	99,72% (100th Percentile)	0.0093
409	GCF_031455095_1	Paenibacillus qinlingensis (firmicutes)	PRJNA710548	SAMN18246703	missing	not applicable	missing	CC258	JGI; 2021-03-10	99,72% (100th Percentile)	0.0113
410	GCF_031583975_1	Paenibacillus taichungensis (firmicutes)	PRJNA997583	SAMN36682738	Tunisia		soil	53b	University of Carthage Faculty of Sciences of Bizerte: Universite de Carthage Faculte des Sciences d, Rakia CHOUARI; 2023-07-22	99,72% (100th Percentile)	0.0074
411	GCF_032399705_1	Paenibacillus sp. BIC5C1 (firmicutes)	PRJNA1019399	SAMN37483212	USA:Hawaii			BL16A	University of Mississippi, Rebecca Prescott; 2023-09-20	99,72% (100th Percentile)	0.0056
412	GCF_034659775_1	Paenibacillus sp. SGZ-1014 (firmicutes)	PRJNA1050439	SAMN38739554	China		stem	SGZ-1014	Fujian Agriculture and Forestry University, Ling Yao; 2023-12-09	86,5% (100th Percentile)	0.017
413	GCF_034659835_1	Paenibacillus sp. SGZ-1009 (firmicutes)	PRJNA1050438	SAMN38739553	China		leaf	SGZ-1009	Fujian Agriculture and Forestry University, Ling Yao; 2023-12-09	86,87% (100th Percentile)	0.0281
414	GCF_034718895_1	Paenibacillus phoenicis (firmicutes)	PRJNA1055543	SAMN39052043	USA: Florida			3PO2SA	Jet Propulsion Laboratory, California Institute of Technology, Kasthuri Venkateswaran; 2023-12-21	99,72% (100th Percentile)	0
415	GCF_035803775_1	Paenibacillus larvae (firmicutes)	PRJNA802201	SAMN32927295	not collected		soil	B-14742	USDA-ARS-NCAUR, Heather Walker; 2023-01-26	99,17% (39th Percentile, dark blue bar)	0.0014
416	GCF_035803835_1	Paenibacillus alginolyticus (firmicutes)	PRJNA802201	SAMN32927295	not collected		soil	B-14742	USDA-ARS-NCAUR, Heather Walker; 2023-01-26	99,11% (40th Percentile)	0.0028
417	GCF_035803975_1	Paenibacillus alvei (firmicutes)	PRJNA802201	SAMN32927295	not collected		soil	B-14742	USDA-ARS-NCAUR, Heather Walker; 2023-01-26	98,34% (80th Percentile, dark blue bar)	0.0115
418	GCF_037144455_1	Paenibacillus illinoisensis (firmicutes)	PRJNA1023190	SAMN37642800	missing		mosquito	MMO-104	University of Wisconsin-Madison, Kerri Coon; 2023-10-02	99,72% (100th Percentile)	0.0081
419	GCF_037152715_1	Paenibacillus illinoisensis (firmicutes)	PRJNA1023190	SAMN37642800	missing		mosquito	MMO-104	University of Wisconsin-Madison, Kerri Coon; 2023-10-02	99,17% (29th Percentile)	0.0002
420	GCF_037152775_1	Paenibacillus illinoisensis (firmicutes)	PRJNA1023190	SAMN37642800	missing		mosquito	MMO-104	University of Wisconsin-Madison, Kerri Coon; 2023-10-02	99,17% (29th Percentile)	0.0002
421	GCF_037966175_1	Paenibacillus sp. FSL H7-0357 (firmicutes)	PRJNA768416	SAMN29228897	not applicable	not applicable	food ingredient	FSL K6-1121	Penn State, Xiaoyuan Wei; 2022-06-21	99,11% (100th Percentile)	0.0148
422	GCF_037969855_1	Paenibacillus sp. FSL W7-1088 (firmicutes)	PRJNA768416	SAMN29228897	not applicable	not applicable	food ingredient	FSL K6-1121	Penn State, Xiaoyuan Wei; 2022-06-21	99,72% (100th Percentile)	0.0006
423	GCF_037969915_1	Paenibacillus sp. FSL R7-0216 (firmicutes)	PRJNA768416	SAMN29228897	not applicable	not applicable	food ingredient	FSL K6-1121	Penn State, Xiaoyuan Wei; 2022-06-21	99,28% (100th Percentile)	0.0011
424	GCF_037973995_1	Paenibacillus sp. FSL R5-0701 (firmicutes)	PRJNA768416	SAMN29228897	not applicable	not applicable	food ingredient	FSL K6-1121	Penn State, Xiaoyuan Wei; 2022-06-21	99,72% (100th Percentile)	0.0009
425	GCF_037974355_1	Paenibacillus sp. FSL R5-0517 (firmicutes)	PRJNA768416	SAMN29228897	not applicable	not applicable	food ingredient	FSL K6-1121	Penn State, Xiaoyuan Wei; 2022-06-21	99,17% (100th Percentile)	0.0009
426	GCF_037975155_1	Paenibacillus sp. FSL R5-0486 (firmicutes)	PRJNA768416	SAMN29228897	not applicable	not applicable	food ingredient	FSL K6-1121	Penn State, Xiaoyuan Wei; 2022-06-21	99,72% (100th Percentile)	0.0009
427	GCF_037977055_1	Paenibacillus sp. FSL K6-1096 (firmicutes)	PRJNA768416	SAMN29228897	not applicable	not applicable	food ingredient	FSL K6-1121	Penn State, Xiaoyuan Wei; 2022-06-21	98,61% (100th Percentile)	0.0093
428	GCF_038002865_1	Paenibacillus sp. FSL H3-0321 (firmicutes)	PRJNA768416	SAMN29228897	not applicable	not applicable	food ingredient	FSL K6-1121	Penn State, Xiaoyuan Wei; 2022-06-21	99,11% (100th Percentile)	0.0187
429	GCF_038005125_1	Paenibacillus sp. FSL K6-2862 (firmicutes)	PRJNA768416	SAMN29228897	not applicable	not applicable	food ingredient	FSL K6-1121	Penn State, Xiaoyuan Wei; 2022-06-21	99,72% (100th Percentile)	0.0111
430	GCF_038006885_1	Paenibacillus sp. FSL R7-0302 (firmicutes)	PRJNA768416	SAMN29228897	not applicable	not applicable	food ingredient	FSL K6-1121	Penn State, Xiaoyuan Wei; 2022-06-21	98,89% (100th Percentile)	0.0201
431	GCF_038007405_1	Paenibacillus sp. FSL M7-1046 (firmicutes)	PRJNA768416	SAMN29228897	not applicable	not applicable	food ingredient	FSL K6-1121	Penn State, Xiaoyuan Wei; 2022-06-21	98,56% (100th Percentile)	0.0187
432	GCF_038008055_1	Paenibacillus sp. FSL R5-0527 (firmicutes)	PRJNA768416	SAMN29228897	not applicable	not applicable	food ingredient	FSL K6-1121	Penn State, Xiaoyuan Wei; 2022-06-21	98,78% (100th Percentile)	0.0022
433	GCF_038008545_1	Paenibacillus sp. FSL H3-0319 (firmicutes)	PRJNA768416	SAMN29228897	not applicable	not applicable	food ingredient	FSL K6-1121	Penn State, Xiaoyuan Wei; 2022-06-21	99,11% (100th Percentile)	0.0187
434	GCF_038008625_1	Paenibacillus sp. FSL L8-0470 (firmicutes)	PRJNA768416	SAMN29228897	not applicable	not applicable	food ingredient	FSL K6-1121	Penn State, Xiaoyuan Wei; 2022-06-21	98,56% (100th Percentile)	0.0093
435	GCF_038020215_1	Paenibacillus sp. FSL F4-0087 (firmicutes)	PRJNA768416	SAMN29228897	not applicable	not applicable	food ingredient	FSL K6-1121	Penn State, Xiaoyuan Wei; 2022-06-21	99,72% (100th Percentile)	0.0111
436	GCF_038593025_1	Paenibacillus sp. FSL L8-0436 (firmicutes)	PRJNA768416	SAMN29228897	not applicable	not applicable	food ingredient	FSL K6-1121	Penn State, Xiaoyuan Wei; 2022-06-21	98,56% (100th Percentile)	0.0104
437	GCF_038597315_1	Paenibacillus sp. FSL M8-0142 (firmicutes)	PRJNA768416	SAMN29228897	not applicable	not applicable	food ingredient	FSL K6-1121	Penn State, Xiaoyuan Wei; 2022-06-21	99,72% (100th Percentile)	0
438	GCF_039543185_1	Paenibacillus vulneris (firmicutes)	BioProject Accession não encontrado	BioSample Code não encontrado						99,72% (100th Percentile)	0.0144
439	GCF_900101205_1	Paenibacillus sp. OK060 (firmicutes)	BioProject Accession não encontrado	BioSample Code não encontrado						99,72% (100th Percentile)	0.0072
440	GCF_900102965_1	Paenibacillus jilunlii (firmicutes)	BioProject Accession não encontrado	BioSample Code não encontrado						98,56% (100th Percentile)	0.0131
441	GCF_900107875_1	Paenibacillus sp. 276b (firmicutes)	BioProject Accession não encontrado	BioSample Code não encontrado						99,72% (100th Percentile)	0.0187
442	GCF_900110055_1	Paenibacillus sp. OK076 (firmicutes)	BioProject Accession não encontrado	BioSample Code não encontrado						99,72% (100th Percentile)	0.0006
443	GCF_900116105_1	Paenibacillus sp. 453mf (firmicutes)	BioProject Accession não encontrado	BioSample Code não encontrado						99,67% (100th Percentile)	0.0059
444	GCF_900143165_1	Paenibacillus sp. ov031 (firmicutes)	BioProject Accession não encontrado	BioSample Code não encontrado						99,72% (100th Percentile)	0.0056
445	GCF_900168305_1	Paenibacillus sp. RU5A (firmicutes)	BioProject Accession não encontrado	BioSample Code não encontrado						99,72% (100th Percentile)	0.0187
446	GCF_900177265_1	Paenibacillus barengoltzii J12 (firmicutes)	BioProject Accession não encontrado	BioSample Code não encontrado						99,72% (100th Percentile)	0
447	GCF_900177285_1	Paenibacillus barengoltzii (firmicutes)	BioProject Accession não encontrado	BioSample Code não encontrado						99,72% (100th Percentile)	0
448	GCF_900221045_1	Paenibacillus sp. RU26A (firmicutes)	BioProject Accession não encontrado	BioSample Code não encontrado						99,72% (100th Percentile)	0.0187
449	GCF_900221055_1	Paenibacillus sp. RU5M (firmicutes)	BioProject Accession não encontrado	BioSample Code não encontrado						0.9972	0.0187
450	GCF_900454495_1	Paenibacillus macerans (firmicutes)	BioProject Accession não encontrado	BioSample Code não encontrado						0.9944	0
451	GCF_945605565_1	Paenibacillus dendritiformis (firmicutes)	BioProject Accession não encontrado	BioSample Code não encontrado						99,09% (45th Percentile)	0.0069
452	GCF_004000765_1	Paenibacillus chondroitinus NBRC 15376 (firmicutes)	BioProject Accession não encontrado	BioSample Code não encontrado						0.9972	0.0085
453	GCF_015845845_1	Paenibacillus dendritiformis (firmicutes)	PRJNA283755	SAMN03654375	USA		unknown	G25-126	Institute of Life Sciences and Technology, Ziqiang Zheng; 2015-05-13	0.9967	0.0069
454	GCF_019091125_1	Paenibacillus sp. GbtcB18 (firmicutes)	PRJNA720764	SAMN18679178	China: Linyi	Ginkgo biloba	root endophyte	GbtcB20	Central South University, Kai Zou; 2021-04-09	0.9961	0.0127
455	GCF_026794215_1	Paenibacillus apiarius (firmicutes)	PRJNA805124	SAMN27675069	not collected	not collected		CBP-1061	USDA-ARS-NCAUR, Heather Walker; 2022-04-20	99,48% (45th Percentile)	0.0056
456	GCF_028765165_1	Paenibacillus sp. MAHUQ-63 (firmicutes)	PRJNA934597	SAMN33277004	South Korea		soil	MAHUQ-63	Chung-Ang University, Md. Amdadul Huq; 2023-02-13	0.9972	0.0083
457	GCF_030817275_1	Paenibacillus sp. V4I7 (firmicutes)	PRJNA958316	SAMN35085402	USA: Washington, Lind Dryland Research Station	not applicable	missing	K16b V4I7	JGI; 2023-05-15	0.9935	0.0111
458	GCF_032461945_1	Paenibacillus sp. PFR10 (firmicutes)	PRJNA1021022	SAMN37542069	South Korea	Viola mandshurica	root	PFR10	Dongguk university, Inhyup Kim; 2023-09-26	0.9972	0.0083
459	GCF_034321765_1	Paenibacillus polymyxa (firmicutes)	PRJNA1049263	SAMN38691878	Italy: Castelraimondo - Localit Seano		soil	MES972	University of Camerino, Stefano Pallotti; 2023-12-06	99,17% (66th Percentile, dark blue bar)	0
460	GCF_039536325_1	Paenibacillus hodogayensis (firmicutes)	BioProject Accession não encontrado	BioSample Code não encontrado						0.9972	0.0084
461	GCF_040545415_1	Paenibacillus favisporus (firmicutes)	PRJNA1115592	SAMN41513470	missing	not applicable		DSM 17253	JGI; 2024-05-23	0.9972	0.0046
462	GCF_000024685_1	Paenibacillus sp. Y412MC10 (firmicutes)	PRJNA27777	SAMN00191238				Y412MC10	JGI; 2011-01-15	99,44% (40th Percentile)	0
463	GCF_000164985_3	Paenibacillus polymyxa SC2 (firmicutes)	PRJNA52019	SAMN02603854				SC2		98,89% (27th Percentile, dark blue bar)	0.0244
464	GCF_000217775_1	Paenibacillus polymyxa ATCC 842 (firmicutes)	PRJNA67165	SAMN02470189				ATCC 842
465	GCF_000236805_1	Paenibacillus peoriae KCTC 3763 (firmicutes)	PRJNA73251	SAMN02470185				KCTC 3763
466	GCF_000258535_2	Paenibacillus mucilaginosus K02 (firmicutes)	PRJNA63845	SAMN02603635			soil	K02		97,6% (67th Percentile)	0.0516
467	GCF_000265445_1	Paenibacillus polymyxa OSY-DF (firmicutes)	PRJNA86111	SAMN02471151	USA: Columbus, OH		fermented vegetable (Kimchee) from a local store	OSY-DF		99,44% (68th Percentile, dark blue bar)	0
468	GCF_000374825_1	Paenibacillus sanguinis 2301083 = DSM 16941 (firmicutes)	PRJNA175158	SAMN02441367	France	Homo sapiens		DSM 16941		0.9972	0
469	GCF_000425125_1	Paenibacillus taiwanensis DSM 18679 (firmicutes)	PRJNA188802	SAMN02440680	Taiwan			DSM 18679		0.9931	0
470	GCF_000499205_1	Paenibacillus sp. MAEPY2 (firmicutes)	PRJNA217885	SAMN02343193	Malaysia		Landfill leachate	MAEPY2	Monash University, Patric Chua; 2013-09-02	0.9972	0.0032
471	GCF_000517905_1	Paenibacillus sp. FSL H7-689 (firmicutes)	PRJNA173825	SAMN02597349	USA		pasteurized milk	FSL H7-689		0.9972	0.0011
472	GCF_000517965_1	Paenibacillus sp. FSL R7-277 (firmicutes)	PRJNA173830	SAMN02597352	USA		pasteurized milk	FSL R7-277		0.9909	0.0106
473	GCF_000739915_1	Paenibacillus chitinolyticus NBRC 15660 (firmicutes)	BioProject Accession não encontrado	BioSample Code não encontrado						0.9961	0.0019
474	GCF_000746875_1	Paenibacillus macerans (firmicutes)	PRJNA243589	SAMN02739344	unknown		unknown	ATCC 8244	Los Alamos National Laboratory, Hajnalka Daligault; 2014-04-28	99,31% (65th Percentile, dark blue bar)	0
475	GCF_000758525_1	Paenibacillus sp. FSL H7-0357 (firmicutes)	PRJNA258344	SAMN02996504	USA: New York		Pasteurized 2% milk	FSL H7-0357	Cornell University, Henk den Bakker; 2014-08-17	98,83% (50th Percentile)	0.0148
476	GCF_000758625_1	Paenibacillus sp. FSL R7-0273 (firmicutes)	PRJNA258350	SAMN02996605	USA: New York		Pasteurized 2% fat milk	FSL R7-0273	Cornell University, Henk den Bakker; 2014-08-17	0.9883	0.0137
477	GCF_000758645_1	Paenibacillus sp. FSL R7-0331 (firmicutes)	PRJNA258352	SAMN02996606	USA: New York		pasteurized 2% fat milk	FSL R7-0331	Cornell University, Henk den Bakker; 2014-08-17	0.9883	0.0137
478	GCF_000758685_1	Paenibacillus stellifer (firmicutes)	PRJNA258354	SAMN02996608	Finland		food-packaging paperboard	DSM 14472	Cornell University, Henk den Bakker; 2014-08-17	0.9903	0.0252
479	GCF_000955925_1	Paenibacillus polymyxa (firmicutes)	PRJNA274878	SAMN03333220	China: Beijing	wheat		EBL06	Research Center for Eco-Environmental Sciences, Liang shengxian; 2015-02-09	99,17% (66th Percentile, dark blue bar)	0
480	GCF_001428045_1	Paenibacillus sp. Soil750 (firmicutes)	PRJNA298127	SAMN04155655	Germany:Cologne	Arabidopsis thaliana		Soil535	ETH Zurich, Philipp Muench; 2015-10-08	0.997	0.0056
481	GCF_001428105_1	Paenibacillus sp. Soil766 (firmicutes)	PRJNA298127	SAMN04155655	Germany:Cologne	Arabidopsis thaliana		Soil535	ETH Zurich, Philipp Muench; 2015-10-08	0.9972	0.0056
482	GCF_001637165_1	Paenibacillus macquariensis subsp. macquariensis (firmicutes)	PRJNA316034	SAMN04574061	Australia: Macquarie Island		soil	DSM 2	Korea University, Su-Kyoung Shin; 2016-03-22	0.9878	0.0057
483	GCF_001637205_1	Paenibacillus glacialis (firmicutes)	PRJNA316042	SAMN04574067	India: Himalayas, Kafni glacier		soil	DSM 22343	Korea University, Su-Kyoung Shin; 2016-03-23	0.9878	0.0011
484	GCF_001637225_1	Paenibacillus antarcticus (firmicutes)	PRJNA316043	SAMN04574068	Antarctica		sediment	CECT 5836	Korea University, Su-Kyoung Shin; 2016-03-23	0.9878	0.0158
485	GCF_001653565_1	Paenibacillus oryzisoli (firmicutes)	PRJNA321931	SAMN05006722	China:Hunan		rice rhizosphere soil	1ZS3-15	Chinese Academy of agricultural Sciences(CAAS), J Zhang; 2016-05-17	0.9972	0
486	GCF_001700435_1	Paenibacillus pectinilyticus (firmicutes)	PRJNA321950	SAMN05006820	missing	missing		KCTC13222	Chinese Academy of agricultural Sciences(CAAS), J Zhang; 2016-05-18	0.9972	0
487	GCF_001705305_1	Paenibacillus kribbensis (firmicutes)	PRJNA326714	SAMN05291436	China: Tianmu Mountain, Zhejiang	Cymbidium faberi	roots	6hRe76	College of Life Sciences,Hebei University, Bingting Yu; 2016-06-24	0.9972	0
488	GCF_001719045_1	Paenibacillus polymyxa (firmicutes)	PRJNA295948	SAMN04095573	China	Chili	missing	J	Northwest University, Bo Fu; 2015-09-18	99,17% (66th Percentile, dark blue bar)	0
489	GCF_001894745_1	Paenibacillus sp. NAIST15-1 (firmicutes)	BioProject Accession não encontrado	BioSample Code não encontrado						0.9917	0
490	GCF_001956055_1	Paenibacillus amylolyticus (firmicutes)	PRJNA343020	SAMN05929619	USA		milk	FSL J3-0122	Cornell University, Sarah Beno; 2016-10-20	0.9972	0.0065
491	GCF_001956295_1	Paenibacillus sp. FSL A5-0031 (firmicutes)	PRJNA343020	SAMN05929619	USA		milk	FSL J3-0122	Cornell University, Sarah Beno; 2016-10-20	0.9958	0.0028
492	GCF_001957005_1	Paenibacillus sp. FSL R7-0273 (firmicutes)	PRJNA343020	SAMN05929619	USA		milk	FSL J3-0122	Cornell University, Sarah Beno; 2016-10-20	0.9883	0.0148
493	GCF_001996445_1	Paenibacillus ihbetae (firmicutes)	PRJNA327492	SAMN05335612	India: Surajtal Lake at Lahaul Valley, Himachal Pradesh		sediment	IHBB 9951	CSIR-Institute of Himalayan Bioresource Technology, Mohit Swarnkar; 2016-07-01	98,87% (50th Percentile)	0
494	GCF_002042965_1	Paenibacillus sp. 32352 (firmicutes)	PRJNA375976	SAMN06349019	not collected			32352	University of Georgia, Dustin Middleton; 2017-02-20	0.997	0.0174
495	GCF_002161855_1	Paenibacillus thiaminolyticus (firmicutes)	PRJNA382555	SAMN06710091	Japan	Homo sapiens	fecal sample	NRRL B-4156	Cornell University, David Sannino; 2017-04-11	99,11% (88th Percentile, dark blue bar)	0.0062
496	GCF_002165585_1	Paenibacillus sp. MY03 (firmicutes)	PRJNA376046	SAMN06349740	China: mianyang, Sichuan			MY03	Shandong University, Hui Liu; 2017-02-20	0.9972	0.0006
497	GCF_002224835_1	Paenibacillus sp. SSG-1 (firmicutes)	PRJNA330893	SAMN05429002	China: Sichuan		soil	SSG-1	Sichuan University, shishang qin; 2016-07-22	0.9917	0.0057
498	GCF_002243345_2	Paenibacillus sp. RUD330 (firmicutes)	PRJNA396653	SAMN07430240	Russia: Moscow		Euglena gracilis from city ponds	RUD330	Moscow State University, Victoria Shtratnikova; 2017-08-01	0.9954	0.0056
499	GCF_002276415_1	Paenibacillus sp. 7523-1 (firmicutes)	PRJNA395369	SAMN073727197708						0.9972	0.0056
500	GCF_002884445_1	Paenibacillus castaneae (firmicutes)	PRJNA390700	SAMN07249101	Germany		soil	DSM 19417	Fujian Academy of Agricultural Sciences, Bo Liu; 2017-06-16	0.9958	0.0013
501	GCF_003182535_1	Paenibacillus pabuli (firmicutes)	PRJNA456215	SAMN09062494	USA: Pennsylvania	not applicable	missing	DB-3	JGI; 2018-05-04	0.9972	0
502	GCF_003201335_1	Paenibacillus taichungensis (firmicutes)	PRJNA456594	SAMN09062974	missing	not applicable	missing	DB-4	JGI; 2018-05-04	0.9972	0
503	GCF_003386155_1	Paenibacillus sp. VMFN-D1 (firmicutes)	PRJNA441541	SAMN08777146	Mexico: El Freno	not applicable	missing	VMFN-D1	JGI; 2018-03-22	0.9917	0.002
504	GCF_003386535_1	Paenibacillus taihuensis (firmicutes)	PRJNA323140	SAMN05216220	missing	not applicable	missing	CGMCC 1.10966	JGI; 2016-06-08	0.9972	0.0158
505	GCF_003614185_1	Paenibacillus aceti (firmicutes)	PRJNA338379	SAMN05554319	China:Shanxi			L14	South China University of Technology, Pan Li; 2016-08-10	98,69% (50th Percentile)	0.0094
506	GCF_003626695_1	Paenibacillus ginsengarvi (firmicutes)	PRJNA493706	SAMN10141491	South Korea: Pocheon Province			KCTC 13059	Huazhong Agricultural University, Xingli Dai; 2018-09-28	0.9939	0.015
507	GCF_003813765_1	Paenibacillus polymyxa (firmicutes)	PRJNA505713	SAMN10433883	South Korea:Gyeongsangnamdo	tomato	flower	TH2H2	Gyeongsang National University, Gyeongjun Cho; 2018-11-15	99,17% (66th Percentile, dark blue bar)	0
508	GCF_003851105_1	Paenibacillus macerans (firmicutes)	BioProject Accession não encontrado	BioSample Code não encontrado						0.9944	0
509	GCF_003864435_1	Paenibacillus macerans (firmicutes)	BioProject Accession não encontrado	BioSample Code não encontrado						0.9944	0
510	GCF_003994475_1	Paenibacillus anaericanus (firmicutes)	PRJNA509407	SAMN10579349	not applicable	Aporrectodea caliginosa	gut	DSM 15890	Anhui Agricultural University, Leni Sun; 2018-12-11	0.9861	0.0102
511	GCF_004000965_1	Paenibacillus macerans NBRC 15307 (firmicutes)	BioProject Accession não encontrado	BioSample Code não encontrado						99,31% (65th Percentile, dark blue bar)	0
512	GCF_004001025_1	Paenibacillus amylolyticus (firmicutes)	BioProject Accession não encontrado	BioSample Code não encontrado						99,17% (11st Percentile, dark blue bar)	0.0009
513	GCF_004001045_1	Paenibacillus chibensis (firmicutes)	BioProject Accession não encontrado	BioSample Code não encontrado						0.9972	0.008
514	GCF_004117095_1	Paenibacillus chitinolyticus (firmicutes)	PRJNA427089	SAMN08222605	Japan		chitin	KCCM 41400	Kyungpook National University, Dong-Woo Lee; 2017-12-21	0.9961	0.0019
515	GCF_004344915_1	Paenibacillus albiflavus (firmicutes)	PRJNA525557	BioSample Code não encontrado						0.9917	0.0222
516	GCF_004354045_1	Paenibacillus piri (firmicutes)	PRJNA526414	BioSample Code não encontrado						0.9972	0.0182
517	GCF_004358805_1	Paenibacillus dendritiformis (firmicutes)	PRJNA523266	BioSample Code não encontrado						99,65% (91st Percentile)	0.0069
518	GCF_005930355_1	Paenibacillus sinopodophylli (firmicutes)	PRJNA545180	SAMN11877707	China: Shaanxi province		plant	CCTCC AB 2016047	Yunnan University, Ling-Ling Yang; 2019-05-28	0.9958	0
519	GCF_007066085_1	Paenibacillus thiaminolyticus (firmicutes)	PRJNA552222	SAMN11960688	Japan	Homo sapiens	fecal sample	NRRL B-4156	Penn State College of Medicine, Christine Hehnly; 2019-06-05	98,56% (48th Percentile, dark blue bar)	0.0062
520	GCF_007679855_1	Paenibacillus xylanexedens (firmicutes)	PRJNA543692	SAMN11792218	USA: North Carolina, Durham	not applicable	environmental	DE0058	BGI, CNSA CNGB; 2019-05-21	0.9972	0.0074
521	GCF_007680025_1	Paenibacillus terrae HPL-003 (firmicutes)	PRJNA543692	SAMN11792218	USA: North Carolina, Durham	not applicable	environmental	DE0058	BGI, CNSA CNGB; 2019-05-21	99,17% (40th Percentile)	0.0227
522	GCF_007680605_1	Paenibacillus xylanexedens (firmicutes)	PRJNA543692	SAMN11792218	USA: North Carolina, Durham	not applicable	environmental	DE0058	BGI, CNSA CNGB; 2019-05-21	0.9972	0.0074
523	GCF_007786445_1	Paenibacillus cremeus (firmicutes)	PRJNA556545	SAMN12359320	South Korea: Jejudo		soil	JC52	dongguk university, Taegun Seo; 2019-07-25	0.9917	0.0009
524	GCF_008369725_1	Paenibacillus antarcticus (firmicutes)	PRJNA563551	SAMN12676117	South Korea		sediment	KACC 11469	Kyungpook National University, MinJi Kim; 2019-09-03	97,94% (50th Percentile)	0.0078
525	GCF_009363075_1	Paenibacillus guangzhouensis (firmicutes)	PRJNA578198	SAMN13053029	South Korea		forest soil	KCTC 33171	Kyungpook National University, MinJi Kim; 2019-10-17	0.9961	0.0057
526	GCF_009725105_1	Paenibacillus campinasensis (firmicutes)	PRJNA580480	SAMN131603567						0.9972	0.003
527	GCF_009725145_1	Paenibacillus macerans (firmicutes)	PRJNA580480	SAMN131603567						99,31% (65th Percentile, dark blue bar)	0
528	GCF_010747435_1	Paenibacillus sp. ALJ109b (firmicutes)	PRJNA606039	SAMN14083445	Portugal		mining residue	ALJ109b	University of Coimbra, Pedro Farias; 2020-02-11	0.9972	0.0111
529	GCF_011009465_1	Paenibacillus alvei (firmicutes)	PRJNA595362	SAMN13551633	Poland: Bytow		honey	MP1	Gdansk University of Technology, Magdalena Pajor; 2019-12-12	97,32% (15th Percentile, dark blue bar)	0.0213
530	GCF_011066175_1	Paenibacillus sp. EKM211P (firmicutes)	PRJNA605727	SAMN14078560	Canada: Guelph	cantaloupe delicious variety	Dry seeds	EKM202P	University of Guelph, Eman Khalaf; 2020-02-10	0.9972	0
531	GCF_011421635_1	Paenibacillus turpanensis (firmicutes)	PRJNA595862	SAMN13569955	China: XinJiang		soil	YIM B00363	Yunnan institute of microbiology, Shu-Kun Tang; 2019-12-16	0.9861	0
532	GCF_011761405_1	Paenibacillus castaneae (firmicutes)	PRJNA546716	SAMN12025158	missing	not applicable	missing	CECT 7279	JGI; 2019-06-11	0.9958	0.0013
533	GCF_011800295_1	Paenibacillus sp. EKM301P (firmicutes)	PRJNA605560	SAMN14070407	Canada: Guelph	butternut squash	Fresh seeds	EKM501B	University of Guelph, Eman Khalaf; 2020-02-08	0.9917	0
534	GCF_012933405_1	Paenibacillus polymyxa (firmicutes)	PRJNA627252	SAMN14657159	USA: Ohio		spontaneous mutant of strain OSY-DF; originally isolated from Kimchi	OSY-EC	The Ohio State University, Emily Campbell; 2020-04-21	99,17% (66th Percentile, dark blue bar)	0
535	GCF_012935325_2	Paenibacillus sp. PL91 (firmicutes)	PRJNA623850	SAMN14558908	Netherlands	Lettuce	leaves	PL81	University of Groningen, Anne de Jong; 2020-04-08	0.9972	0.0019
536	GCF_013141695_1	Paenibacillus plantarum (firmicutes)	PRJNA578275	SAMN13054892	Belgium:Ghent		plant	LMG 31461	Ghent University, Aurelien Carlier; 2019-10-18	0.9972	0.0113
537	GCF_013141765_1	Paenibacillus foliorum (firmicutes)	PRJNA578274	SAMN13054614	Belgium:Ghent		plant	LMG 31456	Ghent University, Aurelien Carlier; 2019-10-18	0.9917	0.012
538	GCF_013204845_1	Paenibacillus qinlingensis (firmicutes)	PRJNA635091	SAMN15016032	China:Taibai mountain, Qinling, Shaanxi Province	Sinopodophyllum hexandrum	roots	LMG 31363	Ghent University, Aurelien Carlier; 2020-05-26	0.9972	0.0083
539	GCF_013359905_1	Paenibacillus taichungensis (firmicutes)	PRJNA633087	SAMN17497683	Unknown		Missing	DSM 20545	Indigo Agriculture, Jacqueline Lemaire; 2021-01-22	0.9972	0.0139
540	GCF_014192015_1	Paenibacillus rhizosphaerae (firmicutes)	PRJNA546720	SAMN12025162	missing	not applicable	missing	CECT 5831	JGI; 2019-06-11	99,17% (50th Percentile)	0.0076
541	GCF_014640555_1	Paenibacillus marchantiophytorum (firmicutes)	BioProject Accession não encontrado	BioSample Code não encontrado						0.9917	0.0056
542	GCF_014641075_1	Paenibacillus nasutitermitis (firmicutes)	BioProject Accession não encontrado	BioSample Code não encontrado						0.9901	0.0147
543	GCF_014873645_1	Paenibacillus sp. OAS669 (firmicutes)	PRJNA580623	SAMN13190113	USA: Oklahoma	not applicable	missing	OAS669	JGI; 2019-11-04	0.9972	0.0144
544	GCF_014905155_1	Paenibacillus polymyxa (firmicutes)	PRJNA603023	SAMN13916055	India	Epipremnum aureum	Adventitious roots	HK4	Post Graduate Department of Biosciences, Sandhya Nanjani; 2020-01-24	0.9972	0
545	GCF_015230315_1	Paenibacillus donghaensis (firmicutes)	PRJNA609650	SAMN142574711						0.9954	0.0085
546	GCF_015845785_1	Paenibacillus polymyxa (firmicutes)	PRJNA283752	SAMN03654373	USA		unknown	G25-124	Institute of Life Sciences and Technology, Ziqiang Zheng; 2015-05-13	99,17% (66th Percentile, dark blue bar)	0.0058
547	GCF_015912845_1	Paenibacillus larvae (firmicutes)	PRJNA284352	SAMN03701612	China		unknown	G25-75	Institute of Life Sciences and Technology, Ziqiang Zheng; 2015-05-19	98,89% (33rd Percentile, dark blue bar)	0.0014
548	GCF_017873765_1	Paenibacillus sediminis (firmicutes)	PRJNA709587	SAMN18250257	missing	not applicable	missing	DSM 23491	JGI; 2021-03-10	0.9833	0.0056
549	GCF_017942085_1	Paenibacillus lignilyticus (firmicutes)	PRJNA683723	SAMN17035926	South Korea	not applicable	daylily root	DLE-14	Chungnam National University, You Ju Ham; 2020-12-09	0.9972	0.0278
550	GCF_018101095_1	Paenibacillus sp. Marseille-P2973 (firmicutes)	PRJNA721327	SAMN18714443	NA	Homo sapiens	feces	Marseille-P2263	IHU Mediterranee Infection, IHU Genomes; 2021-04-12	0.9972	0.0039
551	GCF_018310695_1	Paenibacillus sp. Marseille-Q4541 (firmicutes)	PRJNA726030	SAMN18918070	France: Marseille	Homo sapiens	skin	Marseille-Q4541	IHU Mediterranee Infection, Abdourahamane Yacouba; 2021-04-29	0.9911	0.0056
552	GCF_018333315_1	Paenibacillus azoreducens (firmicutes)	BioProject Accession não encontrado	BioSample Code não encontrado						0.9898	0.0105
553	GCF_018333335_1	Paenibacillus cineris (firmicutes)	BioProject Accession não encontrado	BioSample Code não encontrado						0.9972	0.0019
554	GCF_018403045_1	Paenibacillus dendritiformis (firmicutes)	BioProject Accession não encontrado	BioSample Code não encontrado						99,26% (64th Percentile)	0.0069
555	GCF_018403185_1	Paenibacillus montaniterrae (firmicutes)	BioProject Accession não encontrado	BioSample Code não encontrado						0.975	0
556	GCF_018403285_1	Paenibacillus sp. J45TS6 (firmicutes)	BioProject Accession não encontrado	BioSample Code não encontrado						0.9967	0.0111
557	GCF_018403325_1	Paenibacillus vini (firmicutes)	BioProject Accession não encontrado	BioSample Code não encontrado						0.9972	0
558	GCF_018604145_1	Paenibacillus agaridevorans (firmicutes)	PRJNA731659	SAMN19292341	China: shenzhen	Rattus rattus	Left femur of elderly Sprague Dawley rat	HCL2020	Southern University of Science and Technology, Chun Loong HO; 2021-05-21	0.9972	0.0011
559	GCF_018966525_1	Paenibacillus sophorae (firmicutes)	PRJNA736557	SAMN19653587	South Korea		soil	DSM 23020	Kyungpook National University, MinJi Kim; 2021-06-10	0.9883	0.0476
560	GCF_019904115_1	Paenibacillus sp. CGMCC 1.18879 (firmicutes)	PRJNA728437	SAMN19079258	China: Beijing		arbor rhizosphere soil	CGMCC 1.18879	China agricultrual university, Qin Li; 2021-05-09	0.9911	0.0312
561	GCF_019904135_1	Paenibacillus caui (firmicutes)	PRJNA759543	SAMN21169135	China: Hebei		rhizosphere of peach	81-11	China agricultural university, Qin Li; 2021-09-01	0.9966	0.0122
562	GCF_019904155_1	Paenibacillus sinensis (firmicutes)	PRJNA729424	SAMN19115656	China: Hunan		soil	HN-1	China agricultural university, Qin Li; 2021-05-12	0.9911	0.0312
563	GCF_020181695_1	Paenibacillus polymyxa (firmicutes)	PRJNA763716	SAMN21447927	South Korea: Iksan-si	Gynura procumbens		EB4 G3	Jeonbuk national university, Maryam Beiranvand; 2021-09-16	0.9972	0
564	GCF_020404765_1	Paenibacillus sp. BJ-4 (firmicutes)	PRJNA765151	SAMN21545271	China	apple	rhizosphere soil	BJ-4	China agricultural university, Qin Li; 2021-09-22	0.9917	0
565	GCF_020736845_1	Paenibacillus farraposensis (firmicutes)	PRJNA697992	SAMN17703840	Uruguay: Rio Negro, Nuevo Berlin	Arachis villosa		UY79	Instituto de Investigaciones Biologicas Clemente Estable (IIBCE-MEC), Andres Costa; 2021-01-29	0.9972	0.0002
566	GCF_021654775_1	Paenibacillus azoreducens (firmicutes)	BioProject Accession não encontrado	BioSample Code não encontrado						0.9898	0.0105
567	GCF_021654795_1	Paenibacillus dendritiformis (firmicutes)	BioProject Accession não encontrado	BioSample Code não encontrado						99,54% (73rd Percentile)	0.0069
568	GCF_022163125_1	Paenibacillus sp. HWE-109 (firmicutes)	PRJNA781020	SAMN23226979	South Korea	Not applicable	soli	HWE-109	Chungnam National University, hyejin kim; 2021-11-17	0.9972	0.0167
569	GCF_022494515_1	Paenibacillus macerans (firmicutes)	PRJNA778052	SAMN22901726	Japan: Okinawa		compost	I6	Japan International Research Center for Agricultural Sciences, Ayaka Uke; 2021-11-05	0.9944	0
570	GCF_022649565_1	Paenibacillus polymyxa (firmicutes)	PRJNA412118	SAMN07701446	China:Zhejiang University of Technology		soil	C12	Zhejiang university of technology, Dongchang Sun; 2017-09-26	98,06% (15th Percentile, dark blue bar)	0
571	GCF_022813115_1	Paenibacillus polymyxa (firmicutes)	PRJNA343056	SAMN05846291	Mexico: San Luis Potosi, Santo Domingo			MS50-18A	Universidad Autonoma de Zacatecas, Saul Fraire; 2016-09-29	99,44% (68th Percentile, dark blue bar)	0
572	GCF_022898935_1	Paenibacillus mangrovi (firmicutes)	PRJNA822486	SAMN27187613	China:Guangxi	Kandelia candel	surface-sterilized bark	KQZ6P-2	Life sciences Institute, Li Tuo; 2022-04-01	0.9958	0.0074
573	GCF_023195895_1	Paenibacillus mellifer (firmicutes)	PRJNA831623	SAMN27755631	South Korea: Incheon	honey bee	gut	MBLB2552	Incheon National University, Myung-Ji Seo; 2022-04-25	0.9972	0
574	GCF_023586685_2	Paenibacillus polymyxa (firmicutes)	PRJNA806727	SAMN25898146	Russia: Krasnodar region		Rizosphere soil sample	R 4.6	Agrofirma Urozhaynaya LLC, Nikita Vasilchenko; 2022-02-14	0.9972	0
575	GCF_023586725_2	Paenibacillus polymyxa (firmicutes)	PRJNA806727	SAMN25898146	Russia: Krasnodar region		Rizosphere soil sample	R 4.6	Agrofirma Urozhaynaya LLC, Nikita Vasilchenko; 2022-02-14	0.9972	0
576	GCF_023586745_3	Paenibacillus polymyxa (firmicutes)	PRJNA806727	SAMN25898146	Russia: Krasnodar region		Rizosphere soil sample	R 4.6	Agrofirma Urozhaynaya LLC, Nikita Vasilchenko; 2022-02-14	99,17% (66th Percentile, dark blue bar)	0
577	GCF_023586805_2	Paenibacillus polymyxa (firmicutes)	PRJNA806727	SAMN25898146	Russia: Krasnodar region		Rizosphere soil sample	R 4.6	Agrofirma Urozhaynaya LLC, Nikita Vasilchenko; 2022-02-14	99,17% (66th Percentile, dark blue bar)	0
578	GCF_023714005_1	Paenibacillus illinoisensis (firmicutes)	PRJNA832800	SAMN28071812	USA		spacecraft surface	RA 14A.10	Jet Propulsion Laboratory, Arman Seuylemezian; 2022-05-03	0.9972	0.0056
579	GCF_023714245_1	Paenibacillus lutimineralis (firmicutes)	PRJNA832800	SAMN28071812	USA		spacecraft surface	RA 14A.10	Jet Propulsion Laboratory, Arman Seuylemezian; 2022-05-03	0.9917	0.0057
580	GCF_023715345_1	Paenibacillus camelliae (firmicutes)	PRJNA832800	SAMN28071812	USA		spacecraft surface	RA 14A.10	Jet Propulsion Laboratory, Arman Seuylemezian; 2022-05-03	0.975	0
581	GCF_023715385_1	Paenibacillus motobuensis (firmicutes)	PRJNA832800	SAMN28071812	USA		spacecraft surface	RA 14A.10	Jet Propulsion Laboratory, Arman Seuylemezian; 2022-05-03	0.9917	0.0057
582	GCF_023715465_1	Paenibacillus macerans (firmicutes)	PRJNA832800	SAMN28071812	USA		spacecraft surface	RA 14A.10	Jet Propulsion Laboratory, Arman Seuylemezian; 2022-05-03	99,17% (41st Percentile, dark blue bar)	0
583	GCF_024213325_1	Paenibacillus sp. MZ03-122A (firmicutes)	PRJNA769239	SAMN28689865	Spain: Cantabria, Altamira Cave		Cave wall	A3M-2-11 16	Instituto de Recursos Naturales y Agrobiologia, Jose Luis Gonzalez-Pimentel; 2022-05-27	0.9818	0.0011
584	GCF_024213565_1	Paenibacillus sp. Lou8.1 (firmicutes)	PRJNA769239	SAMN28689865	Spain: Cantabria, Altamira Cave		Cave wall	A3M-2-11 16	Instituto de Recursos Naturales y Agrobiologia, Jose Luis Gonzalez-Pimentel; 2022-05-27	0.982	0
585	GCF_024213605_1	Paenibacillus sp. CH40 (firmicutes)	PRJNA769239	SAMN28689865	Spain: Cantabria, Altamira Cave		Cave wall	A3M-2-11 16	Instituto de Recursos Naturales y Agrobiologia, Jose Luis Gonzalez-Pimentel; 2022-05-27	0.9744	0
586	GCF_024498075_1	Paenibacillus mendelii (firmicutes)	PRJNA858956	SAMN29761915	Czech Republic		seeds of the garden pea	C/2	Shanghai Jiao Tong University, mimi zhang; 2022-07-15	0.9917	0.0082
587	GCF_024519685_1	Paenibacillus sp. Pae15 (firmicutes)	PRJNA814318	SAMN26547292	Canada: Val-d'Or	Alnus incana subsp. rugosa	surface-sterilized gnotobiotic actinorhizal nodule; gnotobiotic speckled alder inoculated with speckled alder rhizosphere soil	Bra64	Universite de Sherbrooke, Louis Garneau; 2022-03-09	0.9843	0.0013
588	GCF_024721995_1	Paenibacillus radicibacter (firmicutes)	PRJNA869475	SAMN30308471	China: greater Khingan	Larix gmelinii	root	N1-5-1-14	Ecology and Nature Conservation Institute, Han Xue; 2022-08-14	0.9917	0.0235
589	GCF_024734895_1	Paenibacillus spongiae (firmicutes)	PRJNA796445	SAMN24858366	China:Shanghai		sponge	PHS-Z3	Shanghai Jiao Tong University, mimi zhang; 2022-01-12	0.9972	0.0087
590	GCF_025567625_1	Paenibacillus sp. J5C2022 (firmicutes)	PRJNA838215	SAMN28409047	Malaysia: Penang		water from pickled fruit	J5C2022	Universiti Malaysia Pahang, Siti Musa; 2022-05-14	0.9722	0.0026
591	GCF_025720855_1	Paenibacillus polymyxa (firmicutes)	PRJNA870166	SAMN30353585	China: Changsha, Hunan Province		sediment samples	S3	Hunan Normal University, Rang Jie; 2022-08-16	0.9972	0
592	GCF_026794005_1	Paenibacillus larvae (firmicutes)	PRJNA805124	SAMN27675069	not collected	not collected		CBP-1061	USDA-ARS-NCAUR, Heather Walker; 2022-04-20	99,17% (39th Percentile, dark blue bar)	0.0014
593	GCF_026794035_1	Paenibacillus larvae (firmicutes)	PRJNA805124	SAMN27675069	not collected	not collected		CBP-1061	USDA-ARS-NCAUR, Heather Walker; 2022-04-20	99,61% (90th Percentile, dark blue bar)	0
594	GCF_026797095_1	Paenibacillus chitinolyticus (firmicutes)	PRJNA805124	SAMN27675069	not collected	not collected		CBP-1061	USDA-ARS-NCAUR, Heather Walker; 2022-04-20	0.9961	0.0019
595	GCF_026797175_1	Paenibacillus thiaminolyticus (firmicutes)	PRJNA805124	SAMN27675069	not collected	not collected		CBP-1061	USDA-ARS-NCAUR, Heather Walker; 2022-04-20	99,06% (68th Percentile, dark blue bar)	0.0062
596	GCF_026797265_1	Paenibacillus thiaminolyticus (firmicutes)	PRJNA805124	SAMN27675069	not collected	not collected		CBP-1061	USDA-ARS-NCAUR, Heather Walker; 2022-04-20	99,06% (68th Percentile, dark blue bar)	0.0117
597	GCF_026797295_1	Paenibacillus thiaminolyticus (firmicutes)	PRJNA805124	SAMN27675069	not collected	not collected		CBP-1061	USDA-ARS-NCAUR, Heather Walker; 2022-04-20	99,06% (68th Percentile, dark blue bar)	0.0117
598	GCF_026797695_1	Paenibacillus larvae (firmicutes)	PRJNA805124	SAMN27675069	not collected	not collected		CBP-1061	USDA-ARS-NCAUR, Heather Walker; 2022-04-20	99,7% (91st Percentile, dark blue bar)	0
599	GCF_027684825_1	Paenibacillus macerans (firmicutes)	PRJNA903559	SAMN31809864	China: Shenzhen	Homo sapiens		TM05-7A	BGI-Shenzhen, Xiaoqian Lin; 2022-11-21	0.9944	0
600	GCF_028746185_1	Paenibacillus qinlingensis (firmicutes)	PRJNA917253	SAMN32532840	China:Qinling Mountains	Sinopodophyllum hexandrum (Royle) Ying	roots	TEGT-2	Inner Mongolia University, Zhihua Bao; 2023-01-02	0.9972	0.0083
601	GCF_029203955_1	Paenibacillus polymyxa (firmicutes)	PRJNA515601	SAMN10762405	China: Wuhan	plant		KN-03	Wuhan Kernel Bio-tech Co., Ltd, Huamei Liu; 2019-01-17	98,7% (24th Percentile, dark blue bar)	0.0058
602	GCF_029952845_1	Paenibacillus dendritiformis (firmicutes)	PRJNA933617	SAMN327339972022						99,65% (91st Percentile)	0.0069
603	GCF_030122785_1	Paenibacillus polymyxa (firmicutes)	PRJNA960711	SAMN34375029	China: Taizhou, Jiangsu Province		missing	SXL388	Technical University of Denmark, Lasse Nielsen; 2023-04-26	99,17% (66th Percentile, dark blue bar)	0.0028
604	GCF_030433635_1	Paenibacillus vandeheii (firmicutes)	PRJNA935338	SAMN33786427	USA: International Space Station			IIF3SC-B10	Jet Propulsion Laboratory, California Institute of Technology, Kasthuri Venkateswaran; 2023-03-16	0.9972	0.0014
605	GCF_030487755_1	Paenibacillus sp. 11B (firmicutes)	PRJNA960711	SAMN34375029	China: Taizhou, Jiangsu Province		missing	SXL388	Technical University of Denmark, Lasse Nielsen; 2023-04-26	0.9972	0
606	GCF_030812425_1	Paenibacillus anaericanus (firmicutes)	PRJNA708551	SAMN18243416	missing	not applicable	missing	CC425	JGI; 2021-03-10	0.9861	0.0102
607	GCF_030819345_1	Paenibacillus sp. SORGH_AS_0306 (firmicutes)	PRJNA957423	SAMN34265298	missing	not applicable	missing	SORGH_AS_0306	JGI; 2023-04-20	0.8724	0.0087
608	GCF_031082375_1	Paenibacillus polysaccharolyticus (firmicutes)	PRJNA846125	SAMN28869027	missing		agriculture soil	HIB-030	Institute of Genetics and Developmental Biology, Chinese Academy of Sciences, linqi Zhang; 2022-06-06	0.9972	0.0083
609	GCF_031470375_1	Paenibacillus glufosinatiresistens (firmicutes)	PRJNA1006214	SAMN37016093	China		sediment	YX-27	Nanjing Agricultural University, Yan Wu; 2023-08-17	0.9754	0.0056
610	GCF_031844205_1	Paenibacillus sp. RRE4 (firmicutes)	PRJNA855165	SAMN29484424	China:Taizhou			PRC11	Zhejiang University, Yangyang Jia; 2022-07-03	0.9972	0.0074
611	GCF_031954385_1	Paenibacillus forsythiae (firmicutes)	PRJNA709589	SAMN18245289	China: Beijing	not applicable	missing	T98	JGI; 2021-03-10	0.9883	0.0309
612	GCF_033238625_1	Paenibacillus chitinolyticus (firmicutes)	BioProject Accession não encontrado	BioSample Code não encontrado						0.9961	0.0019
613	GCF_034085295_1	Paenibacillus polymyxa (firmicutes)	PRJNA1042790	SAMN38318744	China: Shandong Province		soil	C2	Shandong Agricultural University, yayu Liu; 2023-11-19	0.9972	0.0244
614	GCF_034321805_1	Paenibacillus polymyxa (firmicutes)	PRJNA1049263	SAMN38691878	Italy: Castelraimondo - Localit Seano		soil	MES972	University of Camerino, Stefano Pallotti; 2023-12-06	0.9972	0
615	GCF_035803715_1	Paenibacillus macquariensis (firmicutes)	PRJNA802201	SAMN32927295	not collected		soil	B-14742	USDA-ARS-NCAUR, Heather Walker; 2023-01-26	0.9878	0.0057
616	GCF_035803875_1	Paenibacillus lautus (firmicutes)	PRJNA802201	SAMN32927295	not collected		soil	B-14742	USDA-ARS-NCAUR, Heather Walker; 2023-01-26	99,67% (40th Percentile)	0.0002
617	GCF_035804055_1	Paenibacillus dokdonensis (firmicutes)	PRJNA802201	SAMN32927295	not collected		soil	B-14742	USDA-ARS-NCAUR, Heather Walker; 2023-01-26	0.9972	0.0002
618	GCF_036252815_1	Paenibacillus sp. LX16 (firmicutes)	PRJNA1048668	SAMN38656435	China:Dalian		A soil sample collected from Jerusalem artichoke root in the campus of Dalian Polytechnic University	LX16	Dalian Polytechnic University, Ziqing Gao; 2023-12-05	0.9972	0
619	GCF_036353115_1	Paenibacillus polymyxa (firmicutes)	PRJNA1050017	SAMN38724430	India: KRR Nagar, the Buffer zone of Meghamalai,Theni, Tamil Nadu		Termitarium	WGTm-299	Madurai Kamaraj University, Jeyaprakash Rajendhran; 2023-12-08	99,17% (66th Percentile, dark blue bar)	0
620	GCF_036577645_1	Paenibacillus sp. GYB006 (firmicutes)	PRJNA832897	SAMN31633338	not applicable	Homo sapiens	ear discharge	GYB002	Gyeongsang National University Hospital, Jung-Hyun Byun; 2022-11-07	0.9965	0.0067
621	GCF_037026565_1	Paenibacillus polysaccharolyticus (firmicutes)	PRJNA884320	SAMN42518159153						0.9972	0.0367
622	GCF_037027525_1	Paenibacillus sp. 203 (firmicutes)	PRJNA1041092	SAMN38274872204						0.9972	0
623	GCF_037907165_1	Paenibacillus glucanolyticus (firmicutes)	PRJNA802201	SAMN32927295	not collected		soil	B-14742	USDA-ARS-NCAUR, Heather Walker; 2023-01-26	99,35% (13rd Percentile)	0.002
624	GCF_037963835_1	Paenibacillus sp. FSL H8-0332 (firmicutes)	PRJNA768416	SAMN29228897	not applicable	not applicable	food ingredient	FSL K6-1121	Penn State, Xiaoyuan Wei; 2022-06-21	0.9917	0.0248
625	GCF_037964765_1	Paenibacillus sp. FSL K6-2441 (firmicutes)	PRJNA768416	SAMN29228897	not applicable	not applicable	food ingredient	FSL K6-1121	Penn State, Xiaoyuan Wei; 2022-06-21	0.9944	0
626	GCF_037969895_1	Paenibacillus sp. FSL R7-0273 (firmicutes)	PRJNA768416	SAMN29228897	not applicable	not applicable	food ingredient	FSL K6-1121	Penn State, Xiaoyuan Wei; 2022-06-21	0.9883	0.0137
627	GCF_037969905_1	Paenibacillus sp. FSL R7-0272 (firmicutes)	PRJNA768416	SAMN29228897	not applicable	not applicable	food ingredient	FSL K6-1121	Penn State, Xiaoyuan Wei; 2022-06-21	0.9972	0.0067
628	GCF_037974265_1	Paenibacillus sp. FSL R5-0623 (firmicutes)	PRJNA768416	SAMN29228897	not applicable	not applicable	food ingredient	FSL K6-1121	Penn State, Xiaoyuan Wei; 2022-06-21	0.9972	0
629	GCF_037975265_1	Paenibacillus sp. FSL P4-0176 (firmicutes)	PRJNA768416	SAMN29228897	not applicable	not applicable	food ingredient	FSL K6-1121	Penn State, Xiaoyuan Wei; 2022-06-21	0.9958	0.0065
630	GCF_037981725_1	Paenibacillus sp. FSL H3-0457 (firmicutes)	PRJNA768416	SAMN29228897	not applicable	not applicable	food ingredient	FSL K6-1121	Penn State, Xiaoyuan Wei; 2022-06-21	0.9972	0.0009
631	GCF_038002565_1	Paenibacillus sp. FSL K6-1558 (firmicutes)	PRJNA768416	SAMN29228897	not applicable	not applicable	food ingredient	FSL K6-1121	Penn State, Xiaoyuan Wei; 2022-06-21	0.9972	0.0083
632	GCF_038003225_1	Paenibacillus sp. FSL M7-0656 (firmicutes)	PRJNA768416	SAMN29228897	not applicable	not applicable	food ingredient	FSL K6-1121	Penn State, Xiaoyuan Wei; 2022-06-21	0.9972	0.0009
633	GCF_038003485_1	Paenibacillus sp. FSL H7-0703 (firmicutes)	PRJNA768416	SAMN29228897	not applicable	not applicable	food ingredient	FSL K6-1121	Penn State, Xiaoyuan Wei; 2022-06-21	0.9972	0
634	GCF_038003785_1	Paenibacillus sp. FSL W8-0919 (firmicutes)	PRJNA768416	SAMN29228897	not applicable	not applicable	food ingredient	FSL K6-1121	Penn State, Xiaoyuan Wei; 2022-06-21	0.9889	0
635	GCF_038004245_1	Paenibacillus sp. FSL W7-1287 (firmicutes)	PRJNA768416	SAMN29228897	not applicable	not applicable	food ingredient	FSL K6-1121	Penn State, Xiaoyuan Wei; 2022-06-21	0.975	0
636	GCF_038009045_1	Paenibacillus sp. FSL R7-0331 (firmicutes)	PRJNA768416	SAMN29228897	not applicable	not applicable	food ingredient	FSL K6-1121	Penn State, Xiaoyuan Wei; 2022-06-21	0.9883	0.0137
637	GCF_038009185_1	Paenibacillus sp. FSL R5-0407 (firmicutes)	PRJNA768416	SAMN29228897	not applicable	not applicable	food ingredient	FSL K6-1121	Penn State, Xiaoyuan Wei; 2022-06-21	0.9917	0
638	GCF_038050475_1	Paenibacillus sp. FSL K6-1566 (firmicutes)	PRJNA768416	SAMN29228897	not applicable	not applicable	food ingredient	FSL K6-1121	Penn State, Xiaoyuan Wei; 2022-06-21	0.9944	0
639	GCF_038069685_1	Paenibacillus sp. FSL L8-0463 (firmicutes)	PRJNA768416	SAMN29228897	not applicable	not applicable	food ingredient	FSL K6-1121	Penn State, Xiaoyuan Wei; 2022-06-21	0.9837	0.0093
640	GCF_038592955_1	Paenibacillus sp. FSL H8-0168 (firmicutes)	PRJNA768416	SAMN29228897	not applicable	not applicable	food ingredient	FSL K6-1121	Penn State, Xiaoyuan Wei; 2022-06-21	0.997	0
641	GCF_038595085_1	Paenibacillus sp. FSL R5-0749 (firmicutes)	PRJNA768416	SAMN29228897	not applicable	not applicable	food ingredient	FSL K6-1121	Penn State, Xiaoyuan Wei; 2022-06-21	0.9917	0.0028
642	GCF_039822605_1	Paenibacillus wenxiniae (firmicutes)	PRJNA1104373	SAMN41075593	China		maize	2024.4.25	Fujian Agriculture and Forestry University, Ling Yao; 2024-04-24	0.8732	0.0198
643	GCF_039831995_1	Paenibacillus pabuli (firmicutes)	PRJNA1107577	SAMN41327304	USA: Alaska, Atigun pass	Urocitellus parryii		AR004	University of Alaska Anchorage, Heidi McKee; 2024-05-10	0.9972	0.0032
644	GCF_039832045_1	Paenibacillus amylolyticus (firmicutes)	PRJNA1107577	SAMN41327304	USA: Alaska, Atigun pass	Urocitellus parryii		AR004	University of Alaska Anchorage, Heidi McKee; 2024-05-10	0.9972	0
645	GCF_040024215_1	Paenibacillus peoriae (firmicutes)	PRJNA1112138	SAMN41415315	China:Xinjiang		soil	MHJL1	Shandong Agricultural University, Tongtong Zheng Chengqiang Wang; 2024-05-16	98,61% (13rd Percentile)	0
646	GCF_040025745_1	Paenibacillus polymyxa (firmicutes)	PRJNA1116536	SAMN41533897	China: Xinjiang,Tianshan	not provided	not provided	F1	Henan University, Gang Wang; 2024-05-25	0.9972	0.0056
647	GCF_900099895_1	Paenibacillus naphthalenovorans (firmicutes)	BioProject Accession não encontrado	BioSample Code não encontrado						0.9843	0.0013
648	GCF_900102085_1	Paenibacillus polysaccharolyticus (firmicutes)	BioProject Accession não encontrado	BioSample Code não encontrado						0.9972	0.0074
649	GCF_900109515_1	Paenibacillus sp. OK003 (firmicutes)	BioProject Accession não encontrado	BioSample Code não encontrado						0.9972	0
650	GCF_900110315_1	Paenibacillus sophorae (firmicutes)	BioProject Accession não encontrado	BioSample Code não encontrado						0.9883	0.0476
651	GCF_900155905_1	Paenibacillus sp. RU4X (firmicutes)	BioProject Accession não encontrado	BioSample Code não encontrado						0.9972	0.0056
652	GCF_900156355_1	Paenibacillus sp. RU4T (firmicutes)	BioProject Accession não encontrado	BioSample Code não encontrado						0.9972	0.0056
653	GCF_900156375_1	Paenibacillus macquariensis (firmicutes)	BioProject Accession não encontrado	BioSample Code não encontrado						0.9878	0.0057
654	GCF_900454525_1	Paenibacillus polymyxa (firmicutes)	BioProject Accession não encontrado	BioSample Code não encontrado						0.9917	0.0058
655	GCF_900519125_1	Paenibacillus alvei (firmicutes)	BioProject Accession não encontrado	BioSample Code não encontrado						0.9799	0.0319
656	GCF_902387705_1	Paenibacillus thiaminolyticus (firmicutes)	BioProject Accession não encontrado	BioSample Code não encontrado						99,11% (88th Percentile, dark blue bar)	0.0062
657	GCF_910593845_1	Paenibacillus solanacearum (firmicutes)	BioProject Accession não encontrado	BioSample Code não encontrado						0.9972	0.0087
658	GCF_910594985_1	Paenibacillus allorhizosphaerae (firmicutes)	BioProject Accession não encontrado	BioSample Code não encontrado						0.9944	0.0237
659	GCF_927798175_1	Paenibacillus sp. JJ-223 (firmicutes)	BioProject Accession não encontrado	BioSample Code não encontrado						0.9972	0.0141
660	GCF_927798215_1	Paenibacillus allorhizoplanae (firmicutes)	BioProject Accession não encontrado	BioSample Code não encontrado						0.9972	0.0127
661	GCF_945318275_1	Paenibacillus thiaminolyticus (firmicutes)	BioProject Accession não encontrado	BioSample Code não encontrado						99,11% (88th Percentile, dark blue bar)	0.0102
662	GCF_000146875_3	Paenibacillus polymyxa E681 (firmicutes)	PRJNA16065	SAMN02603484				E681		0.9972	0
663	GCF_000218915_1	Paenibacillus mucilaginosus KNP414 (firmicutes)	PRJNA67335	SAMN02603153				KNP414		95,69% (17th Percentile)	0.0473
664	GCF_000235585_1	Paenibacillus terrae HPL-003 (firmicutes)	PRJNA67295	SAMN02603583				HPL-003		0.9972	0.0056
665	GCF_000237325_1	Paenibacillus polymyxa M1 (firmicutes)	BioProject Accession não encontrado	BioSample Code não encontrado						0.9917	0.0037
666	GCF_000422465_1	Paenibacillus harenae DSM 16969 (firmicutes)	PRJNA188874	SAMN02441473	China			DSM 16969		0.9972	0.0056
667	GCF_000422485_1	Paenibacillus pasadenensis DSM 19293 (firmicutes)	PRJNA188875	SAMN02440802				DSM 19293		0.9958	0
668	GCF_000442555_1	Paenibacillus alvei TS-15 (firmicutes)	PRJNA77739	SAMN01816161	USA:VA		tomato soil	TS-15	FDA/CFSAN, Yan Luo; 2012-11-19	0.9857	0.0048
669	GCF_000517845_1	Paenibacillus sp. FSL R5-192 (firmicutes)	PRJNA173781	SAMN02597346	USA		pasteurized milk	FSL R5-192		0.9972	0.0009
670	GCF_000597985_1	Paenibacillus polymyxa SQR-21 (firmicutes)	PRJNA224951	SAMN02384808				SQR-21	Nanjing Agricultural Univerisiy, shuqing li; 2013-10-28	98,33% (17th Percentile, dark blue bar)	0
671	GCF_000714835_1	Paenibacillus polymyxa (firmicutes)	PRJNA245788	SAMN02739891	Germany		garden soil	DSM 365	National Engineering Research Center for non-food Biorefinery, Neng-Zhong Xie; 2014-04-29	99,17% (66th Percentile, dark blue bar)	0
672	GCF_000723885_1	Paenibacillus camerounensis (firmicutes)	BioProject Accession não encontrado	BioSample Code não encontrado						0.9869	0.022
673	GCF_000735775_1	Paenibacillus polymyxa (firmicutes)	PRJNA248065	SAMN02786346	China: Hainan province		Noni fruits from Paracel Islands	CICC 10580	CICC, Xu Youqiang; 2014-05-19	0.9917	0
674	GCF_000971975_1	Paenibacillus algorifonticola (firmicutes)	PRJNA279343	SAMN03445852	not collected		cold spring	XJ259	Nanjing Tech University, Qian Wu; 2015-03-25	0.9972	0
675	GCF_001029205_1	Paenibacillus sp. VT-400 (firmicutes)	PRJNA245893	SAMN02741403	Russia: Saint Petersburg	Homo sapiens	saliva	VT-400	Institute Of Human Microbiology LLC, Maria Vecherkovskaya; 2014-04-30	0.9972	0.002
676	GCF_001272655_2	Paenibacillus peoriae (firmicutes)	PRJNA284101	SAMN03699894	South Korea: Hoengseong-gun, Gangwon-do		soil	HS311	KRIBB, Haeyoung Jeong; 2015-05-18	99,17% (67th Percentile)	0
677	GCF_001428245_1	Paenibacillus sp. Soil522 (firmicutes)	PRJNA298127	SAMN04155655	Germany:Cologne	Arabidopsis thaliana		Soil535	ETH Zurich, Philipp Muench; 2015-10-08	99,72% (100th Percentile)	0.0122
678	GCF_001477135_1	Paenibacillus jamilae (firmicutes)	PRJNA278202	SAMN03401367	India	Oryza sativa		NS115	CSIR-Institute of Microbial Technology, Prabhu Patil; 2015-03-12	99,72% (100th Percentile)	0
679	GCF_001570725_1	Paenibacillus amylolyticus (firmicutes)	BioProject Accession não encontrado	BioSample Code não encontrado						99,72% (100th Percentile, dark blue bar)	0.012
680	GCF_001619755_1	Paenibacillus jamilae (firmicutes)	PRJNA308167	SAMN04387818	Malaysia: Perak		Ulu Slim Hot Spring	CN9	University of Malaya, Kar Wai Hong; 2016-01-07	99,72% (100th Percentile)	0%
681	GCF_001644605_1	Paenibacillus swuensis (firmicutes)	PRJNA272872	SAMN03287568	South Korea: mountain of Deogyusan		soil	DY6	Seoul Women's University, Myung Kyum Kim; 2015-01-18	99,06% (100th Percentile)	0.0056
682	GCF_001662815_1	Paenibacillus polymyxa (firmicutes)	PRJNA323402	SAMN05178557	India: Nagpur	buffalo	rumen	ND23	CSIR- National Environmental Engineering Research Institute, Nishant Dafale; 2016-05-26	99,72% (100th Percentile, dark blue bar)	0
683	GCF_001680695_1	Paenibacillus sp. KS1 (firmicutes)	PRJNA321323	SAMN04990187	USA: Central Florida	Tillandsia usneoides	missing	KS1	University of Central Florida, Pushpa Lata; 2016-05-11	98,24% (100th Percentile)	0.0006
684	GCF_001908275_1	Paenibacillus xylanexedens (firmicutes)	PRJNA356199	SAMN06109053	Russia: Kara sea		sediment	PAMC 22703	Korea Polar Research Institute, SEUNG CHUL SHIN; 2016-12-05	99,7% (15th Percentile)	0
685	GCF_001956035_1	Paenibacillus amylolyticus (firmicutes)	PRJNA343020	SAMN05929619	USA		milk	FSL J3-0122	Cornell University, Sarah Beno; 2016-10-20	99,72% (100th Percentile, dark blue bar)	0.0009
686	GCF_001956185_1	Paenibacillus rhizosphaerae (firmicutes)	PRJNA343020	SAMN05929619	USA		milk	FSL J3-0122	Cornell University, Sarah Beno; 2016-10-20	99,72% (100th Percentile)	0.0085
687	GCF_002220865_2	Paenibacillus xerothermodurans (firmicutes)	PRJNA387458	SAMN07152227	USA		soil	ATCC 27380	Jet Propulsion Laboratory, Arman Seuylemezian; 2017-05-22	96,28% (100th Percentile)	0.0093
688	GCF_002234615_1	Paenibacillus rigui (firmicutes)	PRJNA393491	SAMN07334579	NA		fresh water	JCM 16352	Institute of Microbial Technology, Shanmugam Mayilraj; 2017-07-08	96,28% (100th Percentile)	0.0093
689	GCF_002240225_1	Paenibacillus physcomitrellae (firmicutes)	PRJNA386596	SAMN07108741	China: Beijing	Physcomitrium patens		XB	Capital Normal University, Su Wang; 2017-05-14	99,61%	0,11%
690	GCF_002264305_1	Paenibacillus taichungensis (firmicutes)	PRJNA385758	SAMN06909694	Finland: Olkiluoto		Low level radioactive waste repository experiment	VTT E-133288	VTT Technical Research Centre of Finland, Kaisa Marjamaa; 2017-05-08	99,72%	0.002
691	GCF_002276395_1	Paenibacillus sp. 7541 (firmicutes)	PRJNA395369	SAMN073727197708						99,72%	0.0063
692	GCF_002894905_1	Paenibacillus sp. F4 (firmicutes)	PRJNA429493	SAMN08348192	NA	NA		KCCM 40454	Korea Research Institute of Bioscience and Biotechnology (KRIBB), Haeyoung Jeong; 2018-01-10	0.9917	0%
693	GCF_002975315_1	Paenibacillus sp. MYb63 (firmicutes)	PRJNA400855	SAMN07581395	Germany: Kiel	Caenorhabditis elegans MY316	Rotting apple	MYb9	Zoological Institute, Kiel University, Wentao Yang; 2017-08-31	99,72%	0.0009
694	GCF_002979235_1	Paenibacillus sp. MYb67 (firmicutes)	PRJNA400855	SAMN07581395	Germany: Kiel	Caenorhabditis elegans MY316	Rotting apple	MYb9	Zoological Institute, Kiel University, Wentao Yang; 2017-08-31	0.9972	0.0009
695	GCF_003217775_1	Paenibacillus flagellatus (firmicutes)	PRJNA473199	SAMN09270603	China: Enshi City, Hubei province		selenium mineral soil	DXL2	Huazhong Agricultural University, Xingli Dai; 2018-05-28	99,53%	0.013
696	GCF_003428495_1	Paenibacillus jamilae (firmicutes)	PRJNA484651	SAMN09767467	not available			KACC 10925	ChunLab, Min-Jung Kwak; 2018-08-05	99,72%	0%
697	GCF_003955665_1	Paenibacillus whitsoniae (firmicutes)	PRJNA509465	SAMN10581719	USA		spacecraft hardware	MER 54	Jet Propulsion Laboratory, Arman Seuylemezian; 2018-12-11	99,17%	0.0011
698	GCF_004000905_1	Paenibacillus humicus NBRC 102415 (firmicutes)	BioProject Accession não encontrado	BioSample Code não encontrado						99,12%	0.0117
699	GCF_004001005_1	Paenibacillus thiaminolyticus NBRC 15656 = DSM 7262 (firmicutes)	BioProject Accession não encontrado	BioSample Code não encontrado						98,78% (52nd Percentile, dark blue bar)	0.0117
700	GCF_004001065_1	Paenibacillus xylaniclasticus (firmicutes)	BioProject Accession não encontrado	BioSample Code não encontrado						99,17% (100th Percentile)	0.0102
701	GCF_004307995_1	Paenibacillus thalictri (firmicutes)	PRJNA522976	BioSample Code não encontrado
702	GCF_005577435_1	Paenibacillus algicola (firmicutes)	PRJNA531793	SAMN11382402	China: Hainan		brown agar	HB172198	Chinese Academy of Tropical Agricultural Sciences, Huiqin Huang; 2019-04-10	0.9972	0.0011
703	GCF_005869875_1	Paenibacillus pinistramenti (firmicutes)	PRJNA540139	SAMN11522047	South Korea		pine litter	ASL46	Mokwon University, Korea, Hyo-Jin Lee; 2019-04-28	99,1%	0.0039
704	GCF_005938385_1	Paenibacillus mesophilus (firmicutes)	PRJNA543666	SAMN11774433	China		cave soil	SYSU K30004	Sun Yat-Sen University, Manik Prabhu Narsing Rao; 2019-05-19	0.9917	0.02
705	GCF_006265175_1	Paenibacillus hemerocallicola (firmicutes)	PRJNA543669	SAMN11774449	South Korea		roots	KCTC 33185	Sun Yat-Sen University, Manik Prabhu Narsing Rao; 2019-05-19	99,44%	0.0239
706	GCF_006519665_1	Paenibacillus sp. tmac-D7 (firmicutes)	PRJNA550458	SAMN12129920	USA: Bodega Bay, California	Trifolium macraei	nodule	tmac-D7	Washington State University, Richard White III; 2019-06-24	99,58%	0.0067
707	GCF_007673015_1	Paenibacillus sp. Y412MC10 (firmicutes)	PRJNA543692	SAMN11792218	USA: North Carolina, Durham	not applicable	environmental	DE0058	BGI, CNSA CNGB; 2019-05-21	99,72%	0,47%
708	GCF_008124765_1	Paenibacillus methanolicus (firmicutes)	PRJNA330511	SAMN12292097	missing	not applicable	missing	BL24	JGI; 2019-07-17	99,72%	0.0135
709	GCF_008635795_1	Paenibacillus tepidiphilus (firmicutes)	PRJNA564469	SAMN12714330	China:Yunnan		Hot spring sediment	SYSU G01001	Sun Yat-Sen University, Manik Prabhu Narsing Rao; 2019-09-09	0.9822	0.0263
710	GCF_009363095_1	Paenibacillus cellulositrophicus (firmicutes)	PRJNA578216	SAMN13053093	South Korea		Thai soil	KACC 16577	Kyungpook National University, MinJi Kim; 2019-10-17	99,17%	0.002
711	GCF_009737085_1	Paenibacillus sp. NEAU-GSW1 (firmicutes)	PRJNA592862	SAMN13441176	China:Henan		soil	NEAU-GSW1	school of life science, Dongli Liu; 2019-12-02	99,72%	0
712	GCF_009882985_1	Paenibacillus silvestris (firmicutes)	PRJNA595501	SAMN13558515	South Korea		sea sand	5J-6	Chung-Ang University, Jungeun Kim; 2019-12-13	0.9972	0,28%
713	GCF_010119935_1	Paenibacillus lycopersici (firmicutes)	PRJNA603418	SAMN13931081	South Korea: Wanju		rhizosphere of tomato plants	12200R-189	National Institute of Agricultural Sciences, Hang-Yeon Weon; 2020-01-27	0.9917	0.0099
714	GCF_011066085_1	Paenibacillus sp. EKM202P (firmicutes)	PRJNA605727	SAMN14078560	Canada: Guelph	cantaloupe delicious variety	Dry seeds	EKM202P	University of Guelph, Eman Khalaf; 2020-02-10	0.9972	0%
715	GCF_011066115_1	Paenibacillus sp. EKM212P (firmicutes)	PRJNA605727	SAMN14078560	Canada: Guelph	cantaloupe delicious variety	Dry seeds	EKM202P	University of Guelph, Eman Khalaf; 2020-02-10	98,89%	0%
716	GCF_011066125_1	Paenibacillus sp. EKM207P (firmicutes)	PRJNA605727	SAMN14078560	Canada: Guelph	cantaloupe delicious variety	Dry seeds	EKM202P	University of Guelph, Eman Khalaf; 2020-02-10	99,72%	0
717	GCF_011800615_1	Paenibacillus sp. EKM101P (firmicutes)	PRJNA605357	SAMN14056160	Canada: Guelph	Marketmore variety cucumber	dry seeds	EKM101P	University of Guelph, Eman Khalaf; 2020-02-07	0.9917	0
718	GCF_011800645_1	Paenibacillus sp. EKM102P (firmicutes)	PRJNA605357	SAMN14056160	Canada: Guelph	Marketmore variety cucumber	dry seeds	EKM101P	University of Guelph, Eman Khalaf; 2020-02-07	0.9917	0%
719	GCF_011800655_1	Paenibacillus sp. EKM10P (firmicutes)	PRJNA605402	SAMN14056264	Canada: Guelph	fresh field cucumber	seed mucilage	EKM10P	University of Guelph, Eman Khalaf; 2020-02-07	0.9917	0%
720	GCF_011800705_1	Paenibacillus sp. EKM11P (firmicutes)	PRJNA605402	SAMN14056264	Canada: Guelph	fresh field cucumber	seed mucilage	EKM10P	University of Guelph, Eman Khalaf; 2020-02-07	99,17%	0%
721	GCF_012912005_1	Paenibacillus sp. SZ31 (firmicutes)	PRJNA623892	SAMN14560049	Germany: Jena		forest soil	SZ31	Leibniz Institute for Natural Product Research and Infection Biology e.V., Somak Chowdhury; 2020-04-08	0.9972	0.0009
722	GCF_013141725_1	Paenibacillus planticolens (firmicutes)	PRJNA578276	SAMN13054926	Belgium:Ghent		plant	LMG 31457	Ghent University, Aurelien Carlier; 2019-10-18	99,72%	0.0037
723	GCF_013266915_1	Paenibacillus dendritiformis (firmicutes)	PRJNA622881	SAMN14531566	India	Camel	rumen fluid	CRN 13	CSIR- National Environmental Engineering Research Institute, Nishant Dafale; 2020-04-03	99,1%	0,69%
724	GCF_013337105_1	Paenibacillus sp. JMULE4 (firmicutes)	PRJNA521711	SAMN10909636	USA: Lake Erie		Lake Erie	JMULE5	James Madison University, Alexa Hoke; 2019-02-11	0.96	0.0071
725	GCF_013345675_1	Paenibacillus polymyxa (firmicutes)	PRJNA637984	SAMN15163226	USA: International Space Station			IIF7SW-B1	Jet Propulsion Laboratory, California Institute of Technology, Kasthuri Venkateswaran; 2020-06-08	0.9972	0
726	GCF_013345925_1	Paenibacillus polymyxa (firmicutes)	PRJNA637984	SAMN15163226	USA: International Space Station			IIF7SW-B1	Jet Propulsion Laboratory, California Institute of Technology, Kasthuri Venkateswaran; 2020-06-08	99,72%	0
727	GCF_013345985_1	Paenibacillus polymyxa (firmicutes)	PRJNA637984	SAMN15163226	USA: International Space Station			IIF7SW-B1	Jet Propulsion Laboratory, California Institute of Technology, Kasthuri Venkateswaran; 2020-06-08	99,72%	0
728	GCF_013346005_1	Paenibacillus polymyxa (firmicutes)	PRJNA637984	SAMN15163226	USA: International Space Station			IIF7SW-B1	Jet Propulsion Laboratory, California Institute of Technology, Kasthuri Venkateswaran; 2020-06-08	0.9972	0
729	GCF_013346055_1	Paenibacillus polymyxa (firmicutes)	PRJNA637984	SAMN15163226	USA: International Space Station			IIF7SW-B1	Jet Propulsion Laboratory, California Institute of Technology, Kasthuri Venkateswaran; 2020-06-08	0.9972	0
730	GCF_013393385_1	Paenibacillus sp. URB8-2 (firmicutes)	PRJDB10013	SAMD00231520	Japan:Hyogo, Kobe city	rhizosphere soil				0.98	3,74%
731	GCF_014303795_1	Paenibacillus sp. PAMC21692 (firmicutes)	PRJNA656643	SAMN15794713	Antarctica		soil	PAMC21692	Korea University, Hyun Park; 2020-08-12	99,72%	0,11%
732	GCF_014639155_1	Paenibacillus segetis (firmicutes)	BioProject Accession não encontrado	BioSample Code não encontrado						98,61%	0.0182
733	GCF_014640575_1	Paenibacillus physcomitrellae (firmicutes)	BioProject Accession não encontrado	BioSample Code não encontrado						99,61%	0,11%
734	GCF_014642755_1	Paenibacillus aceti (firmicutes)	BioProject Accession não encontrado	BioSample Code não encontrado						0.987	0.0108
735	GCF_014692735_1	Paenibacillus peoriae (firmicutes)	PRJNA660293	SAMN15944713	China:Harbin		soil	ZF390	Chinese Academy of Agricultural Sciences, Lei Li; 2020-08-30	99,72%	0.0033
736	GCF_014706555_1	Paenibacillus polymyxa E681 (firmicutes)	PRJNA579475	SAMN13111908	South Korea	barley	soil	E681	Andong national university, Younmi Lee; 2019-10-25	0.9972	0
737	GCF_014706575_1	Paenibacillus polymyxa E681 (firmicutes)	PRJNA579475	SAMN13111908	South Korea	barley	soil	E681	Andong national university, Younmi Lee; 2019-10-25	0.9972	0
738	GCF_014779765_1	Paenibacillus terricola (firmicutes)	PRJNA657688	SAMN15834649	South Korea: Goyang		soil	PR3	dongguk university, Taegun Seo; 2020-08-18	0.9917	0.0093
739	GCF_015326965_1	Paenibacillus sp. JZ16 (firmicutes)	PRJNA345401	SAMN13011525	Saudi Arabia: Jizan	Tetraena simplex		JZ12	KAUST, Abdul Aziz Eida; 2019-10-10	97,04%	1,3%
740	GCF_015558675_1	Paenibacillus sp. 1001270B_150601_E10 (firmicutes)	PRJNA637878	SAMN15532758	USA	Homo sapiens	stool	BSD2780061687b_171204_D11	Icahn School of Medicine at Mount Sinai, Varun Aggarwala; 2020-07-14	99,31%	0.003
741	GCF_016424485_1	Paenibacillus roseus (firmicutes)	PRJNA686810	SAMN17125825	South Korea: Anseong-si		soil	MAHUQ-46	Chung-Ang University, Md. Amdadul Huq; 2020-12-20	98,98%	0.0136
742	GCF_016624415_1	Paenibacillus sp. S28 (firmicutes)	PRJNA659418	SAMN15894689	Mexico	Hypothenemus hampei	Eggs	S40	USDA-ARS-Beltsville Sustainable Perennial Crops Laboratory, Jonathan Shao; 2020-08-24	99,17%	0.0019
743	GCF_017832315_1	Paenibacillus sp. PvP091 (firmicutes)	PRJNA695745	SAMN17693772	USA: Michigan	not applicable	missing	PvP091	JGI; 2021-01-29	97,5%	0.0102
744	GCF_017833255_1	Paenibacillus sp. PvR098 (firmicutes)	PRJNA695754	SAMN17693802	USA: Michigan	not applicable	missing	PvR098	JGI; 2021-01-29	0.975	0.0102
745	GCF_017833915_1	Paenibacillus sp. 1182 (firmicutes)	PRJNA695693	SAMN17693795	USA: Memphis, Nebraska	not applicable	missing	1182	JGI; 2021-01-29	99,17%	0.0146
746	GCF_017874215_1	Paenibacillus eucommiae (firmicutes)	PRJNA709633	SAMN18247818	missing	not applicable	missing	DSM 26048	JGI; 2021-03-10	99,61%	0.019
747	GCF_017874615_1	Paenibacillus xylanexedens (firmicutes)	PRJNA709595	SAMN18247788	missing	not applicable	missing	DSM 21292	JGI; 2021-03-10	0.9972	0.0028
748	GCF_017876935_1	Paenibacillus sp. PvP052 (firmicutes)	PRJNA711001	SAMN18259024	USA: Michigan	not applicable	missing	PvP052	JGI; 2021-03-11	0.975	0.0102
749	GCF_018403205_1	Paenibacillus sp. J22TS3 (firmicutes)	BioProject Accession não encontrado	BioSample Code não encontrado						0.9972	0.0056
750	GCF_019454065_1	Paenibacillus sp. S02 (firmicutes)	PRJNA720481	SAMN18651938	Australia	Lolium perenne		S02	AgriBio, Tongda Li; 2021-04-08	0.9972	0
751	GCF_019749075_1	Paenibacillus polymyxa (firmicutes)	PRJNA644637	SAMN15543699	USA		floor	FKII-L8-BK-P5	Jet Propulsion Laboratory, California Institute of Technology, Kasthuri Venkateswaran; 2020-07-15	99,72%	0
752	GCF_019749095_1	Paenibacillus polymyxa (firmicutes)	PRJNA644637	SAMN15543699	USA		floor	FKII-L8-BK-P5	Jet Propulsion Laboratory, California Institute of Technology, Kasthuri Venkateswaran; 2020-07-15	0.9972	0
753	GCF_019852195_1	Paenibacillus polymyxa (firmicutes)	PRJNA755750	SAMN20841191	South Korea: Jeungup		soil	JE201	National Institute of Agricultural Sciences, Seongho Ahn; 2021-08-17	0.9917	0.0069
754	GCF_021532315_1	Paenibacillus tarimensis (firmicutes)	PRJNA796646	SAMN24906163	China: Tarim Basin, Xinjiang		desert soil	DSM 19409	Chinese Academy of Tropical Agricultural Sciences, huiqin Huang; 2022-01-12	0.9898	0.0056
755	GCF_021733715_1	Paenibacillus xylanexedens (firmicutes)	PRJNA738322	SAMN19718400	India: Lower Yumthang, Sikkim		soil	SK6B7	ICAR-National Bureau Of Agriculturally Important Microorganisms, Alok Srivastava; 2021-06-16	99,72%	1,11%
756	GCF_022458865_1	Paenibacillus periandrae (firmicutes)	PRJNA784768	SAMN23500624	Not collected	Periandra mediterranea	root nodule	PM10	Universidad de Salamanca, Ezequiel Peral-Aranega; 2021-11-30	0.9917	0.0259
757	GCF_022492955_1	Paenibacillus polymyxa (firmicutes)	PRJNA808888	SAMN26133749	China:30 Puzhu South Road, Pukou District, Nanjing City, Jiangsu Province	Homo sapiens		ZJ-9	Yancheng Institute of Technology, Jian Gao; 2022-02-21	99,17%	0%
758	GCF_022537985_1	Paenibacillus polymyxa (firmicutes)	PRJNA809744	SAMN26200526	USA: Madison, WI		garden soil	DSM 365	University of Wisconsin-Madison, Victor Ujor; 2022-02-23	0.9917	0%
759	GCF_023374295_1	Paenibacillus polymyxa (firmicutes)	PRJNA777534	SAMN22863581	China:Wuhan		soil	MEZ6	Central China Normal University, Bo Xie; 2021-11-03	0.9917	0%
760	GCF_023516485_1	Paenibacillus amylolyticus (firmicutes)	PRJNA833448	SAMN27990630	Germany	Arabidopsis	missing	373	University of Tuebingen, Vasvi Chaudhry; 2022-04-29	0.9972	0.0056
761	GCF_023586785_2	Paenibacillus polymyxa (firmicutes)	PRJNA806727	SAMN25898146	Russia: Krasnodar region		Rizosphere soil sample	R 4.6	Agrofirma Urozhaynaya LLC, Nikita Vasilchenko; 2022-02-14	99,17%	0
762	GCF_023714445_1	Paenibacillus cellulositrophicus (firmicutes)	PRJNA832800	SAMN28071812	USA		spacecraft surface	RA 14A.10	Jet Propulsion Laboratory, Arman Seuylemezian; 2022-05-03	0.9917	0,03%
763	GCF_024213375_1	Paenibacillus sp. MZ04-78.2 (firmicutes)	PRJNA769239	SAMN28689865	Spain: Cantabria, Altamira Cave		Cave wall	A3M-2-11 16	Instituto de Recursos Naturales y Agrobiologia, Jose Luis Gonzalez-Pimentel; 2022-05-27	0.9883	0.0083
764	GCF_025151705_1	Paenibacillus sp. p3-SID1389 (firmicutes)	PRJNA803478	SAMN25653394	USA: Wisconsin, Madison	Homo sapiens	Axillary-groin swab	p3-SID91	University of Wisconsin - Madison, Shelby Sandstrom; 2022-02-04	0.9958	0
765	GCF_025809195_1	Paenibacillus sp. PSB04 (firmicutes)	PRJNA752339	SAMN20590425	Malaysia:Sabah		Danum Valley Rainforest Soil	PSB04	Universiti Malaysia Sabah, Herman Lindang; 2021-08-05	0.9917	0,19%
766	GCF_026794045_1	Paenibacillus apiarius (firmicutes)	PRJNA805124	SAMN27675069	not collected	not collected		CBP-1061	USDA-ARS-NCAUR, Heather Walker; 2022-04-20	99,48% (45th Percentile)	0.0056
767	GCF_026794135_1	Paenibacillus thiaminolyticus (firmicutes)	PRJNA805124	SAMN27675069	not collected	not collected		CBP-1061	USDA-ARS-NCAUR, Heather Walker; 2022-04-20	0.985	0.0117
768	GCF_026797135_1	Paenibacillus thiaminolyticus (firmicutes)	PRJNA805124	SAMN27675069	not collected	not collected		CBP-1061	USDA-ARS-NCAUR, Heather Walker; 2022-04-20	0.9906	0.0117
769	GCF_026797155_1	Paenibacillus thiaminolyticus (firmicutes)	PRJNA805124	SAMN27675069	not collected	not collected		CBP-1061	USDA-ARS-NCAUR, Heather Walker; 2022-04-20	0.985	1,17%
770	GCF_026797215_1	Paenibacillus thiaminolyticus (firmicutes)	PRJNA805124	SAMN27675069	not collected	not collected		CBP-1061	USDA-ARS-NCAUR, Heather Walker; 2022-04-20	0.9828	0.0062
771	GCF_026797255_1	Paenibacillus thiaminolyticus (firmicutes)	PRJNA805124	SAMN27675069	not collected	not collected		CBP-1061	USDA-ARS-NCAUR, Heather Walker; 2022-04-20	0.985	0.0117
772	GCF_026797455_1	Paenibacillus apiarius (firmicutes)	PRJNA805124	SAMN27675069	not collected	not collected		CBP-1061	USDA-ARS-NCAUR, Heather Walker; 2022-04-20	0.9954	0.0056
773	GCF_027533645_1	Paenibacillus caseinilyticus (firmicutes)	PRJNA916002	SAMN32411280	South Korea			GW78	Sangji University, Eun-Woo Choi; 2022-12-26	0.805	0.0949
774	GCF_028751605_1	Paenibacillus mucilaginosus (firmicutes)	PRJNA722801	SAMN18793568	China:hebei	Homo sapiens		PM12	Hebei Agricultural University, wei yang; 2021-04-19	95,82%	0.0462
775	GCF_029453445_1	Paenibacillus polymyxa (firmicutes)	PRJNA945195	SAMN33774610	Viet Nam		marine sponge	23	Vietnam Academy of Science and Technology, KHANH CHAU; 2023-03-16	0.9917	0.0069
776	GCF_029522175_1	Paenibacillus sp. P2(2022) (firmicutes)	PRJNA806688	SAMN25894881	China:Guangzhou	lichi	lichi orchard soil	IO2	South China Agricultural University, Yongqiang Qin; 2022-02-13	0.9917	0
777	GCF_029542585_1	Paenibacillus mucilaginosus (firmicutes)	PRJNA515963	SAMN10779752	China: Wuhan	plant		KN-18	Wuhan Kernel Bio-tech Co., Ltd, Huamei Liu; 2019-01-18	97,65%	0.0527
778	GCF_030264055_1	Paenibacillus polymyxa (firmicutes)	PRJNA978955	SAMN35562700	China: Yangling, Shaanxi Province	kiwifruit		YL-C1	NWAFU, Hua Wang; 2023-06-02	99,17%	0%
779	GCF_030412135_1	Paenibacillus polymyxa (firmicutes)	PRJNA988090	SAMN35999014	Brazil: Iranduba, Manaus		rhizosphere	CENA-BCM007	University of Sao Paulo, Lucas Mendes; 2023-06-27	0.9972	0.0056
780	GCF_030412145_1	Paenibacillus polymyxa (firmicutes)	PRJNA988090	SAMN35999014	Brazil: Iranduba, Manaus		rhizosphere	CENA-BCM007	University of Sao Paulo, Lucas Mendes; 2023-06-27	99,17% (58th Percentile, dark blue bar)	0
781	GCF_030412235_1	Paenibacillus polymyxa (firmicutes)	PRJNA988090	SAMN35999014	Brazil: Iranduba, Manaus		rhizosphere	CENA-BCM007	University of Sao Paulo, Lucas Mendes; 2023-06-27	0.9917	0
782	GCF_030412275_1	Paenibacillus polymyxa (firmicutes)	PRJNA988090	SAMN35999014	Brazil: Iranduba, Manaus		rhizosphere	CENA-BCM007	University of Sao Paulo, Lucas Mendes; 2023-06-27	0.9972	0,02%
783	GCF_030676815_1	Paenibacillus ottowii (firmicutes)	PRJNA1001033	SAMN36791028	Brazil: MG, Sete Lagoas	Sorghum bicolor	Seed	LiS05	Embrapa Maize and Sorghum, Sylvia Morais de Sousa Tinoco; 2023-08-01	0.997	0,56%
784	GCF_030812515_1	Paenibacillus polymyxa (firmicutes)	PRJNA708557	SAMN18243337	missing	not applicable	missing	CC489	JGI; 2021-03-10	0.9972	0%
785	GCF_031157315_1	Paenibacillus sp. LHD-38 (firmicutes)	PRJNA1009199	SAMN37147829	China: Beijing	missing	Sediment of karst cave frome Guilin	LHD-38	College of life sciences, Fenglan Liu; 2023-08-24	99,72%	0%
786	GCF_031757035_1	Paenibacillus polymyxa (firmicutes)	PRJNA1016091	SAMN37368139	Malawi: below Lilongwe		green fallow from malawi soil	B8-12	Institute of Food Science and Biotechnology, Sarah Froebel; 2023-09-13	99,17% (58th Percentile, dark blue bar)	0
787	GCF_032271945_1	Paenibacillus sp. MBLB1832 (firmicutes)	PRJNA807741	SAMN26000457	South Korea: Uljin		Marine mud	MBLB1832	Incheon National University, Myung-Ji Seo; 2022-02-16	0.9751	0.0111
788	GCF_033439195_1	Paenibacillus polymyxa (firmicutes)	PRJNA1020922	SAMN37538274	China: Beiwang Village, Luolong District, Luoyang City, Henan Province	Cucumis sativus L.	Healthy cucumber rhizosphere soil.	PJH16	Henan Academy of Agricultural Sciences, huayan jiang; 2023-09-25	0.9972	0
789	GCF_033487245_1	Paenibacillus polymyxa (firmicutes)	PRJNA1033832	SAMN38047248	Brazil: Rio de Janeiro	Tropaeolum majus L.		CAPE95	Universidade Federal do Rio de Janeiro, Isabella Lopes; 2023-10-31	0.9806	0
790	GCF_034321965_1	Paenibacillus polymyxa (firmicutes)	PRJNA1049263	SAMN38691878	Italy: Castelraimondo - Localit Seano		soil	MES972	University of Camerino, Stefano Pallotti; 2023-12-06	99,72%	0.0056
791	GCF_035323085_1	Paenibacillus polymyxa (firmicutes)	PRJNA1051977	SAMN38818135	Germany: Goettingen		missing	DSM 365	University of Muenster, Giulia Ravagnan; 2023-12-14	99,17%	0
792	GCF_035726505_1	Paenibacillus chondroitinus (firmicutes)	PRJNA802201	SAMN32927295	not collected		soil	B-14742	USDA-ARS-NCAUR, Heather Walker; 2023-01-26	99,67%	0.0085
793	GCF_035803655_1	Paenibacillus apiarius (firmicutes)	PRJNA802201	SAMN32927295	not collected		soil	B-14742	USDA-ARS-NCAUR, Heather Walker; 2023-01-26	98,93%	0.0056
794	GCF_035803695_1	Paenibacillus apiarius (firmicutes)	PRJNA802201	SAMN32927295	not collected		soil	B-14742	USDA-ARS-NCAUR, Heather Walker; 2023-01-26	98,93% (18th Percentile)	0,56%
795	GCF_035803855_1	Paenibacillus kribbensis (firmicutes)	PRJNA802201	SAMN32927295	not collected		soil	B-14742	USDA-ARS-NCAUR, Heather Walker; 2023-01-26	99,7% (50th Percentile)	0.0056
796	GCF_035803915_1	Paenibacillus pabuli (firmicutes)	PRJNA802201	SAMN32927295	not collected		soil	B-14742	USDA-ARS-NCAUR, Heather Walker; 2023-01-26	99,72% (100th Percentile)	0.0111
797	GCF_035853635_1	Paenibacillus ottowii (firmicutes)	PRJNA802713	SAMN25581302	Brazil		rhizosphere soil	CMAA1739	Embrapa Environment, Caroline Nishisaka; 2022-02-02	99,72% (100th Percentile)	0.0056
798	GCF_036353095_1	Paenibacillus polymyxa (firmicutes)	PRJNA1050017	SAMN38724430	India: KRR Nagar, the Buffer zone of Meghamalai,Theni, Tamil Nadu		Termitarium	WGTm-299	Madurai Kamaraj University, Jeyaprakash Rajendhran; 2023-12-08	98,61% (16th Percentile, dark blue bar)	0
799	GCF_036894955_1	Paenibacillus sp. KS-LC4 (firmicutes)	PRJNA1075834	SAMN39925802	South Korea: Gunsan		lake	KS-LC4	Kunsan National University, Ye Jin Gwak; 2024-02-12	99,72% (100th Percentile)	0
800	GCF_037415035_1	Paenibacillus polymyxa (firmicutes)	PRJNA1083748	SAMN40258549	Tunisia		soil	77b	Centre of Biotechnology of Sfax, Olfa Frikha-Gargouri; 2024-03-05	99,17% (58th Percentile, dark blue bar)	0.0013
801	GCF_037969885_1	Paenibacillus sp. FSL R7-0313 (firmicutes)	PRJNA768416	SAMN29228897	not applicable	not applicable	food ingredient	FSL K6-1121	Penn State, Xiaoyuan Wei; 2022-06-21	99,72% (100th Percentile)	0,65%
802	GCF_037973325_1	Paenibacillus sp. FSL R5-0713 (firmicutes)	PRJNA768416	SAMN29228897	not applicable	not applicable	food ingredient	FSL K6-1121	Penn State, Xiaoyuan Wei; 2022-06-21	99,72% (100th Percentile)	0.0009
803	GCF_037975235_1	Paenibacillus sp. FSL R5-0341 (firmicutes)	PRJNA768416	SAMN29228897	not applicable	not applicable	food ingredient	FSL K6-1121	Penn State, Xiaoyuan Wei; 2022-06-21	99,72% (100th Percentile)	0,65%
804	GCF_037991315_1	Paenibacillus sp. FSL H8-0079 (firmicutes)	PRJNA768416	SAMN29228897	not applicable	not applicable	food ingredient	FSL K6-1121	Penn State, Xiaoyuan Wei; 2022-06-21	99,72% (100th Percentile)	0,65%
805	GCF_038000305_1	Paenibacillus sp. FSL H8-0034 (firmicutes)	PRJNA768416	SAMN29228897	not applicable	not applicable	food ingredient	FSL K6-1121	Penn State, Xiaoyuan Wei; 2022-06-21	99,17% (100th Percentile)	0.0052
806	GCF_038005525_1	Paenibacillus sp. FSL K6-2524 (firmicutes)	PRJNA768416	SAMN29228897	not applicable	not applicable	food ingredient	FSL K6-1121	Penn State, Xiaoyuan Wei; 2022-06-21	98,61% (100th Percentile)	0.0091
807	GCF_038008125_1	Paenibacillus sp. FSL L8-0663 (firmicutes)	PRJNA768416	SAMN29228897	not applicable	not applicable	food ingredient	FSL K6-1121	Penn State, Xiaoyuan Wei; 2022-06-21	0.9917	0%
808	GCF_038008165_1	Paenibacillus sp. FSL L8-0644 (firmicutes)	PRJNA768416	SAMN29228897	not applicable	not applicable	food ingredient	FSL K6-1121	Penn State, Xiaoyuan Wei; 2022-06-21	99,17%	0
809	GCF_038008995_1	Paenibacillus sp. FSL W8-0439 (firmicutes)	PRJNA768416	SAMN29228897	not applicable	not applicable	food ingredient	FSL K6-1121	Penn State, Xiaoyuan Wei; 2022-06-21	0.9917	0
810	GCF_038009285_1	Paenibacillus sp. FSL R5-0378 (firmicutes)	PRJNA768416	SAMN29228897	not applicable	not applicable	food ingredient	FSL K6-1121	Penn State, Xiaoyuan Wei; 2022-06-21	0.9958	0,85%
811	GCF_038009305_1	Paenibacillus sp. FSL P4-0113 (firmicutes)	PRJNA768416	SAMN29228897	not applicable	not applicable	food ingredient	FSL K6-1121	Penn State, Xiaoyuan Wei; 2022-06-21	0.9917	0
812	GCF_038051995_1	Paenibacillus sp. FSL H8-0537 (firmicutes)	PRJNA768416	SAMN29228897	not applicable	not applicable	food ingredient	FSL K6-1121	Penn State, Xiaoyuan Wei; 2022-06-21	0.9972	0,56%
813	GCF_038592965_1	Paenibacillus sp. FSL L8-0158 (firmicutes)	PRJNA768416	SAMN29228897	not applicable	not applicable	food ingredient	FSL K6-1121	Penn State, Xiaoyuan Wei; 2022-06-21	0.9972	0%
814	GCF_039719015_1	Paenibacillus polymyxa (firmicutes)	PRJNA1012535	SAMN37262253	China: Shandong province	soybean		YT9	Ludong university, Cao Weilin; 2023-09-04	99,72%	0
815	GCF_039832095_1	Paenibacillus amylolyticus (firmicutes)	PRJNA1107577	SAMN41327304	USA: Alaska, Atigun pass	Urocitellus parryii		AR004	University of Alaska Anchorage, Heidi McKee; 2024-05-10	99,61% (17th Percentile, dark blue bar)	0,56%
816	GCF_040513715_1	Paenibacillus amylolyticus (firmicutes)	PRJNA1129008	SAMN42110438	Poland: Lodzkie		maize field	Bac8	Lodz University of Technology, Tomasz Grzyb; 2024-06-27	0.9972	0.0247
817	GCF_040593635_1	Paenibacillus sp. p-8 (firmicutes)	PRJNA1126211	SAMN41933967	China:Nanjing		soil	p-8	Nanjing Agriculteral University, Ningning Wu; 2024-06-20	99,7%	0,25%
818	GCF_900101225_1	Paenibacillus sp. CF095 (firmicutes)	BioProject Accession não encontrado	BioSample Code não encontrado						0.9878	0.0117
819	GCF_900104695_1	Paenibacillus sp. GP183 (firmicutes)	BioProject Accession não encontrado	BioSample Code não encontrado						0.9822	0.0134
820	GCF_900107975_1	Paenibacillus sp. UNC499MF (firmicutes)	BioProject Accession não encontrado	BioSample Code não encontrado						0.9961	0
821	GCF_963311185_1	Paenibacillus nuruki (firmicutes)	BioProject Accession não encontrado	BioSample Code não encontrado						0.8708	0.0087
822	GCF_000316035_1	Paenibacillus sp. PAMC 26794 (firmicutes)	PRJNA179328	SAMN02470173	USA: AK, Nome		subarctic grassland soil	PAMC 26794		99,17%	0.0009
823	GCF_000499305_1	Paenibacillus sp. MAEPY1 (firmicutes)	PRJNA217884	SAMN02343192	Malaysia		Landfill leachate	MAEPY1	Monash University, Patric Chua; 2013-09-02	99,72%	0.0032
824	GCF_000612225_1	Paenibacillus ehimensis A2 (firmicutes)	PRJNA233560	SAMN02592617	China		oil well	A2	The First Affiliated Hospital, School of Medicine, Zhejiang University, Beiwen Zheng; 2014-01-18	99,72%	0.0214
825	GCF_000809185_2	Paenibacillus polymyxa A18 (firmicutes)	PRJNA225496	SAMN03167808	India: Delhi	termite	termite gut	A18	International Centre for Genetic Engineering and Biotechnology, Syed Shams Yazdani; 2014-11-07	99,06%	0
826	GCF_001619725_1	Paenibacillus elgii (firmicutes)	PRJNA308267	SAMN04390166	Malaysia: Perak		Ulu Slim Hot Spring	M63	University of Malaya, Kar Wai Hong; 2016-01-07	99,17% (89th Percentile)	0.004
827	GCF_001955995_1	Paenibacillus amylolyticus (firmicutes)	PRJNA343020	SAMN05929619	USA		milk	FSL J3-0122	Cornell University, Sarah Beno; 2016-10-20	99,72% (100th Percentile, dark blue bar)	0.0028
828	GCF_001956175_1	Paenibacillus amylolyticus (firmicutes)	PRJNA343020	SAMN05929619	USA		milk	FSL J3-0122	Cornell University, Sarah Beno; 2016-10-20	0.9972	0.0009
829	GCF_002843485_1	Paenibacillus sp. BGI2013 (firmicutes)	PRJNA421671	SAMN08150294	Russia: left bank of the Anyuy River, Chukotka, Arctic Far East	Bison priscus	the small intestine of a 50000 y.o. permafrost Bison priscus mummy	BGI2013	Institute of Cell Biophysics Russian Academy of Sciences, Konstantin Shavkunov; 2017-12-08	0.9972	0.0025
830	GCF_002864175_1	Paenibacillus pasadenensis (firmicutes)	PRJNA382774	SAMN06758728	Italy		grapevine leaf	R16	Universita degli Studi di Milano, Alessandro Passera; 2017-04-15	99,47% (50th Percentile)	0
831	GCF_003233845_1	Paenibacillus sambharensis (firmicutes)	PRJNA474986	SAMN09378428	India: Rajasthan, Jaipur, Sambhar		water sample from a haloalkaline Lake	SMB1	CSIR-Institute of Microbial Technology, Anil Kumar Pinnaka; 2018-06-07	0.9898	0.0056
832	GCF_003833245_1	Paenibacillus xylanexedens (firmicutes)	PRJNA503984	SAMN10375219	Netherlands		soil / grassland	DH12	University of Groningen, Anne de Jong; 2018-11-05	0.9972	0.0165
833	GCF_007066225_2	Paenibacillus thiaminolyticus (firmicutes)	PRJNA552221	SAMN11874974	Uganda	Homo sapiens	Ventricular cerebrospinal fluid	Mbale	Penn State College of Medicine, Christine Hehnly; 2019-05-28	0.9806	0.0294
834	GCF_008386395_1	Paenibacillus sp. 37 (firmicutes)	PRJNA563815	SAMN12688525	Germany: Hohenlockstedt		rhizosphere of Abies nordmanniana	37	University of Copenhagen, Rosanna Hennessy; 2019-09-04	99,72%	0,62%
835	GCF_012676905_1	Paenibacillus albicereus (firmicutes)	PRJNA624876	SAMN14588106	India: Pune	Not applicable	Commercial digestive Syrup	UniB2	National Centre for Cell Science, Amit Yadav; 2020-04-12	0.9944	0%
836	GCF_012933385_1	Paenibacillus lemnae (firmicutes)	PRJNA627561	SAMN14675830	Thailand: Pathumthani	Lemna aequinoctialis	whole plant	L7-75	Chinese Academy of Tropical Agricultural Sciences, Huiqin Huang; 2020-04-23	0.9961	0,56%
837	GCF_014842675_1	Paenibacillus sp. CFBP 13594 (firmicutes)	PRJNA665156	SAMN16237654	France	Brassica napus	Seed	CFBP8757	INRAE, Martial Briand; 2020-09-22	0.9972	0.0148
838	GCF_017582705_1	Paenibacillus sp. F411 (firmicutes)	PRJNA690654	SAMN17256195	China:Xisha Islands, South China Sea		sediment	F411	Anhui University, lulu mu; 2021-01-08	0.9972	0
839	GCF_019749275_1	Paenibacillus xylanexedens (firmicutes)	PRJNA644637	SAMN15543699	USA		floor	FKII-L8-BK-P5	Jet Propulsion Laboratory, California Institute of Technology, Kasthuri Venkateswaran; 2020-07-15	99,72%	0.0009
840	GCF_019793795_1	Paenibacillus sp. DR312 (firmicutes)	PRJNA755910	SAMN20846937	South Korea	Rhizosphere of Soybean		DR312	Yonsei University, Susmita Nishu; 2021-08-18	0.9972	0.0028
841	GCF_023713805_1	Paenibacillus elgii (firmicutes)	PRJNA832800	SAMN28071812	USA		spacecraft surface	RA 14A.10	Jet Propulsion Laboratory, Arman Seuylemezian; 2022-05-03	96,07% (11st Percentile)	0.0031
842	GCF_024159265_1	Paenibacillus sp. 1781tsa1 (firmicutes)	PRJNA849219	SAMN290438411735						99,72%	0.0111
843	GCF_026787005_1	Paenibacillus larvae (firmicutes)	PRJNA802201	SAMN32927295	not collected		soil	B-14742	USDA-ARS-NCAUR, Heather Walker; 2023-01-26	0.9889	0.0014
844	GCF_029542105_1	Paenibacillus amylolyticus (firmicutes)	PRJNA884320	SAMN42518159153						99,72%	0.0009
845	GCF_030226665_1	Paenibacillus sp. UMB7766-LJ446 (firmicutes)	PRJNA970254	SAMN35153921	USA: Maywood, IL	Homo sapiens		UMB7766-LJ435B	Loyola University Chicago, Alan Wolfe; 2023-05-18	98,98%	0.0019
846	GCF_030519515_1	Paenibacillus ehimensis (firmicutes)	PRJNA995546	SAMN36471807	Russia: South Urals		forest soil	IB-739	IBPM RAS, Yanina Delegan; 2023-07-17	99,58% (75th Percentile)	0.0112
847	GCF_031344315_1	Paenibacillus larvae (firmicutes)	PRJNA1006626	SAMN37044402	Czech Republic: Pilsen	Apis mellifera	missing	cz168207	Charles University, Marc Finianos; 2023-08-18	99,06% (34th Percentile, dark blue bar)	0%
848	GCF_035803735_1	Paenibacillus peoriae (firmicutes)	PRJNA802201	SAMN32927295	not collected		soil	B-14742	USDA-ARS-NCAUR, Heather Walker; 2023-01-26	98,61% (13rd Percentile)	0.0074
849	GCF_036894225_1	Paenibacillus amylolyticus (firmicutes)	PRJNA1077904	SAMN39984689	Canada: Quebec		soil	Y5S-8	Universite Laval, Antony Vincent; 2024-02-19	99,72% (100th Percentile, dark blue bar)	0.0025
850	GCF_037977015_1	Paenibacillus sp. FSL K6-1122 (firmicutes)	PRJNA768416	SAMN29228897	not applicable	not applicable	food ingredient	FSL K6-1121	Penn State, Xiaoyuan Wei; 2022-06-21	99,72% (100th Percentile)	0,65%
851	GCF_038002525_1	Paenibacillus sp. FSL K6-4396 (firmicutes)	PRJNA768416	SAMN29228897	not applicable	not applicable	food ingredient	FSL K6-1121	Penn State, Xiaoyuan Wei; 2022-06-21	99,72% (100th Percentile)	0.0037
852	GCF_038004565_1	Paenibacillus sp. FSL R5-0473 (firmicutes)	PRJNA768416	SAMN29228897	not applicable	not applicable	food ingredient	FSL K6-1121	Penn State, Xiaoyuan Wei; 2022-06-21	0.9967	0,25%
853	GCF_038050215_1	Paenibacillus sp. FSL H8-0104 (firmicutes)	PRJNA768416	SAMN29228897	not applicable	not applicable	food ingredient	FSL K6-1121	Penn State, Xiaoyuan Wei; 2022-06-21	0.9972	0.0009
854	GCF_040544055_1	Paenibacillus sp. PvR008 (firmicutes)	PRJNA1115489	SAMN41528180	USA: Michigan	not applicable		PvR008	JGI; 2024-05-24	99,72%	0
855	GCF_900095775_1	Paenibacillus amylolyticus (firmicutes)	PRJEB15262	SAMEA4402497						99,72%	0.0065
856	GCF_000520695_1	Paenibacillus massiliensis T7 (firmicutes)	PRJNA202952	SAMN02597341				T7		0.9972	0
857	GCF_000686845_1	Paenibacillus sp. UNC451MF (firmicutes)	PRJNA234963	SAMN02743385				UNC451MF	DOE Joint Genome Institute; 2014-05-02	99,72%	0.0067
858	GCF_000722545_1	Paenibacillus tyrfis (firmicutes)	PRJNA246682	SAMN02769511	Malaysia: Selangor		Tropical peat swamp soil	MSt1	Monash University Malaysia, Yoong Kit Aw; 2014-05-12	99,72%	0.0048
859	GCF_000785455_1	Paenibacillus polymyxa (firmicutes)	PRJNA261104	SAMN03165199	China: Lin'An	Cryptomeria japonica var. sinensis		CF05	Zhejiang Agricultural and Forestry University, yongjun Wang; 2014-11-05	99,72%	0
860	GCF_000943535_1	Paenibacillus polymyxa (firmicutes)	PRJNA267725	SAMN03199808	Russia: Obolensk		Poultry environment	NRRL B-30509	University of Alberta, Christopher Lohans; 2014-11-18	99,17% (58th Percentile, dark blue bar)	0.0069
861	GCF_000943545_1	Paenibacillus terrae (firmicutes)	PRJNA267726	SAMN03199809	Russia: Obolensk		Poultry environment	NRRL B-30644	University of Alberta, Christopher Lohans; 2014-11-18	99,65% (60th Percentile)	0.0089
862	GCF_001546055_1	Paenibacillus jilunlii (firmicutes)	PRJNA293461	SAMN04003972	China: Beijing Botanical Garden		Begonia semperflorens	DSM 23019	UFRGS, Fernando Sant'Anna; 2015-08-20	98,28% (33rd Percentile)	0.0143
863	GCF_001675045_1	Paenibacillus oryzae (firmicutes)	PRJNA320665	SAMN04954875	China		rice rhizosphere	1DrF-4	Chinese Academy of agricultural Sciences(CAAS), J Zhang; 2016-05-05	0.9903	0%
864	GCF_001707685_1	Paenibacillus polymyxa (firmicutes)	PRJNA243331	SAMN10862242	USA:MD		Food processing environment	FS1092	CFSAN; 2019-02-01	99,72%	0.0267
865	GCF_001955855_1	Paenibacillus sp. FSL R5-0765 (firmicutes)	PRJNA343020	SAMN05929619	USA		milk	FSL J3-0122	Cornell University, Sarah Beno; 2016-10-20	0.9972	0.0037
866	GCF_001955935_1	Paenibacillus peoriae (firmicutes)	PRJNA343020	SAMN05929619	USA		milk	FSL J3-0122	Cornell University, Sarah Beno; 2016-10-20	99,72%	0
867	GCF_001956095_1	Paenibacillus sp. FSL H8-0548 (firmicutes)	PRJNA343020	SAMN05929619	USA		milk	FSL J3-0122	Cornell University, Sarah Beno; 2016-10-20	0.9958	0
868	GCF_001956115_1	Paenibacillus peoriae (firmicutes)	PRJNA343020	SAMN05929619	USA		milk	FSL J3-0122	Cornell University, Sarah Beno; 2016-10-20	99,72%	0%
869	GCF_001956155_1	Paenibacillus peoriae (firmicutes)	PRJNA343020	SAMN05929619	USA		milk	FSL J3-0122	Cornell University, Sarah Beno; 2016-10-20	99,17% (67th Percentile)	0
870	GCF_002741035_1	Paenibacillus sp. BIHB 4019 (firmicutes)	PRJNA327487	SAMN05335588	India: Kangra Valley, Himachal Pradesh		tea rhizoplane	BIHB 4019	CSIR-Institute of Himalayan Bioresource Technology, Mohit Swarnkar; 2016-07-01	99,72%	0.0056
871	GCF_002894925_1	Paenibacillus polymyxa (firmicutes)	PRJNA429493	SAMN08348192	NA	NA		KCCM 40454	Korea Research Institute of Bioscience and Biotechnology (KRIBB), Haeyoung Jeong; 2018-01-10	99,72%	0
872	GCF_002937395_1	Paenibacillus peoriae (firmicutes)	PRJNA434168	SAMN08537703	India:Manipur, Ukhrul district	Millettia pachycarpa	missing	IBSD35	Institute of Bioresources and Sustainable development, Indira Sarangthem; 2018-02-15	99,72%	0
873	GCF_003052505_1	Paenibacillus polymyxa (firmicutes)	PRJNA449134	SAMN08887814	Malaysia		milk curd	KP10	Universiti Putra Malaysia, Nur Fadhilah Khairil Mokhtar; 2018-04-07	99,65% (63rd Percentile, dark blue bar)	0%
874	GCF_003182255_1	Paenibacillus cellulosilyticus (firmicutes)	PRJNA463306	SAMN09074746	missing	not applicable	missing	CECT 5696	JGI; 2018-05-04	99,44%	1,08%
875	GCF_003399985_2	Paenibacillus sp. ATY16 (firmicutes)	PRJNA392438	SAMN04283648	USA: Florida			ATY16	Citrus Research and Education center, Univerisity of Florida, Yunzeng Zhang; 2015-11-20	99,72%	0
876	GCF_003971075_1	Paenibacillus polymyxa (firmicutes)	PRJNA509871	SAMN10588993	Russia: Tomsk region, Seversk		Groundwater sampled from observation wells near of preserved surface repository of liquid radioactive waste	DCB2-2	Research Center of Biotechnology RAS, Denis Grouzdev; 2018-12-13	99,17% (58th Percentile, dark blue bar)	0%
877	GCF_003991425_1	Paenibacillus lutimineralis (firmicutes)	PRJNA508482	SAMN10524882	South Korea: Pohang		Bentonite	MBLB1234	Korea Food Research Institute, Young-Do Nam; 2018-12-05	98,56% (50th Percentile)	0.0057
878	GCF_004000805_1	Paenibacillus glycanilyticus NBRC 16618 (firmicutes)	BioProject Accession não encontrado	BioSample Code não encontrado						0.9972	0.0083
879	GCF_004001085_1	Paenibacillus pasadenensis (firmicutes)	BioProject Accession não encontrado	BioSample Code não encontrado						99,44% (25th Percentile)	0.0111
880	GCF_004345425_1	Paenibacillus sp. BK033 (firmicutes)	PRJNA519406	BioSample Code não encontrado						99,72%	0
881	GCF_004358835_1	Paenibacillus amylolyticus (firmicutes)	PRJNA523266	BioSample Code não encontrado						0.9972	0,56%
882	GCF_004514475_2	Paenibacillus athensensis (firmicutes)	PRJNA377174	SAMN06458378	USA: Middle Oconee Water Reclamation, Athens, GA		raw waste water	MEC097	University of Georgia, Ajay Arya; 2017-02-27	98,15%	0.0135
883	GCF_006274405_1	Paenibacillus polymyxa (firmicutes)	PRJNA545384	SAMN11890480	China:Guyuan	Potato		ZF129	Chinese Academy of Agricultural Sciences, Lei Li; 2019-05-29	99,17% (58th Percentile, dark blue bar)	0%
884	GCF_006874425_1	Paenibacillus ottowii (firmicutes)	PRJNA551009	SAMN12136857	USA: Pilot Point, Texas		pasteurized solution sample from a predominantly anaerobic fermentation system processing bovine manure	MS2379	Agricen Sciences, Allana Welsh; 2019-06-25	99,72%	0
885	GCF_007679255_1	Paenibacillus xylanexedens (firmicutes)	PRJNA543692	SAMN11792218	USA: North Carolina, Durham	not applicable	environmental	DE0058	BGI, CNSA CNGB; 2019-05-21	0.9972	0,67%
886	GCF_009728935_1	Paenibacillus psychroresistens (firmicutes)	PRJNA506355	SAMN10464558	Norway: Svalbard		Arctic soil	ML311-T8	Korea Food Research Institute, Young-Do Nam; 2018-11-22	0.9753	0.0056
887	GCF_009789195_1	Paenibacillus sp. MMS18-CY102 (firmicutes)	PRJNA593689	SAMN13483412	South Korea: Geumjeong-ri, Namyang-myeon, CheongYang-gun, Chungcheongnam-do		soil	MMS18-CY102	Chungnam National University, Yeong Seok Kim; 2019-12-05	99,72%	0.0017
888	GCF_009870825_1	Paenibacillus sp. USDA918EY (firmicutes)	PRJNA596332	SAMN13618573	USA: California	Gallus gallus domesticus	Cecum	USDA918EY	Western University of Health Sciences, Jitendra Keshri; 2019-12-17	0.9972	0.0026
889	GCF_010365285_1	Paenibacillus rhizovicinus (firmicutes)	PRJNA604468	SAMN13972363	South Korea: Wanju		rhizosphere soil of tomato plants	14171R-81	National Institute of Agricultural Sciences, Hang-Yeon Weon; 2020-02-02	0.9917	0.0156
890	GCF_011066235_1	Paenibacillus sp. EKM205P (firmicutes)	PRJNA605727	SAMN14078560	Canada: Guelph	cantaloupe delicious variety	Dry seeds	EKM202P	University of Guelph, Eman Khalaf; 2020-02-10	0.9917	0%
891	GCF_011761545_1	Paenibacillus sp. BK720 (firmicutes)	PRJNA546870	SAMN12024198	missing	not applicable	missing	BK720	JGI; 2019-06-11	99,72%	0
892	GCF_013345725_1	Paenibacillus polymyxa (firmicutes)	PRJNA637984	SAMN15163226	USA: International Space Station			IIF7SW-B1	Jet Propulsion Laboratory, California Institute of Technology, Kasthuri Venkateswaran; 2020-06-08	0.9972	0
893	GCF_013346015_1	Paenibacillus polymyxa (firmicutes)	PRJNA637984	SAMN15163226	USA: International Space Station			IIF7SW-B1	Jet Propulsion Laboratory, California Institute of Technology, Kasthuri Venkateswaran; 2020-06-08	0.9972	0
894	GCF_013346045_1	Paenibacillus polymyxa (firmicutes)	PRJNA637984	SAMN15163226	USA: International Space Station			IIF7SW-B1	Jet Propulsion Laboratory, California Institute of Technology, Kasthuri Venkateswaran; 2020-06-08	0.9972	0%
895	GCF_013346085_1	Paenibacillus polymyxa (firmicutes)	PRJNA637984	SAMN15163226	USA: International Space Station			IIF7SW-B1	Jet Propulsion Laboratory, California Institute of Technology, Kasthuri Venkateswaran; 2020-06-08	0.9972	0
896	GCF_014705615_1	Paenibacillus oceani (firmicutes)	PRJNA663195	SAMN16122355	China: Sansha		sea water	IB182363	Chinese Academy of Tropical Agricultural Sciences, Huiqin Huang; 2020-09-13	0.9972	0.0076
897	GCF_015473105_1	Paenibacillus glycanilyticus subsp. hiroshimensis (firmicutes)	BioProject Accession não encontrado	BioSample Code não encontrado						0.9972	0.0008
898	GCF_016482785_1	Paenibacillus alkalitolerans (firmicutes)	PRJNA685982	SAMN17103322	China		soil	YIM B00362 = KCTC 43272	Yunnan Institute of Microbiology, rui li; 2020-12-17	0.9521	0.0166
899	GCF_016806675_1	Paenibacillus polymyxa (firmicutes)	PRJNA685303	SAMN17082320	Belgium: Merebeke		rhizosphere	LMG 27872	Institute for Agricultural and Fisheries Research (ILVO), Steve Baeyen; 2020-12-15	0.9917	0
900	GCF_017589695_1	Paenibacillus polymyxa (firmicutes)	PRJNA704729	SAMN18053904	missing	Cannabis sativa	commercial industrial hemp seed oil	Hob6	McGill University, Mohannad Mahmoud; 2021-02-24	0.9917	0
901	GCF_018333275_1	Paenibacillus antibioticophila (firmicutes)	BioProject Accession não encontrado	BioSample Code não encontrado						0.9944	0.0002
902	GCF_019454085_1	Paenibacillus sp. S25 (firmicutes)	PRJNA720481	SAMN18651938	Australia	Lolium perenne		S02	AgriBio, Tongda Li; 2021-04-08	0.9958	0
903	GCF_019749165_1	Paenibacillus polymyxa (firmicutes)	PRJNA644637	SAMN15543699	USA		floor	FKII-L8-BK-P5	Jet Propulsion Laboratory, California Institute of Technology, Kasthuri Venkateswaran; 2020-07-15	0.9972	0
904	GCF_022531965_1	Paenibacillus peoriae (firmicutes)	PRJNA811342	SAMN26319897	China: Shanghe County, Jinan City, Shandong Province		wheat root	ZBSF16	Shandong Academy of grape, Xiang Yin; 2022-03-01	0.9917	0
905	GCF_022811565_1	Paenibacillus polymyxa ATCC 842 (firmicutes)	PRJNA416965	SAMN07972645	China:Zhejiang University of Technology		soil	ATCC 842	Zhejiang university of technology, Dongchang Sun; 2017-11-03	0.995	0.0058
906	GCF_023586645_2	Paenibacillus polymyxa (firmicutes)	PRJNA806727	SAMN25898146	Russia: Krasnodar region		Rizosphere soil sample	R 4.6	Agrofirma Urozhaynaya LLC, Nikita Vasilchenko; 2022-02-14	0.9917	0
907	GCF_023715145_1	Paenibacillus glycanilyticus (firmicutes)	PRJNA832800	SAMN28071812	USA		spacecraft surface	RA 14A.10	Jet Propulsion Laboratory, Arman Seuylemezian; 2022-05-03	0.9963	0
908	GCF_024158745_1	Paenibacillus tyrfis (firmicutes)	PRJNA853713	SAMN29401317	China:Anhui		grove soil	Q-3-15	Tarim University, yingying xia; 2022-06-28	0.9972	0.0037
909	GCF_024519655_1	Paenibacillus sp. Pae108 (firmicutes)	PRJNA814318	SAMN26547292	Canada: Val-d'Or	Alnus incana subsp. rugosa	surface-sterilized gnotobiotic actinorhizal nodule; gnotobiotic speckled alder inoculated with speckled alder rhizosphere soil	Bra64	Universite de Sherbrooke, Louis Garneau; 2022-03-09	0.9843	0.0013
910	GCF_024584565_1	Paenibacillus polymyxa (firmicutes)	PRJNA773645	SAMN22502917	China:Guangdong,Yingde		Healthy Mulberry Endophytes	YS18-2	South china agriculture university, Jiping Liu; 2021-10-22	0.9917	0.0333
911	GCF_024723775_1	Paenibacillus peoriae (firmicutes)	PRJNA868945	SAMN30278714	China: Beihai		rhizosphere soil	GXUN15128	Guangxi Minzu University, kun wang; 2022-08-12	0.9917	0
912	GCF_025060755_1	Paenibacillus doosanensis (firmicutes)	PRJNA876075	SAMN30637177	not provided		soil	CAU 1055	Ecology and Nature Conservation Institute, Han Xue; 2022-09-02	0.9933	0.0083
913	GCF_026794075_1	Paenibacillus apiarius (firmicutes)	PRJNA805124	SAMN27675069	not collected	not collected		CBP-1061	USDA-ARS-NCAUR, Heather Walker; 2022-04-20	0.9948	0.0056
914	GCF_026797315_1	Paenibacillus thiaminolyticus (firmicutes)	PRJNA805124	SAMN27675069	not collected	not collected		CBP-1061	USDA-ARS-NCAUR, Heather Walker; 2022-04-20	0.9836	0.0117
915	GCF_026797675_1	Paenibacillus thiaminolyticus (firmicutes)	PRJNA805124	SAMN27675069	not collected	not collected		CBP-1061	USDA-ARS-NCAUR, Heather Walker; 2022-04-20	0.985	0.0117
916	GCF_027533625_1	Paenibacillus filicis (firmicutes)	PRJNA916005	SAMN32411282	South Korea			dW9	Sangji University, Eun-Woo Choi; 2022-12-26	0.9861	0.0157
917	GCF_028471985_1	Paenibacillus polymyxa (firmicutes)	PRJNA908138	SAMN32027943	China: Fuzhou	Oryza sativa L.	soil	P3	Fujian Agriculture and Forestry University, Feiyun Xu; 2022-12-04	0.9972	0
918	GCF_030412155_1	Paenibacillus polymyxa (firmicutes)	PRJNA988090	SAMN35999014	Brazil: Iranduba, Manaus		rhizosphere	CENA-BCM007	University of Sao Paulo, Lucas Mendes; 2023-06-27	0.9972	0.0002
919	GCF_030412175_1	Paenibacillus polymyxa (firmicutes)	PRJNA988090	SAMN35999014	Brazil: Iranduba, Manaus		rhizosphere	CENA-BCM007	University of Sao Paulo, Lucas Mendes; 2023-06-27	0.9917	0
920	GCF_030812495_1	Paenibacillus harenae (firmicutes)	PRJNA708554	SAMN18243406	missing	not applicable	missing	CC482	JGI; 2021-03-10	0.9917	0.0011
921	GCF_030817255_1	Paenibacillus sp. V4I5 (firmicutes)	PRJNA958314	SAMN35085407	USA: Washington, Lind Dryland Research Station	not applicable	missing	K16b V4I5	JGI; 2023-05-15	0.9847	0.0153
922	GCF_031344325_1	Paenibacillus larvae (firmicutes)	PRJNA1006626	SAMN37044402	Czech Republic: Pilsen	Apis mellifera	missing	cz168207	Charles University, Marc Finianos; 2023-08-18	0.9947	0.0111
923	GCF_031456215_1	Paenibacillus peoriae (firmicutes)	PRJNA709295	SAMN18247776	USA: Ithaca, New York	not applicable	missing	BE143	JGI; 2021-03-10	0.9972	0
924	GCF_031583795_1	Paenibacillus sp. VCA1 (firmicutes)	PRJNA993667	SAMN33190539	Mexico		crater-lake of El Chichon active volcano	VCA1	Instituto Nacional de Cardiologia, Betsy Pena; 2023-02-07	0.9972	0.0028
925	GCF_032452295_1	Paenibacillus sp. ClWae2A (firmicutes)	PRJNA987742	SAMN37231078	USA: Oregon, Bend	Canis lupus	gastrointestinal tract	Wae12b	Oregon State University - Cascades, Jessika Bryant; 2023-09-01	0.9972	0.0046
926	GCF_032911405_1	Paenibacillus larvae (firmicutes)	PRJNA1028313	SAMN37821408	Fiji	Apis mellifera	Honeycomb	Br08	Ministry of Primary Industries, Ruy Jauregui; 2023-10-15	0.9961	0.0019
927	GCF_032911425_1	Paenibacillus larvae (firmicutes)	PRJNA1028313	SAMN37821408	Fiji	Apis mellifera	Honeycomb	Br08	Ministry of Primary Industries, Ruy Jauregui; 2023-10-15	0.9961	0.0019
928	GCF_032911465_1	Paenibacillus larvae (firmicutes)	PRJNA1028313	SAMN37821408	Fiji	Apis mellifera	Honeycomb	Br08	Ministry of Primary Industries, Ruy Jauregui; 2023-10-15	0.9961	0
929	GCF_033239685_1	Paenibacillus glycanilyticus (firmicutes)	BioProject Accession não encontrado	BioSample Code não encontrado						0.9917	0.0008
930	GCF_034321845_1	Paenibacillus polymyxa (firmicutes)	PRJNA1049263	SAMN38691878	Italy: Castelraimondo - Localit Seano		soil	MES972	University of Camerino, Stefano Pallotti; 2023-12-06	0.9894	0
931	GCF_035803595_1	Paenibacillus taichungensis (firmicutes)	PRJNA802201	SAMN32927295	not collected		soil	B-14742	USDA-ARS-NCAUR, Heather Walker; 2023-01-26	0.9917	0.0113
932	GCF_036864765_1	Paenibacillus sp. H32 (firmicutes)	PRJNA1074498	SAMN39861552	China:Liangfang		rhizosphere soil	H32	China Agricultural University, Long zhang; 2024-02-08	0.9972	0.0069
933	GCF_036864815_1	Paenibacillus sp. A14 (firmicutes)	PRJNA1074505	SAMN39861757	China:shangqiu		rhizosphere soil	A14	China Agricultural University, Long zhang; 2024-02-08	0.9972	0.0069
934	GCF_037137075_1	Paenibacillus sp. y28 (firmicutes)	PRJNA1084920	SAMN40289532	China		solil	y28	Nanjing Agricultural University, Zhang Qi; 2024-03-06	0.9799	0.0082
935	GCF_037147795_1	Paenibacillus sp. MMO-177 (firmicutes)	PRJNA1023190	SAMN37642800	missing		mosquito	MMO-104	University of Wisconsin-Madison, Kerri Coon; 2023-10-02	0.9972	0.0111
936	GCF_037167145_1	Paenibacillus sp. YIM B09110 (firmicutes)	PRJNA1081116	SAMN40147955	China		soil	YIM B09110	Yunnan Institute of Microbiology, Xiao Di Liu; 2024-02-27	0.9972	0.0056
937	GCF_037971845_1	Paenibacillus sp. FSL R5-0766 (firmicutes)	PRJNA768416	SAMN29228897	not applicable	not applicable	food ingredient	FSL K6-1121	Penn State, Xiaoyuan Wei; 2022-06-21	0.9972	0.0037
938	GCF_037976585_1	Paenibacillus sp. FSL k6-2145 (firmicutes)	PRJNA768416	SAMN29228897	not applicable	not applicable	food ingredient	FSL K6-1121	Penn State, Xiaoyuan Wei; 2022-06-21	0.9917	0.0056
939	GCF_038004485_1	Paenibacillus sp. FSL R7-0026 (firmicutes)	PRJNA768416	SAMN29228897	not applicable	not applicable	food ingredient	FSL K6-1121	Penn State, Xiaoyuan Wei; 2022-06-21	0.9972	0.0009
940	GCF_038006265_1	Paenibacillus sp. FSL L8-0641 (firmicutes)	PRJNA768416	SAMN29228897	not applicable	not applicable	food ingredient	FSL K6-1121	Penn State, Xiaoyuan Wei; 2022-06-21	0.9917	0
941	GCF_038007325_1	Paenibacillus sp. FSL P4-0127 (firmicutes)	PRJNA768416	SAMN29228897	not applicable	not applicable	food ingredient	FSL K6-1121	Penn State, Xiaoyuan Wei; 2022-06-21	0.9838	0
942	GCF_038007385_1	Paenibacillus sp. FSL M8-0228 (firmicutes)	PRJNA768416	SAMN29228897	not applicable	not applicable	food ingredient	FSL K6-1121	Penn State, Xiaoyuan Wei; 2022-06-21	0.9861	0
943	GCF_038009565_1	Paenibacillus sp. FSL L8-0689 (firmicutes)	PRJNA768416	SAMN29228897	not applicable	not applicable	food ingredient	FSL K6-1121	Penn State, Xiaoyuan Wei; 2022-06-21	0.9917	0
944	GCF_038070315_1	Paenibacillus filicis (firmicutes)	PRJNA1092829	SAMN40636482	South Korea			KACC14197	Sangji University, Dong-Uk Kim; 2024-03-28	0.9917	0.0177
945	GCF_038593055_1	Paenibacillus sp. FSL L8-0502 (firmicutes)	PRJNA768416	SAMN29228897	not applicable	not applicable	food ingredient	FSL K6-1121	Penn State, Xiaoyuan Wei; 2022-06-21	0.9917	0
946	GCF_038630985_1	Paenibacillus sp. FSL H8-0548 (firmicutes)	PRJNA768416	SAMN29228897	not applicable	not applicable	food ingredient	FSL K6-1121	Penn State, Xiaoyuan Wei; 2022-06-21	0.9958	0
947	GCF_040546645_1	Paenibacillus sp. OAE614 (firmicutes)	PRJNA1115671	SAMN41513538	USA: Oklahoma	not applicable		OAE614	JGI; 2024-05-23	0.9808	0.0019
948	GCF_900086655_1	Paenibacillus tuaregi (firmicutes)	BioProject Accession não encontrado	BioSample Code não encontrado						0.9898	0.0057
949	GCF_900100345_1	Paenibacillus tianmuensis (firmicutes)	BioProject Accession não encontrado	BioSample Code não encontrado						0.9856	0.0048
950	GCF_900101595_1	Paenibacillus sp. cl123 (firmicutes)	BioProject Accession não encontrado	BioSample Code não encontrado						0.9917	0.0027
951	GCF_900109125_1	Paenibacillus polymyxa (firmicutes)	BioProject Accession não encontrado	BioSample Code não encontrado						0.9861	0
952	GCF_900112925_1	Paenibacillus algorifonticola (firmicutes)	BioProject Accession não encontrado	BioSample Code não encontrado						0.9972	0.0065
953	GCF_900113915_1	Paenibacillus sp. UNC496MF (firmicutes)	BioProject Accession não encontrado	BioSample Code não encontrado						0.9917	0.0118
954	GCF_900116125_1	Paenibacillus sp. BC26 (firmicutes)	BioProject Accession não encontrado	BioSample Code não encontrado						0.9972	0.0181
955	GCF_900119055_1	Paenibacillus sp. UNCCL117 (firmicutes)	BioProject Accession não encontrado	BioSample Code não encontrado						0.9917	0.0027
956	GCF_900454555_1	Paenibacillus thiaminolyticus (firmicutes)	BioProject Accession não encontrado	BioSample Code não encontrado						0.9837	0.0062
957	GCF_902376025_1	Paenibacillus tuaregi (firmicutes)	BioProject Accession não encontrado	BioSample Code não encontrado						0.9898	0.0057
958	GCF_000179615_1	Paenibacillus curdlanolyticus YK9 (firmicutes)	PRJNA49287	SAMN00015377	Japan: Kobe City		soil	YK9	JGI; 2011-08-24	0.9972	0
959	GCF_000380965_1	Paenibacillus ginsengihumi DSM 21568 (firmicutes)	PRJNA182430	SAMN02440998	South Korea			DSM 21568		0.9889	0
960	GCF_000411255_1	Paenibacillus sp. HGH0039 (firmicutes)	PRJNA72483	SAMN02596731				HGH0039		0.9961	0
961	GCF_000511405_1	Paenibacillus larvae subsp. larvae DSM 25430 (firmicutes)	PRJNA42205	SAMN02641512	Germany	missing	AFB-diseased colony	DSM 25430		0.9947	0
962	GCF_000686825_1	Paenibacillus sp. UNCCL52 (firmicutes)	PRJNA234959	SAMN02743356				UNCCL52	DOE Joint Genome Institute; 2014-05-02	0.9972	0
963	GCF_000819665_1	Paenibacillus polymyxa (firmicutes)	PRJNA269241	SAMN03253097	Egypt			Sb3-1	Graz University of Technology, Ute Wetzlinger; 2014-12-05	0.9917	0
964	GCF_001422685_1	Paenibacillus sp. Leaf72 (firmicutes)	PRJNA297956	SAMN04151660	Switzerland:Zurich	Arabidopsis thaliana		Leaf160	Max Planck Institute for Plant Breeding Research, Philipp Muench; 2015-10-07	0.9972	0.0145
965	GCF_001481575_1	Paenibacillus polymyxa (firmicutes)	PRJNA304353	SAMN04299553	China: Qixian, Shizhong,Jinan		a Fusarium oxysporium growth plate	KF-1	Unversity of Jinan, Li Yumei; 2015-11-29	0.9917	0
966	GCF_001709135_1	Paenibacillus polymyxa (firmicutes)	PRJNA243331	SAMN10862242	USA:MD		Food processing environment	FS1092	CFSAN; 2019-02-01	0.9972	0.0085
967	GCF_001922145_1	Paenibacillus polymyxa (firmicutes)	PRJNA277390	SAMN03390044	Belgium		soil	ATCC 15970	Universiti Sains Malaysia, Kee Shin Sim; 2015-03-06	0.9859	0
968	GCF_001956235_1	Paenibacillus peoriae (firmicutes)	PRJNA343020	SAMN05929619	USA		milk	FSL J3-0122	Cornell University, Sarah Beno; 2016-10-20	0.9917	0
969	GCF_002407025_1	Paenibacillus lautus (firmicutes)	PRJNA411887	SAMN07690118	India		forest soil	BHU2	Banaras Hindu University, SUMAN YADAV; 2017-09-23	0.975	0.0002
970	GCF_002803315_1	Paenibacillus sp. GM1FR (firmicutes)	PRJNA344839	SAMN05846349	Germany	Festuca rubra		GM1FR	Georg-August-University Goettingen, Genomic and Applied Microbiology, Goettingen Genomics Laboratory, G2L Team; 2016-09-29	0.9972	0.0025
971	GCF_002951895_1	Paenibacillus larvae subsp. larvae DSM 25430 (firmicutes)	PRJNA358154	SAMN06166976	Germany:Berlin	honeybees	foul brood	DSM 25430; ERIC_II	Leibniz Institute DSMZ, Boyke Bunk; 2016-12-20	0.9947	0
972	GCF_003268025_1	Paenibacillus montanisoli (firmicutes)	PRJNA473299	SAMN09270544	China: Xianning, Hubei Province		mountain area soil	RA17	Huazhong University, Minghan Wu; 2018-05-28	0.9972	0.0102
973	GCF_003856555_1	Paenibacillus sp. M-152 (firmicutes)	PRJNA505111	SAMN10410843	India: Malvi (District Jind), Haryana		Mud sample	M-152	CSIR-Institute of Microbial Technology, Hemraj Nandanwar; 2018-11-12	0.9972	0
974	GCF_007679495_1	Paenibacillus sp. 32O-W (firmicutes)	PRJNA543692	SAMN11792218	USA: North Carolina, Durham	not applicable	environmental	DE0058	BGI, CNSA CNGB; 2019-05-21	0.985	0.0119
975	GCF_011066155_1	Paenibacillus sp. EKM206P (firmicutes)	PRJNA605727	SAMN14078560	Canada: Guelph	cantaloupe delicious variety	Dry seeds	EKM202P	University of Guelph, Eman Khalaf; 2020-02-10	0.9917	0
976	GCF_011440305_1	Paenibacillus agricola (firmicutes)	PRJNA611473	SAMN14332173	South Korea		soil	S3N08	Sangji University, Dong-Uk Kim; 2020-03-09	0.9861	0.0083
977	GCF_011761355_1	Paenibacillus lupini (firmicutes)	PRJNA546718	SAMN12025175	missing	not applicable	missing	CECT 8235	JGI; 2019-06-11	0.9972	0.0008
978	GCF_013394225_1	Paenibacillus kribbensis (firmicutes)	PRJNA554569	SAMN12273912	China: Guangzhou		soil	PS04	South China Agricultural University, Canwei Shu; 2019-07-15	0.9792	0.0056
979	GCF_014854715_1	Paenibacillus polymyxa (firmicutes)	PRJNA471109	SAMN09202755	China: natural habitat soil		soil	CJX518	Tianjin University, Ye Yuan; 2018-05-11	0.9917	0
980	GCF_014947195_2	Paenibacillus rhizolycopersici (firmicutes)	PRJNA669225	SAMN16450134	China: Beijing		rhizosphere soil of tomato plant	DXFW5	Chinese Academy of Agricultural Sciences, Kyu Thin; 2020-10-19	0.9889	0
981	GCF_016019935_1	Paenibacillus sp. GSMTC-2017 (firmicutes)	PRJNA682492	SAMN16993236	USA: Great Smoky Mountains National Park		Soil from side of Kephart Prong	GSMTC-2017	Western Carolina University, Sean O'Connell; 2020-12-04	0.9917	0.0056
982	GCF_017833155_1	Paenibacillus sp. PvR133 (firmicutes)	PRJNA695757	SAMN17693869	USA: Michigan	not applicable	missing	PvR133	JGI; 2021-01-29	0.9972	0
983	GCF_018333295_1	Paenibacillus apis (firmicutes)	BioProject Accession não encontrado	BioSample Code não encontrado						0.9944	0
984	GCF_018403065_1	Paenibacillus dendritiformis (firmicutes)	BioProject Accession não encontrado	BioSample Code não encontrado						0.9954	0.0069
985	GCF_018403345_1	Paenibacillus woosongensis (firmicutes)	BioProject Accession não encontrado	BioSample Code não encontrado						0.9917	0
986	GCF_018614975_1	Paenibacillus polymyxa (firmicutes)	PRJNA291433	SAMN18623532	Chile: Atacama Desert, between Atacama Salar and Lejia lagoon		soil vegetation layer		Center for Genome Regulation (CRG), Ricardo Palma Vejares; 2021-04-05	0.9972	0.0056
987	GCF_018919145_1	Paenibacillus brevis (firmicutes)	PRJNA733006	SAMN19374028	China: Suzhou	Macaca fascicularis	feces	MSJ-12	The Institute of Microbiology of the Chinese Academy of Sciences, Danhua Li; 2021-05-28	0.9944	0.73%
988	GCF_018998565_1	Paenibacillus oleatilyticus (firmicutes)	PRJNA737459	SAMN19696582	India: Rohtak, Haryana		soil sample	SM69	National Centre for Cell Science, Neetha Joseph; 2021-06-14	0.9958	0.36%
989	GCF_019042715_1	Paenibacillus sp. AK121 (firmicutes)	PRJNA739402	SAMN19789024	India: Bheemili Beach, Visakhapatnam		sea water	AK121	CSIR-Institute of Microbial Technology, Anil Kumar Pinnaka; 2021-06-20	0.9674	0
990	GCF_019192775_1	Paenibacillus chitinolyticus (firmicutes)	PRJNA742747	SAMN19998409	USA: New Hampshire, Nashua		soil	JRC01	University of New Hampshire, Joseph Sevigny; 2021-07-02	0.9632	0.0014
991	GCF_019431355_1	Paenibacillus sp. R14(2021) (firmicutes)	PRJNA746175	SAMN20192723	China: Jiamusi, northeast of China.		Rice soil sample	R14(2021)	Chinese Academy of Agricultural Sciences, Jiang Li; 2021-07-13	0.9917	0.0111
992	GCF_019443105_1	Paenibacillus oenotherae (firmicutes)	PRJNA749554	SAMN20425598	South Korea		plant root	DT7-4	Northwest Institute of Eco-Environmental and Resources, Chinese Academy of Sciences, Lanzhou, China, Gaosen Zhang; 2021-07-27	0.9889	0.0063
993	GCF_022180385_2	Paenibacillus sp. L3-i20 (firmicutes)	BioProject Accession não encontrado	BioSample Code não encontrado						0.9897	0
994	GCF_022343625_1	Paenibacillus mucilaginosus (firmicutes)	PRJNA806203	SAMN25872017	China: Guangzhou		soil	G78	Guangdong Academy of Agricultural Sciences, Dan Wang; 2022-02-11	0.957	0.0464
995	GCF_023276405_1	Paenibacillus hamazuiensis (firmicutes)	PRJNA827762	SAMN27620061	China		soil	YIM B00624	Yunnan Institute of Microbiology, Juan Wang; 2022-04-18	0.9917	0.0142
996	GCF_023586705_2	Paenibacillus polymyxa (firmicutes)	PRJNA806727	SAMN25898146	Russia: Krasnodar region		Rizosphere soil sample	R 4.6	Agrofirma Urozhaynaya LLC, Nikita Vasilchenko; 2022-02-14	0.9972	0
997	GCF_024213315_1	Paenibacillus sp. A3M_27_13 (firmicutes)	PRJNA769239	SAMN28689865	Spain: Cantabria, Altamira Cave		Cave wall	A3M-2-11 16	Instituto de Recursos Naturales y Agrobiologia, Jose Luis Gonzalez-Pimentel; 2022-05-27	0.9818	0
998	GCF_025916195_1	Paenibacillus polymyxa (firmicutes)	PRJNA889341	SAMN31237051	Poland		tomato roots	K16	CREA - Council for Agricultural Research and Analysis of the Agricultural Economy, Loredana Canfora; 2022-10-11	0.9972	0
999	GCF_026013365_1	Paenibacillus sp. LS1 (firmicutes)	PRJNA895832	SAMN31524863	India: Lachung, North Sikkim		soil	LS1	University of Hyderabad, Madhuprakash Jogi; 2022-10-30	0.9972	0.0162
1000	GCF_026797105_1	Paenibacillus chitinolyticus (firmicutes)	PRJNA805124	SAMN27675069	not collected	not collected		CBP-1061	USDA-ARS-NCAUR, Heather Walker; 2022-04-20	0.9933	0.0074
1001	GCF_027627475_1	Paenibacillus sp. SYP-B4298 (firmicutes)	PRJNA901246	SAMN31709237	China:Hanting District, Huaifang City, Shandong Province		sediment	SYP-B4298	Shenyang Pharmaceutical University, hansen wu; 2022-11-14	0.9898	0.0002
1002	GCF_027925525_1	Paenibacillus tyrfis (firmicutes)	BioProject Accession não encontrado	BioSample Code não encontrado						0.9972	0.0055
1003	GCF_028751565_1	Paenibacillus polymyxa (firmicutes)	PRJNA714795	SAMN18317871	China: Zhejiang		maize	SF05	Zhejiang Academy of Agricultural Sciences, Bin Chen; 2021-03-16	0.9861	0
1004	GCF_028771845_1	Paenibacillus marchantiae (firmicutes)	PRJNA933122	SAMN33224160	Germany: botanical garden Osnabrueck		Lab grown Marchantia polymorpha ssp. ruderalis ecotype BoGa	BMpBG1	University Bielefeld, Anja Meierhenrich; 2023-02-09	0.997	0.0058
1005	GCF_028993725_1	Paenibacillus larvae subsp. larvae (firmicutes)	PRJNA938963	SAMN33451421	New Zealand: Wellington	Apis mellifera	Diseased bee frame	Pl-WAI	University of Canterbury, Danielle Kok; 2023-02-26	0.9961	0
1006	GCF_028993745_1	Paenibacillus larvae subsp. larvae (firmicutes)	PRJNA938963	SAMN33451421	New Zealand: Wellington	Apis mellifera	Diseased bee frame	Pl-WAI	University of Canterbury, Danielle Kok; 2023-02-26	0.9961	0.0056
1007	GCF_028993895_1	Paenibacillus larvae subsp. larvae (firmicutes)	PRJNA938963	SAMN33451421	New Zealand: Wellington	Apis mellifera	Diseased bee frame	Pl-WAI	University of Canterbury, Danielle Kok; 2023-02-26	0.9961	0
1008	GCF_029625475_1	Paenibacillus elgii (firmicutes)	PRJNA888861	SAMN31222393	South Korea		soil	L146	KOREA RESEARCH INSTITUTE OF CHEMICAL TECHNOLOGY, Jinwoo Lee; 2022-10-10	0.9912	0.0029
1009	GCF_029846295_1	Paenibacillus polymyxa (firmicutes)	PRJNA950099	SAMN33973679	Brazil: Rio Verde	Plant	Bulk soil	CER49	Universidade Federal de Vicosa, Osiel Goncalves; 2023-03-29	0.9972	0
1010	GCF_030167925_1	Paenibacillus chinjuensis (firmicutes)	PRJNA971768	SAMN35054363	South Korea		soil	UW52	Sangji University, Oung Lim; 2023-05-12	0.9917	0.0067
1011	GCF_030369595_1	Paenibacillus sp. PK1-4R (firmicutes)	PRJNA974575	SAMN35239450	Germany		rhizosphere	PK1-4R	uni rostock, Philip Kirianki Ruciaka; 2023-05-20	0.9972	0
1012	GCF_030812415_1	Paenibacillus harenae (firmicutes)	PRJNA708553	SAMN18243626	missing	not applicable	missing	CC479	JGI; 2021-03-10	0.9917	0
1013	GCF_030817295_1	Paenibacillus sp. V4I9 (firmicutes)	PRJNA958317	SAMN35085403	USA: Washington, Lind Dryland Research Station	not applicable	missing	W1.09-140 V4I9	JGI; 2023-05-15	0.9958	0.0278
1014	GCF_031344255_1	Paenibacillus larvae (firmicutes)	PRJNA1006626	SAMN37044402	Czech Republic: Pilsen	Apis mellifera	missing	cz168207	Charles University, Marc Finianos; 2023-08-18	0.9836	0
1015	GCF_031455635_1	Paenibacillus sp. 2003 (firmicutes)	PRJNA709402	SAMN18257912	USA: Memphis, Nebraska	not applicable	missing	2003	JGI; 2021-03-11	0.9972	0
1016	GCF_034322125_1	Paenibacillus polymyxa (firmicutes)	PRJNA1049263	SAMN38691878	Italy: Castelraimondo - Localit Seano		soil	MES972	University of Camerino, Stefano Pallotti; 2023-12-06	0.9861	0
1017	GCF_035803995_1	Paenibacillus chibensis (firmicutes)	PRJNA802201	SAMN32927295	not collected		soil	B-14742	USDA-ARS-NCAUR, Heather Walker; 2023-01-26	0.9972	0.008
1018	GCF_036225985_1	Paenibacillus chibensis (firmicutes)	PRJNA802201	SAMN32927295	not collected		soil	B-14742	USDA-ARS-NCAUR, Heather Walker; 2023-01-26	0.9917	0.0061
1019	GCF_036353075_1	Paenibacillus polymyxa (firmicutes)	PRJNA1050017	SAMN38724430	India: KRR Nagar, the Buffer zone of Meghamalai,Theni, Tamil Nadu		Termitarium	WGTm-299	Madurai Kamaraj University, Jeyaprakash Rajendhran; 2023-12-08	0.9917	0.0069
1020	GCF_036630045_1	Paenibacillus peoriae (firmicutes)	PRJNA1005906	SAMN37000867	USA: Nebraska, Dunbar	Zea mays	root	JJ21	IBL, Leiden University, Chao Du; 2023-08-16	0.9917	0
1021	GCF_036894235_1	Paenibacillus sp. Y5S-9 (firmicutes)	PRJNA1077904	SAMN39984689	Canada: Quebec		soil	Y5S-8	Universite Laval, Antony Vincent; 2024-02-19	0.9944	0.0126
1022	GCF_037965485_1	Paenibacillus sp. FSL W8-1187 (firmicutes)	PRJNA768416	SAMN29228897	not applicable	not applicable	food ingredient	FSL K6-1121	Penn State, Xiaoyuan Wei; 2022-06-21	0.9901	0
1023	GCF_037965655_1	Paenibacillus sp. FSL L8-0435 (firmicutes)	PRJNA768416	SAMN29228897	not applicable	not applicable	food ingredient	FSL K6-1121	Penn State, Xiaoyuan Wei; 2022-06-21	0.9972	0.0065
1024	GCF_037975315_1	Paenibacillus sp. FSL P2-0322 (firmicutes)	PRJNA768416	SAMN29228897	not applicable	not applicable	food ingredient	FSL K6-1121	Penn State, Xiaoyuan Wei; 2022-06-21	0.9972	0
1025	GCF_037993015_1	Paenibacillus sp. FSL E2-0151 (firmicutes)	PRJNA768416	SAMN29228897	not applicable	not applicable	food ingredient	FSL K6-1121	Penn State, Xiaoyuan Wei; 2022-06-21	0.9917	0.0009
1026	GCF_038000415_1	Paenibacillus sp. FSL R7-0198 (firmicutes)	PRJNA768416	SAMN29228897	not applicable	not applicable	food ingredient	FSL K6-1121	Penn State, Xiaoyuan Wei; 2022-06-21	0.9972	0.0056
1027	GCF_038002205_1	Paenibacillus sp. FSL R7-0340 (firmicutes)	PRJNA768416	SAMN29228897	not applicable	not applicable	food ingredient	FSL K6-1121	Penn State, Xiaoyuan Wei; 2022-06-21	0.9972	0
1028	GCF_038002325_1	Paenibacillus sp. FSL M7-0831 (firmicutes)	PRJNA768416	SAMN29228897	not applicable	not applicable	food ingredient	FSL K6-1121	Penn State, Xiaoyuan Wei; 2022-06-21	0.9861	0.0038
1029	GCF_038003195_1	Paenibacillus sp. FSL M7-1414 (firmicutes)	PRJNA768416	SAMN29228897	not applicable	not applicable	food ingredient	FSL K6-1121	Penn State, Xiaoyuan Wei; 2022-06-21	0.9972	0.0028
1030	GCF_038004945_1	Paenibacillus sp. FSL M7-0802 (firmicutes)	PRJNA768416	SAMN29228897	not applicable	not applicable	food ingredient	FSL K6-1121	Penn State, Xiaoyuan Wei; 2022-06-21	0.9972	0.0056
1031	GCF_038005565_1	Paenibacillus sp. FSL R10-2748 (firmicutes)	PRJNA768416	SAMN29228897	not applicable	not applicable	food ingredient	FSL K6-1121	Penn State, Xiaoyuan Wei; 2022-06-21	0.9972	0
1032	GCF_038007865_1	Paenibacillus sp. FSL M7-0134 (firmicutes)	PRJNA768416	SAMN29228897	not applicable	not applicable	food ingredient	FSL K6-1121	Penn State, Xiaoyuan Wei; 2022-06-21	0.9972	0
1033	GCF_038593075_1	Paenibacillus sp. FSL L8-0638 (firmicutes)	PRJNA768416	SAMN29228897	not applicable	not applicable	food ingredient	FSL K6-1121	Penn State, Xiaoyuan Wei; 2022-06-21	0.9917	0
1034	GCF_038593105_1	Paenibacillus sp. FSL H7-0442 (firmicutes)	PRJNA768416	SAMN29228897	not applicable	not applicable	food ingredient	FSL K6-1121	Penn State, Xiaoyuan Wei; 2022-06-21	0.9917	0
1035	GCF_040546495_1	Paenibacillus sp. DS2363 (firmicutes)	PRJNA1115545	SAMN41528339	missing	not applicable		DS2363	JGI; 2024-05-24	0.9972	0.0028
1036	GCF_040546835_1	Paenibacillus sp. PvP094 (firmicutes)	PRJNA1115485	SAMN41528207	USA: Michigan	not applicable		PvP094	JGI; 2024-05-24	0.9884	0.0056
1037	GCF_900112695_1	Paenibacillus catalpae (firmicutes)	BioProject Accession não encontrado	BioSample Code não encontrado						0.9972	0.0056
1038	GCF_900116035_1	Paenibacillus sp. cl130 (firmicutes)	BioProject Accession não encontrado	BioSample Code não encontrado						0.9972	0
1039	GCF_900406265_2	Paenibacillus polymyxa (firmicutes)	BioProject Accession não encontrado	BioSample Code não encontrado						0.9972	0
1040	GCF_900454545_1	Paenibacillus polymyxa (firmicutes)	BioProject Accession não encontrado	BioSample Code não encontrado						0.9917	0.0011
1041	GCF_944800085_1	Paenibacillus melissococcoides (firmicutes)	BioProject Accession não encontrado	BioSample Code não encontrado						0.9817	0.0061
1042	GCF_000422505_1	Paenibacillus pinihumi DSM 23905 = JCM 16419 (firmicutes)	PRJNA188876	SAMN02440803	South Korea			DSM 23905		0.9972	0
1043	GCF_001874405_2	Paenibacillus polymyxa (firmicutes)	PRJNA352445	SAMN05981091	China: Zunyi, Guizhou		rhizosphere of tobacco	YC0136	Shandong Agricultural University, Binghai Du; 2016-11-03	0.9917	0.0019
1044	GCF_011043685_1	Paenibacillus apii (firmicutes)	PRJNA607404	SAMN14132457	China: Beijing		rhizosphere soil of Celery	7124	Beijing Academy of Agriculture and Forestry Science, Junlian Gao; 2020-02-19	0.9883	0.0254
1045	GCF_013347265_1	Paenibacillus cellulosilyticus (firmicutes)	PRJNA637979	SAMN15163174	South Korea		soil	KACC 14175	Kyungpook National University, MinJi Kim; 2020-06-08	0.9889	0.0108
1046	GCF_018333255_1	Paenibacillus albilobatus (firmicutes)	BioProject Accession não encontrado	BioSample Code não encontrado						0.9972	0.0026
1047	GCF_026786845_1	Paenibacillus alvei (firmicutes)	PRJNA802201	SAMN32927295	not collected		soil	B-14742	USDA-ARS-NCAUR, Heather Walker; 2023-01-26	0.9689	0.0219
1048	GCF_028826105_1	Paenibacillus humicola (firmicutes)	PRJNA918797	SAMN32606342	South Korea: Jeollabuk-do, Imsil-gun, Gangjin-myeon			TW40	Sangji University, Oung Lim; 2023-01-05	0.9917	0.0025
1049	GCF_030363895_1	Paenibacillus sp. S-12 (firmicutes)	PRJNA861075	SAMN29881974	India		soil	S-12	BIT Mesra Ranchi-835215, Kiran Kumari; 2022-07-22	0.9828	0
1050	GCF_030816325_1	Paenibacillus sp. W4I10 (firmicutes)	PRJNA958381	SAMN34353143	USA: Washington, Lind Dryland Research Station	not applicable	missing	W4I10	JGI; 2023-04-24	0.9893	0
1051	GCF_030866765_1	Paenibacillus silvisoli (firmicutes)	PRJNA987431	SAMN35981603	South Korea			TW38	Sangji University, Oung Lim; 2023-06-26	0.9972	0.0133
1052	GCF_035803615_1	Paenibacillus odorifer (firmicutes)	PRJNA802201	SAMN32927295	not collected		soil	B-14742	USDA-ARS-NCAUR, Heather Walker; 2023-01-26	0.9787	0.0081
1053	GCF_037146255_1	Paenibacillus sp. MMO-58 (firmicutes)	PRJNA1023190	SAMN37642800	missing		mosquito	MMO-104	University of Wisconsin-Madison, Kerri Coon; 2023-10-02	0.9972	0
1054	GCF_037969975_1	Paenibacillus sp. FSL R7-0163 (firmicutes)	PRJNA768416	SAMN29228897	not applicable	not applicable	food ingredient	FSL K6-1121	Penn State, Xiaoyuan Wei; 2022-06-21	0.9583	0.0083
1055	GCF_038004085_1	Paenibacillus sp. FSL L8-0499 (firmicutes)	PRJNA768416	SAMN29228897	not applicable	not applicable	food ingredient	FSL K6-1121	Penn State, Xiaoyuan Wei; 2022-06-21	0.975	0.0063
1056	GCF_038004225_1	Paenibacillus sp. PL2-23 (firmicutes)	PRJNA1089536	SAMN40544021	China: the coastal area of Yantai	Apostichopus japonicus		PL2-23	Shandong University at Weihai, Han-Zhe Zhang; 2024-03-19	0.9911	0.0024
1057	GCF_038004655_1	Paenibacillus sp. FSL M7-1455 (firmicutes)	PRJNA768416	SAMN29228897	not applicable	not applicable	food ingredient	FSL K6-1121	Penn State, Xiaoyuan Wei; 2022-06-21	0.9917	0.0026
1058	GCF_900110075_1	Paenibacillus sp. OV219 (firmicutes)	BioProject Accession não encontrado	BioSample Code não encontrado						0.9972	0.0122
1059	GCF_900188505_1	Paenibacillus tyrfis (firmicutes)	BioProject Accession não encontrado	BioSample Code não encontrado						0.9915	0.0052
1060	GCF_000285515_1	Paenibacillus senegalensis JC66 (firmicutes)	BioProject Accession não encontrado	BioSample Code não encontrado						0.9672	0.0122
1061	GCF_000378385_1	Paenibacillus daejeonensis DSM 15491 (firmicutes)	PRJNA182395	SAMN02440993	South Korea			DSM 15491		0.9972	0
1062	GCF_000442535_1	Paenibacillus alvei A6-6i-x (firmicutes)	PRJNA77741	SAMN01816162	USA:VA		leaf	A6-6i-x	FDA/CFSAN, Yan Luo; 2012-11-19	0.9828	0.0034
1063	GCF_001049835_1	Paenibacillus sp. Mc5Re-14 (firmicutes)	BioProject Accession não encontrado	BioSample Code não encontrado						0.9915	0.0056
1064	GCF_001188365_1	Paenibacillus sp. D9 (firmicutes)	PRJNA277007	SAMN03383164	South Africa: Durban		diesel contaminated soil	D9	University of KwaZulu Natal (Westville campus), Vikas Sharma; 2015-03-03	0.994	0.0085
1065	GCF_001956225_1	Paenibacillus peoriae (firmicutes)	PRJNA343020	SAMN05929619	USA		milk	FSL J3-0122	Cornell University, Sarah Beno; 2016-10-20	0.9917	0
1066	GCF_002951875_1	Paenibacillus larvae subsp. larvae (firmicutes)	PRJNA358141	SAMN06166872	USA	honeybees	foul brood	ERIC_I	Leibniz Institute DSMZ, Boyke Bunk; 2016-12-20	0.9961	0
1067	GCF_003337375_1	Paenibacillus prosopidis (firmicutes)	PRJNA463302	SAMN09074970	missing	not applicable	missing	CECT 7506	JGI; 2018-05-04	0.9972	0.0286
1068	GCF_003931855_1	Paenibacillus lentus (firmicutes)	PRJNA507669	SAMN10502113	USA: South American countries		mixed soil sample	DSM 25539	Korean Collection for Oral Microbiology, Joong-Ki Kook; 2018-11-29	0.9965	0.0056
1069	GCF_003945345_1	Paenibacillus baekrokdamisoli (firmicutes)	BioProject Accession não encontrado	BioSample Code não encontrado						0.9958	0.0074
1070	GCF_004000785_1	Paenibacillus ehimensis NBRC 15659 (firmicutes)	BioProject Accession não encontrado	BioSample Code não encontrado						0.9903	0.0242
1071	GCF_004000865_1	Paenibacillus elgii NBRC 100335 (firmicutes)	BioProject Accession não encontrado	BioSample Code não encontrado						0.9903	0.0044
1072	GCF_005938195_1	Paenibacillus thermoaerophilus (firmicutes)	PRJNA543662	SAMN11774424	Japan		digested compost	DSM 26310	Sun Yat-Sen University, Manik Prabhu Narsing Rao; 2019-05-19	0.9897	0.0117
1073	GCF_008693195_1	Paenibacillus sp. UASWS1643 (firmicutes)	PRJNA543413	SAMN11658785	Switzerland: Lullier	tomato	stem	UASWS1643	University of Applied Sciences and Arts Western Switzerland hepia, Francois Lefort; 2019-05-16	0.9887	0.0009
1074	GCF_009649995_1	Paenibacillus sp. B01 (firmicutes)	PRJNA579316	SAMN13108120	China		seawater	B01	Xia Men University, zhang ting; 2019-10-24	0.9931	0
1075	GCF_009725165_1	Paenibacillus woosongensis (firmicutes)	PRJNA580480	SAMN131603567						0.9917	0
1076	GCF_009846885_1	Paenibacillus puerhi (firmicutes)	PRJNA598048	SAMN13697518	China		soil	SJY2	Beijing University of Chemical Technology, jie lv; 2019-12-29	0.9917	0.0067
1077	GCF_012030475_1	Paenibacillus apii (firmicutes)	PRJNA614588	SAMN14433421	China: Ningxia		rhizosphere soil of Cucumber	7028	Beijing Academy of Agriculture and Forestry Science, Junlian Gao; 2020-03-24	0.9883	0.0246
1078	GCF_012272915_1	Paenibacillus dendritiformis (firmicutes)	PRJNA623154	SAMN14540189	India	Camel	rumen	CRN 18	CSIR- National Environmental Engineering Research Institute, Nishant Dafale; 2020-04-05	0.9911	0.0125
1079	GCF_014191785_1	Paenibacillus baekrokdamisoli (firmicutes)	PRJNA546715	SAMN12025191	missing	not applicable	missing	CECT 8890	JGI; 2019-06-11	0.9958	0.0074
1080	GCF_014641555_1	Paenibacillus radicis (ex Gao et al. 2016) (firmicutes)	BioProject Accession não encontrado	BioSample Code não encontrado						0.9972	0.0067
1081	GCF_016586185_1	Paenibacillus sp. EPM92 (firmicutes)	BioProject Accession não encontrado	BioSample Code não encontrado						0.9887	0.0067
1082	GCF_017874255_1	Paenibacillus shirakamiensis (firmicutes)	PRJNA709636	SAMN18245315	missing	not applicable	missing	DSM 26806	JGI; 2021-03-10	0.9894	0.0065
1083	GCF_018403085_1	Paenibacillus faecis (firmicutes)	BioProject Accession não encontrado	BioSample Code não encontrado						0.9972	0.0069
1084	GCF_018403245_1	Paenibacillus sp. J2TS4 (firmicutes)	BioProject Accession não encontrado	BioSample Code não encontrado						0.9906	0.0188
1085	GCF_020169515_1	Paenibacillus vietnamensis (firmicutes)	PRJNA736816	SAMN19664549	Viet Nam		soil	N4	Phenikaa University, Minh Nguyen; 2021-06-11	0.9972	0
1086	GCF_024623455_1	Paenibacillus soyae (firmicutes)	PRJNA864585	SAMN30074961	China: Sichuang			SCIV0701	China Agricultural University, Hui Zhao; 2022-08-01	0.9493	0
1087	GCF_026786795_1	Paenibacillus larvae (firmicutes)	PRJNA802201	SAMN32927295	not collected		soil	B-14742	USDA-ARS-NCAUR, Heather Walker; 2023-01-26	0.9961	0
1088	GCF_026794195_1	Paenibacillus larvae (firmicutes)	PRJNA805124	SAMN27675069	not collected	not collected		CBP-1061	USDA-ARS-NCAUR, Heather Walker; 2022-04-20	0.9961	0
1089	GCF_026794225_1	Paenibacillus larvae (firmicutes)	PRJNA805124	SAMN27675069	not collected	not collected		CBP-1061	USDA-ARS-NCAUR, Heather Walker; 2022-04-20	0.9961	0
1090	GCF_026794255_1	Paenibacillus larvae (firmicutes)	PRJNA805124	SAMN27675069	not collected	not collected		CBP-1061	USDA-ARS-NCAUR, Heather Walker; 2022-04-20	0.9961	0
1091	GCF_026797495_1	Paenibacillus larvae (firmicutes)	PRJNA805124	SAMN27675069	not collected	not collected		CBP-1061	USDA-ARS-NCAUR, Heather Walker; 2022-04-20	0.9961	0
1092	GCF_026797515_1	Paenibacillus larvae (firmicutes)	PRJNA805124	SAMN27675069	not collected	not collected		CBP-1061	USDA-ARS-NCAUR, Heather Walker; 2022-04-20	0.9961	0
1093	GCF_026797525_1	Paenibacillus larvae (firmicutes)	PRJNA805124	SAMN27675069	not collected	not collected		CBP-1061	USDA-ARS-NCAUR, Heather Walker; 2022-04-20	0.9961	0
1094	GCF_026797555_1	Paenibacillus larvae (firmicutes)	PRJNA805124	SAMN27675069	not collected	not collected		CBP-1061	USDA-ARS-NCAUR, Heather Walker; 2022-04-20	0.9961	0
1095	GCF_026797565_1	Paenibacillus larvae (firmicutes)	PRJNA805124	SAMN27675069	not collected	not collected		CBP-1061	USDA-ARS-NCAUR, Heather Walker; 2022-04-20	0.9961	0
1096	GCF_027923405_1	Paenibacillus sp. YYML68 (firmicutes)	BioProject Accession não encontrado	BioSample Code não encontrado						0.9806	0.0067
1097	GCF_028993845_1	Paenibacillus larvae subsp. larvae (firmicutes)	PRJNA938963	SAMN33451421	New Zealand: Wellington	Apis mellifera	Diseased bee frame	Pl-WAI	University of Canterbury, Danielle Kok; 2023-02-26	0.9961	0
1098	GCF_028993905_1	Paenibacillus larvae subsp. larvae (firmicutes)	PRJNA938963	SAMN33451421	New Zealand: Wellington	Apis mellifera	Diseased bee frame	Pl-WAI	University of Canterbury, Danielle Kok; 2023-02-26	0.9887	0
1099	GCF_029530385_1	Paenibacillus larvae subsp. larvae (firmicutes)	PRJNA938952	SAMN33450599	New Zealand	Apis mellifera	bee larvae	PFR-Pl-2006	University of Canterbury, Danielle Kok; 2023-02-26	0.9961	0
1100	GCF_031453075_1	Paenibacillus sp. SORGH_AS_0338 (firmicutes)	PRJNA957424	SAMN34265316	missing	not applicable	missing	SORGH_AS_0338	JGI; 2023-04-20	0.8599	0.0087
1101	GCF_033239625_1	Paenibacillus sp. CCS19 (firmicutes)	BioProject Accession não encontrado	BioSample Code não encontrado						0.9911	0.0094
1102	GCF_036987195_1	Paenibacillus elgii (firmicutes)	BioProject Accession não encontrado	BioSample Code não encontrado						0.9958	0.0048
1103	GCF_037976905_1	Paenibacillus sp. FSL K6-1318 (firmicutes)	PRJNA768416	SAMN29228897	not applicable	not applicable	food ingredient	FSL K6-1121	Penn State, Xiaoyuan Wei; 2022-06-21	0.9972	0.0065
1104	GCF_038000235_1	Paenibacillus sp. FSL R10-2199 (firmicutes)	PRJNA768416	SAMN29228897	not applicable	not applicable	food ingredient	FSL K6-1121	Penn State, Xiaoyuan Wei; 2022-06-21	0.9583	0.0165
1105	GCF_038008045_1	Paenibacillus sp. FSL P2-0173 (firmicutes)	PRJNA768416	SAMN29228897	not applicable	not applicable	food ingredient	FSL K6-1121	Penn State, Xiaoyuan Wei; 2022-06-21	0.9972	0
1106	GCF_900021165_1	Paenibacillus phocaensis (firmicutes)	BioProject Accession não encontrado	BioSample Code não encontrado						0.9856	0
1107	GCF_900106745_1	Paenibacillus sp. CF384 (firmicutes)	BioProject Accession não encontrado	BioSample Code não encontrado						0.9972	0.0178
1108	GCF_902374655_1	Paenibacillus senegalensis (firmicutes)	BioProject Accession não encontrado	BioSample Code não encontrado						0.9672	0.0122
1109	GCF_902375905_1	Paenibacillus phocaensis (firmicutes)	BioProject Accession não encontrado	BioSample Code não encontrado						0.9856	0
1110	GCF_927798095_1	Paenibacillus plantiphilus (firmicutes)	BioProject Accession não encontrado	BioSample Code não encontrado						0.985	0.0067
1111	GCF_004764705_1	Paenibacillus cymbidii (firmicutes)	PRJNA522630	SAMN10941523	China: Beijing	Cymbidium goeringii	roots	R196	Hebei University, Lei Sun; 2019-02-14	0.9961	0.017
1112	GCF_037979415_1	Paenibacillus sp. FSL H7-0940 (firmicutes)	PRJNA768416	SAMN29228897	not applicable	not applicable	food ingredient	FSL K6-1121	Penn State, Xiaoyuan Wei; 2022-06-21	0.9972	0.0009
1113	GCF_000023585_1	Paenibacillus sp. JDR-2 (firmicutes)	PRJNA20399	SAMN00000047				JDR-2	JGI; 2008-04-04	0.9972	0
1114	GCF_000381905_1	Paenibacillus fonticola DSM 21315 (firmicutes)	PRJNA185288	SAMN02441316	Taiwan			DSM 21315		0.9972	0
1115	GCF_000511115_1	Paenibacillus larvae subsp. larvae DSM 25719 (firmicutes)	PRJNA42203	SAMN02597370	Germany	Apis mellifera mellifera	AFB-diseased colony	DSM 25719		0.9961	0
1116	GCF_000612505_1	Paenibacillus sabinae T27 (firmicutes)	PRJNA183187	SAMN03081446			rhizosphere soil	T27	China Agricultural University, The State Key Laboratory for Agrobiotechnology; 2014-09-26	0.9772	0.0252
1117	GCF_000988145_1	Paenibacillus larvae (firmicutes)	PRJNA280999	SAMN03481253	Mexico: Mexico City	Apis mellifera		MEX14	Center for Genomic Sciences, UNAM, Luis Lozano; 2015-04-13	0.9961	0
1118	GCF_001709075_1	Paenibacillus polymyxa (firmicutes)	PRJNA243331	SAMN10862242	USA:MD		Food processing environment	FS1092	CFSAN; 2019-02-01	0.9848	0.0041
1119	GCF_002872435_1	Paenibacillus sp. lzh-N1 (firmicutes)	PRJNA428390	SAMN08289412	China:Taian		soil	lzh-N1	Dezhou University, Zhenghua Li; 2018-01-03	0.9917	0
1120	GCF_002893885_1	Paenibacillus polymyxa (firmicutes)	PRJNA428591	SAMN08295233	China:Nanchang		the tomato root in Nanchang	HY96-2	Laboratory of Marine Biochemical Engineering, Yuejuan Cheng; 2018-01-05	0.9819	0
1121	GCF_003285015_1	Paenibacillus contaminans (firmicutes)	PRJNA477746	SAMN09478231	Taiwan		contaminated laboratory plate	CKOBP-6	Shanghai University, Lili Niu; 2018-06-25	0.9958	0.0082
1122	GCF_003388735_1	Paenibacillus paeoniae (firmicutes)	PRJNA484550	SAMN09766050	China:Guizhou		plant	M4BSY-1	Research Center for Medicine & Biology, Li Tuo; 2018-08-04	0.9972	0
1123	GCF_003591485_1	Paenibacillus sp. 1011MAR3C5 (firmicutes)	PRJNA489784	SAMN09989115	Spain: Aracena, Gruta de las Maravillas		from a biofilm forming a white-coloured colonization on the wall of a cave	1011MAR3C5	IRNAS-CSIC, VALME JURADO; 2018-09-07	0.9972	0.0058
1124	GCF_003605435_1	Paenibacillus pinisoli (firmicutes)	PRJNA489786	SAMN09989117	South Korea		Surface soil	JCM 19203	IRNAS-CSIC, VALME JURADO; 2018-09-07	0.9972	0.0056
1125	GCF_004000745_1	Paenibacillus barengoltzii NBRC 101215 (firmicutes)	BioProject Accession não encontrado	BioSample Code não encontrado						0.9958	0
1126	GCF_008084145_1	Paenibacillus faecis (firmicutes)	PRJNA558160	SAMN12429299	France: Bordeaux	Homo sapiens	feces	DSM 23593	Korean Collection for Oral Microbiology, Joong-Ki Kook; 2019-08-01	0.9972	0.0069
1127	GCF_009909185_1	Paenibacillus glycinis (firmicutes)	PRJNA600125	SAMN13782219	China: Harbin, Heilongjiang	soybean	nodules	T1	Northeast Agricultural University, Hao Wang; 2020-01-09	0.9972	0.0111
1128	GCF_011605705_1	Paenibacillus aceris (firmicutes)	PRJNA595515	SAMN13558767	South Korea		rhizosphere	KACC 19194	Chung-Ang University, Jungeun Kim; 2019-12-13	0.9869	0.0185
1129	GCF_014192105_1	Paenibacillus phyllosphaerae (firmicutes)	PRJNA546719	SAMN12025133	missing	not applicable	missing	CECT 5862	JGI; 2019-06-11	0.9972	0.0085
1130	GCF_017652985_1	Paenibacillus artemisiicola (firmicutes)	PRJNA683722	SAMN17035925	South Korea	mugwort	root	MWE-103	Chungnam National University, You Ju Ham; 2020-12-09	0.9958	0.0148
1131	GCF_018333375_1	Paenibacillus cookii (firmicutes)	BioProject Accession não encontrado	BioSample Code não encontrado						0.9972	0.0026
1132	GCF_018403265_1	Paenibacillus sp. J31TS4 (firmicutes)	BioProject Accession não encontrado	BioSample Code não encontrado						0.985	0.0069
1133	GCF_020179875_1	Paenibacillus sp. alder61 (firmicutes)	PRJNA748777	SAMN20345128	USA: Durham, NH	Alnus incana	root nodules	alder76	University of New Hampshire, Joseph Sevigny; 2021-07-21	0.9972	0.0069
1134	GCF_023523925_1	Paenibacillus konkukensis (firmicutes)	PRJNA431317	SAMN08388672	South Korea		fermented feed	SK3146	Konkuk university, Soo-ki Kim; 2018-01-23	0.9833	0.0074
1135	GCF_023586765_2	Paenibacillus polymyxa (firmicutes)	PRJNA806727	SAMN25898146	Russia: Krasnodar region		Rizosphere soil sample	R 4.6	Agrofirma Urozhaynaya LLC, Nikita Vasilchenko; 2022-02-14	0.9889	0
1136	GCF_026786745_1	Paenibacillus larvae (firmicutes)	PRJNA802201	SAMN32927295	not collected		soil	B-14742	USDA-ARS-NCAUR, Heather Walker; 2023-01-26	0.9961	0
1137	GCF_028745515_1	Paenibacillus thermotolerans (firmicutes)	PRJNA933773	SAMN33247686	China		soil	YIM B05602	Yunnan Institute of Microbiology, Ming-Xian Xiang; 2023-02-10	0.9718	0.0061
1138	GCF_028747685_1	Paenibacillus urinalis (firmicutes)	PRJNA933617	SAMN327339972022						0.9626	0.0061
1139	GCF_028993735_1	Paenibacillus larvae subsp. larvae (firmicutes)	PRJNA938963	SAMN33451421	New Zealand: Wellington	Apis mellifera	Diseased bee frame	Pl-WAI	University of Canterbury, Danielle Kok; 2023-02-26	0.9953	0
1140	GCF_028993755_1	Paenibacillus larvae subsp. larvae (firmicutes)	PRJNA938963	SAMN33451421	New Zealand: Wellington	Apis mellifera	Diseased bee frame	Pl-WAI	University of Canterbury, Danielle Kok; 2023-02-26	0.9961	0
1141	GCF_029360625_1	Paenibacillus thermotolerans (firmicutes)	PRJNA933765	SAMN33247417	China		soil	YIM B05601	Yunnan Institute of Microbiology, Ming-Xian Xiang; 2023-02-10	0.9718	0.0056
1142	GCF_030122845_1	Paenibacillus woosongensis (firmicutes)	PRJNA960711	SAMN34375029	China: Taizhou, Jiangsu Province		missing	SXL388	Technical University of Denmark, Lasse Nielsen; 2023-04-26	0.9944	0.0019
1143	GCF_030929555_1	Paenibacillus sp. LHD-117 (firmicutes)	PRJNA1007890	SAMN37105233	China: Beijing, Guilin		sediment of karst cave	LHD-117	College of life sciences, Fenglan Liu; 2023-08-22	0.9917	0.0058
1144	GCF_037969765_1	Paenibacillus sp. FSL W8-0186 (firmicutes)	PRJNA768416	SAMN29228897	not applicable	not applicable	food ingredient	FSL K6-1121	Penn State, Xiaoyuan Wei; 2022-06-21	0.9883	0
1145	GCF_040543705_1	Paenibacillus phyllosphaerae (firmicutes)	PRJNA1115593	SAMN41513373	missing	not applicable		DSM 17399	JGI; 2024-05-23	0.9972	0.0085
1146	GCF_900155685_1	Paenibacillus bouchesdurhonensis (firmicutes)	BioProject Accession não encontrado	BioSample Code não encontrado						0.9958	0
1147	GCF_000213315_1	Paenibacillus elgii B69 (firmicutes)	PRJNA65565	SAMN02470015	China: Hangzhou		soil sample from Tianmu Mountain national reserve	B69		0.9847	0.0029
1148	GCF_000520815_1	Paenibacillus maysiensis (firmicutes)	PRJNA202959	SAMN02597335				1-49		0.9887	0.0056
1149	GCF_000961095_1	Paenibacillus beijingensis (firmicutes)	PRJNA277798	SAMN03396708	China:Beijing		Jujube rhizosphere soil	DSM 24997	Kyungpook National University, Shin's Lab.; 2015-03-10	0.9972	0.0119
1150	GCF_001280595_1	Paenibacillus xylanivorans (firmicutes)	PRJNA293552	SAMN04005808	Argentina: Neuquen Province		forest soil	A59	INTA, Eleonora Campos; 2015-08-21	0.9861	0.0122
1151	GCF_001465275_1	Paenibacillus sp. 32O-W (firmicutes)	PRJNA255120	SAMN02910217	USA: Chicago, IL, Near Lake Michigan on the Museum Campus		soil	32O-W	Illinois Institute of Technology, Jean-Francois Pombert; 2014-07-11	98.69	0.0014
1152	GCF_001593085_1	Paenibacillus polymyxa (firmicutes)	PRJNA313061	SAMN04514634	Austria		worm compost	CCI-25	Austrian Institute of Technology, Gajender Aleti; 2016-02-24	0.9889	0
1153	GCF_002043025_1	Paenibacillus larvae subsp. pulvifaciens (firmicutes)	PRJNA362897	SAMN06281678	unknown	Apis mellifera	larvae	ATCC-9545	CT Agric Expt Station, Douglas Dingman; 2017-01-30	0.9734	0.0014
1154	GCF_003057575_1	Paenibacillus elgii (firmicutes)	PRJNA445063	SAMN08769060	Brazil: Cristalina		Cerrado soil samples	AC13	UCB, Daniel Ortega; 2018-03-21	0.9757	0.0035
1155	GCF_004000825_1	Paenibacillus kobensis NBRC 15729 (firmicutes)	BioProject Accession não encontrado	BioSample Code não encontrado						0.9917	0.0117
1156	GCF_005765165_1	Paenibacillus antri (firmicutes)	PRJNA543664	SAMN11774431	China		cave soil	SYSU K30003	Sun Yat-Sen University, Manik Prabhu Narsing Rao; 2019-05-19	0.9847	0.007
1157	GCF_014640295_1	Paenibacillus abyssi (firmicutes)	BioProject Accession não encontrado	BioSample Code não encontrado						0.9917	0.0066
1158	GCF_014705605_1	Paenibacillus sabuli (firmicutes)	PRJNA663194	SAMN16122354	China: Sansha		coastal soil	IB182496	Chinese Academy of Tropical Agricultural Sciences, Huiqin Huang; 2020-09-13	0.9944	0.0056
1159	GCF_014705655_1	Paenibacillus arenilitoris (firmicutes)	PRJNA663190	SAMN16122351	China: Sansha		coastal soil	IB182493	Chinese Academy of Tropical Agricultural Sciences, Huiqin Huang; 2020-09-13	0.9944	0.0167
1160	GCF_017873435_1	Paenibacillus turicensis (firmicutes)	PRJNA709599	SAMN18245707	Switzerland	not applicable	missing	DSM 14349	JGI; 2021-03-10	0.9607	0
1161	GCF_018918005_1	Paenibacillus sp. MSJ-34 (firmicutes)	PRJNA733006	SAMN19374028	China: Suzhou	Macaca fascicularis	feces	MSJ-12	The Institute of Microbiology of the Chinese Academy of Sciences, Danhua Li; 2021-05-28	0.9917	0.0028
1162	GCF_019749115_1	Paenibacillus polymyxa (firmicutes)	PRJNA644637	SAMN15543699	USA		floor	FKII-L8-BK-P5	Jet Propulsion Laboratory, California Institute of Technology, Kasthuri Venkateswaran; 2020-07-15	0.997	0.0006
1163	GCF_026941245_1	Paenibacillus tundrae (firmicutes)	PRJNA506418	SAMN10518281	Canada		top of dual media biofilter from water biofiltration treating fresh lake water	DWBF-LA	Dalhousie Unversity, leili Abkar; 2018-12-03	0.9897	0.0159
1164	GCF_027665165_1	Paenibacillus timonensis (firmicutes)	PRJNA903559	SAMN31809864	China: Shenzhen	Homo sapiens		TM05-7A	BGI-Shenzhen, Xiaoqian Lin; 2022-11-21	0.9897	0.0097
1165	GCF_030020805_1	Paenibacillus sp. RC67 (firmicutes)	PRJNA949990	SAMN33830130	USA: Massachusetts, Petersham			RC340	University of Massachusetts Amherst, Brendan Sullivan; 2023-03-20	0.9823	0.0098
1166	GCF_030161375_1	Paenibacillus glycanilyticus (firmicutes)	BioProject Accession não encontrado	BioSample Code não encontrado						0.9903	0.0028
1167	GCF_031923765_1	Paenibacillus larvae (firmicutes)	PRJNA948666	SAMN33913316	Canada:Saskatchewan	Apis mellifera		PL014	University of Saskatchewan, Oleksii Obshta; 2023-03-25	0.995	0
1168	GCF_035803635_1	Paenibacillus thiaminolyticus (firmicutes)	PRJNA802201	SAMN32927295	not collected		soil	B-14742	USDA-ARS-NCAUR, Heather Walker; 2023-01-26	0.979	0.0173
1169	GCF_035803675_1	Paenibacillus thiaminolyticus (firmicutes)	PRJNA802201	SAMN32927295	not collected		soil	B-14742	USDA-ARS-NCAUR, Heather Walker; 2023-01-26	0.9836	0.0062
1170	GCF_035804015_1	Paenibacillus chitinolyticus (firmicutes)	PRJNA802201	SAMN32927295	not collected		soil	B-14742	USDA-ARS-NCAUR, Heather Walker; 2023-01-26	0.9762	0.0017
1171	GCF_036553665_1	Paenibacillus sp. M1 (firmicutes)	PRJNA1073728	SAMN39838181	China:Peking		rhizosphere soil	M1	China Agricultural University, Long zhang; 2024-02-06	0.9917	0.0056
1172	GCF_037907125_1	Paenibacillus larvae (firmicutes)	PRJNA802201	SAMN32927295	not collected		soil	B-14742	USDA-ARS-NCAUR, Heather Walker; 2023-01-26	0.994	0.0056
1173	GCF_037907205_1	Paenibacillus graminis (firmicutes)	PRJNA802201	SAMN32927295	not collected		soil	B-14742	USDA-ARS-NCAUR, Heather Walker; 2023-01-26	0.9753	0.0237
1174	GCF_900069005_2	Paenibacillus sp. GM2 (firmicutes)	BioProject Accession não encontrado	BioSample Code não encontrado						0.9864	0
1175	GCF_900111565_1	Paenibacillus sp. NFR01 (firmicutes)	BioProject Accession não encontrado	BioSample Code não encontrado						0.9856	0.0037
1176	GCF_903797665_1	Paenibacillus polymyxa ATCC 842 (firmicutes)	BioProject Accession não encontrado	BioSample Code não encontrado						0.9917	0.0169
1177	GCF_918697855_1	Paenibacillus sp. CECT 9249 (firmicutes)	BioProject Accession não encontrado	BioSample Code não encontrado						0.9861	0.0028
1178	GCF_000204455_1	Paenibacillus sp. HGF5 (firmicutes)	PRJNA54029	SAMN00195202	not determined	Homo sapiens		HGF5	JCVI; 2011-01-21	0.9859	0
1179	GCF_000802655_2	Paenibacillus sp. IHB B 3415 (firmicutes)	PRJNA268701	SAMN03223810	India		soil from cold environments	IHB B 3415	CSIR-Institute of Himalayan Bioresource Technology, Palampur and Central Arid Zone Research Institute, Jodhpur, Ramesh Kasana; 2014-11-27	0.979	0.023
1180	GCF_001486505_1	Paenibacillus rubinfantis (firmicutes)	BioProject Accession não encontrado	BioSample Code não encontrado						0.9852	0.0115
1181	GCF_001486585_1	Paenibacillus senegalimassiliensis (firmicutes)	BioProject Accession não encontrado	BioSample Code não encontrado						0.9944	0.002
1182	GCF_016908255_1	Paenibacillus sacheonensis (firmicutes)	PRJNA695608	SAMN17619926	South Korea:Sacheon Bay	not applicable	missing	DSM 23054	JGI; 2021-01-28	0.9961	0.0167
1183	GCF_902375825_1	Paenibacillus rubinfantis (firmicutes)	BioProject Accession não encontrado	BioSample Code não encontrado						0.9852	0.0115
1184	GCF_902375865_1	Paenibacillus senegalimassiliensis (firmicutes)	BioProject Accession não encontrado	BioSample Code não encontrado						0.9944	0.002
1185	GCF_001874425_3	Paenibacillus polymyxa (firmicutes)	PRJNA352448	SAMN05981093	China: Zunyi, Guizhou		rhizosphere of tobacco	YC0573	Shandong Agricultural University, Binghai Du; 2016-11-03	0.9837	0
1186	GCF_002916985_1	Paenibacillus polymyxa (firmicutes)	PRJNA395119	SAMN07367809	China	Camptotheca acuminata	missing	LY214	Chinese Academy of Sciences, Chengdu Institute of Biology, Ying Luo; 2017-07-18	0.9848	0
1187	GCF_003285005_1	Paenibacillus sp. YN15 (firmicutes)	PRJNA477738	SAMN09478198	China: Yunnan province		Pu'er tea	YN15	Shanghai University, Lili Niu; 2018-06-25	0.9722	0.0069
1188	GCF_004000845_1	Paenibacillus koleovorans NBRC 103111 (firmicutes)	BioProject Accession não encontrado	BioSample Code não encontrado						0.9869	0.003
1189	GCF_031924245_1	Paenibacillus larvae (firmicutes)	PRJNA948666	SAMN33913316	Canada:Saskatchewan	Apis mellifera		PL014	University of Saskatchewan, Oleksii Obshta; 2023-03-25	0.9957	0.0014
1190	GCF_031924305_1	Paenibacillus larvae (firmicutes)	PRJNA948666	SAMN33913316	Canada:Saskatchewan	Apis mellifera		PL014	University of Saskatchewan, Oleksii Obshta; 2023-03-25	0.995	0.0028
1191	GCF_031924515_1	Paenibacillus larvae (firmicutes)	PRJNA948666	SAMN33913316	Canada:Saskatchewan	Apis mellifera		PL014	University of Saskatchewan, Oleksii Obshta; 2023-03-25	0.984	0
1192	GCF_032710345_1	Paenibacillus larvae (firmicutes)	PRJNA948666	SAMN33913316	Canada:Saskatchewan	Apis mellifera		PL014	University of Saskatchewan, Oleksii Obshta; 2023-03-25	0.9757	0
1193	GCF_038002545_1	Paenibacillus sp. FSL K6-2393 (firmicutes)	PRJNA768416	SAMN29228897	not applicable	not applicable	food ingredient	FSL K6-1121	Penn State, Xiaoyuan Wei; 2022-06-21	0.9917	0
1194	GCF_001636635_1	Paenibacillus sp. O199 (firmicutes)	PRJNA289478	SAMN03854069	Czech Republic: Prague		forest soil	O199	Institute of Microbiology of the ASCR, Ruben Lopez-Mondejar; 2015-07-10	0.9861	0.0125
1195	GCF_009909195_1	Paenibacillus sacheonensis (firmicutes)	PRJNA600119	SAMN13782170	South Korea: Sacheon Bay		tidal flat sediment	DSM 23054	Northeast Agricultural University, Hao Wang; 2020-01-09	0.9961	0.0167
1196	GCF_010894335_1	Paenibacillus elgii (firmicutes)	PRJNA604324	SAMN13965443	China:Yunnan		Hot water	SWL-W8	Shaanxi Institute of Microorganism, Meihuan Lu; 2020-02-01	0.9656	0.0085
1197	GCF_019550795_1	Paenibacillus sp. sptzw28 (firmicutes)	PRJNA749554	SAMN20425598	South Korea		plant root	DT7-4	Northwest Institute of Eco-Environmental and Resources, Chinese Academy of Sciences, Lanzhou, China, Gaosen Zhang; 2021-07-27	0.9861	0.0242
1198	GCF_030815985_1	Paenibacillus sp. W2I17 (firmicutes)	PRJNA958373	SAMN35085408	USA: Washington, Lind Dryland Research Station	not applicable	missing	B21a W2I17	JGI; 2023-05-15	0.9684	0.0056
1199	GCF_030817215_1	Paenibacillus sp. V4I3 (firmicutes)	PRJNA958313	SAMN35085405	USA: Washington, Lind Dryland Research Station	not applicable	missing	W1.09-140 V4I3	JGI; 2023-05-15	0.9725	0.0176
1200	GCF_032465655_1	Paenibacillus sp. 3LSP (firmicutes)	PRJNA603266	SAMN17142077	India: NRCC, Bikaner	Camelus dromedarius	Camel Rumen liquor	MRS3W	Anand Agricultural University, Subhash Jakhesara; 2020-12-23	0.9884	0.0013
1201	GCF_000159955_1	Paenibacillus sp. oral taxon 786 str. D14 (firmicutes)	PRJNA34703	SAMN02463722	not determined	Homo sapiens	missing	D14		0.9947	0
1202	GCF_000187665_3	Paenibacillus larvae subsp. larvae B-3650 (firmicutes)	PRJNA46259	SAMN02641593	missing	Apis mellifera	honey bee larvae	B-3650		0.9939	0
1203	GCF_000463565_1	Paenibacillus polymyxa (firmicutes)	PRJNA171204	SAMN02471156	China		soil	WLY78		0.9806	0.0019
1204	GCF_000520795_1	Paenibacillus polymyxa 1-43 (firmicutes)	PRJNA202958	SAMN02597336				1-43		0.9917	0.0019
1205	GCF_001403875_1	Paenibacillus ihumii (firmicutes)	BioProject Accession não encontrado	BioSample Code não encontrado						0.9822	0
1206	GCF_003112455_1	Paenibacillus agaridevorans (firmicutes)	BioProject Accession não encontrado	BioSample Code não encontrado						0.9889	0.0114
1207	GCF_021532375_1	Paenibacillus alkaliterrae (firmicutes)	PRJNA796658	SAMN24906367	South Korea		alkaline soil	DSM 17040	Chinese Academy of Tropical Agricultural Sciences, huiqin Huang; 2022-01-12	0.9828	0.0067
1208	GCF_030034735_1	Paenibacillus sp. RC334 (firmicutes)	PRJNA949990	SAMN33830130	USA: Massachusetts, Petersham			RC340	University of Massachusetts Amherst, Brendan Sullivan; 2023-03-20	0.9444	0.0024
1209	GCF_030846225_1	Paenibacillus sp. GD4 (firmicutes)	PRJNA1003927	SAMN36911442	USA	Olea europaea		GD4	USDA-ARS, Lindsey Burbank; 2023-08-09	0.9733	0.0017
1210	GCF_031923725_1	Paenibacillus larvae (firmicutes)	PRJNA948666	SAMN33913316	Canada:Saskatchewan	Apis mellifera		PL014	University of Saskatchewan, Oleksii Obshta; 2023-03-25	0.995	0.0014
1211	GCF_031924405_1	Paenibacillus larvae (firmicutes)	PRJNA948666	SAMN33913316	Canada:Saskatchewan	Apis mellifera		PL014	University of Saskatchewan, Oleksii Obshta; 2023-03-25	0.9829	0.0037
1212	GCF_902375655_1	Paenibacillus ihumii (firmicutes)	BioProject Accession não encontrado	BioSample Code não encontrado						0.9822	0
1213	GCF_036541265_1	Paenibacillus sp. IITD108 (firmicutes)	PRJNA1068804	SAMN39603554	India: Faridabad		oil contaminated soil	IITD108	Indian Institute of Technology Delhi, Preeti Srivastava; 2024-01-25	0.9796	0.0148
1214	GCF_000214295_1	Paenibacillus sp. HGF7 (firmicutes)	PRJNA61827	SAMN00195299	not determined	Homo sapiens		HGF7	JCVI; 2011-01-21	0.9906	0
1215	GCF_000293805_1	Paenibacillus alvei DSM 29 (firmicutes)	PRJNA170044	SAMN02470017	United Kingdom		foulbrood of honeybees	DSM 29		0.9278	0.0113
1216	GCF_011947265_1	Paenibacillus sp. HB172176 (firmicutes)	PRJNA614592	SAMN14433331	China:Wenchang			HB172176	Hainan Tropical Ocean University, MIN LIU; 2020-03-23	0.9961	0.0036
1217	GCF_015710815_1	Paenibacillus polymyxa (firmicutes)	PRJNA609344	SAMN14247784	NA		missing	DSM 36	NEB, Alexey Fomenkov; 2020-02-28	0.9666	0.0058
1218	GCF_015710975_1	Paenibacillus polymyxa (firmicutes)	PRJNA609344	SAMN14247784	NA		missing	DSM 36	NEB, Alexey Fomenkov; 2020-02-28	0.9636	0.0058
1219	GCF_031924385_1	Paenibacillus larvae (firmicutes)	PRJNA948666	SAMN33913316	Canada:Saskatchewan	Apis mellifera		PL014	University of Saskatchewan, Oleksii Obshta; 2023-03-25	0.9922	0
1220	GCF_031924505_1	Paenibacillus larvae (firmicutes)	PRJNA948666	SAMN33913316	Canada:Saskatchewan	Apis mellifera		PL014	University of Saskatchewan, Oleksii Obshta; 2023-03-25	0.9857	0
1221	GCF_031924565_1	Paenibacillus larvae (firmicutes)	PRJNA948666	SAMN33913316	Canada:Saskatchewan	Apis mellifera		PL014	University of Saskatchewan, Oleksii Obshta; 2023-03-25	0.9887	0
1222	GCF_032268605_1	Paenibacillus aurantius (firmicutes)	PRJNA807736	SAMN26000377	South Korea: Uljin		Marine mud	MBLB1776	Incheon National University, Myung-Ji Seo; 2022-02-16	0.9814	0
1223	GCF_035803795_1	Paenibacillus graminis (firmicutes)	PRJNA802201	SAMN32927295	not collected		soil	B-14742	USDA-ARS-NCAUR, Heather Walker; 2023-01-26	0.985	0.0237
1224	GCF_035803805_1	Paenibacillus ehimensis (firmicutes)	PRJNA802201	SAMN32927295	not collected		soil	B-14742	USDA-ARS-NCAUR, Heather Walker; 2023-01-26	0.9822	0.0103
1225	GCF_035803895_1	Paenibacillus macerans (firmicutes)	PRJNA802201	SAMN32927295	not collected		soil	B-14742	USDA-ARS-NCAUR, Heather Walker; 2023-01-26	0.9775	0.0028
1226	GCF_038007025_1	Paenibacillus sp. FSL H7-0918 (firmicutes)	PRJNA768416	SAMN29228897	not applicable	not applicable	food ingredient	FSL K6-1121	Penn State, Xiaoyuan Wei; 2022-06-21	0.9417	0.0081
1227	GCF_010686645_1	Paenibacillus elgii (firmicutes)	PRJNA605635	SAMN14073231	South Korea	Perilla frutescens	roots	LMG 24465	Universidade catolica de brasilia, Cristine Barreto; 2020-02-09	0.9853	0.0053
1228	GCF_028554415_1	Paenibacillus thiaminolyticus (firmicutes)	PRJNA799352	SAMN25159604	Uganda	Homo sapiens	Ventricular cerebrospinal fluid	Mbale3	Pennsylvania State University College of Medicine, Lijun Zhang; 2022-01-21	0.9738	0.0125
1229	GCF_029542445_1	Paenibacillus sp. BR1-192 (firmicutes)	PRJNA941370	SAMN33603623	Indonesia:Yogyakarta		kukup sand beach	BR1-192	Universitas Muhammadiyah Surakarta, Ambarwati Ambarwati; 2023-03-06	0.9465	0.002
1230	GCF_036762955_1	Paenibacillus barengoltzii (firmicutes)	PRJNA785979	SAMN37853836	Kazakhstan: Ualikhanov District	cow	animal gut		Institute of Bioengineering, Research Center of Biotechnology of RAS, Andrey Mardanov; 2023-10-17	0.9881	0
1231	GCF_037026905_1	Paenibacillus phytohabitans (firmicutes)	PRJNA1078443	SAMN40001978	USA: Alabama	cotton	rhizosphere	JJ988	Auburn University, Jahangir Alam; 2024-02-20	0.9721	0.0885
1232	GCF_001685395_1	Paenibacillus yonginensis (firmicutes)	PRJNA306396	SAMN04419545	South Korea		humus soil	DCY84	Kyung Hee University, Deok Yang; 2016-01-18	0.9852	0.0075
1233	GCF_001955595_1	Paenibacillus odorifer (firmicutes)	PRJNA343020	SAMN05929619	USA		milk	FSL J3-0122	Cornell University, Sarah Beno; 2016-10-20	0.9834	0.0409
1234	GCF_035804135_1	Paenibacillus macerans (firmicutes)	PRJNA802201	SAMN32927295	not collected		soil	B-14742	USDA-ARS-NCAUR, Heather Walker; 2023-01-26	0.9851	0.0083
1235	GCF_000307675_1	Paenibacillus sp. ICGEB2008 (firmicutes)	PRJNA174729	SAMN02472260	India: New Delhi	Helicoverpa armigera	gut of Helicoverpa armigera	ICGEB2008		0.9547	0.0011
1236	GCF_000520755_1	Paenibacillus sp. 1-18 (firmicutes)	PRJNA202956	SAMN02597338				1-18		0.9954	0
1237	GCF_003952225_1	Paenibacillus albus (firmicutes)	PRJNA508838	SAMN10531477	South Korea: Jeju Island		soil	18JY67-1	Seoul Women's University, Sathiyaraj Srinivasan; 2018-12-06	0.9899	0.0141
1238	GCF_035803935_1	Paenibacillus macerans (firmicutes)	PRJNA802201	SAMN32927295	not collected		soil	B-14742	USDA-ARS-NCAUR, Heather Walker; 2023-01-26	0.9703	0.0088
1239	GCF_035804075_1	Paenibacillus anseongense (firmicutes)	PRJNA802201	SAMN32927295	not collected		soil	B-14742	USDA-ARS-NCAUR, Heather Walker; 2023-01-26	0.9799	0.0123
1240	GCF_000455265_1	Paenibacillus antibioticophila (firmicutes)	BioProject Accession não encontrado	BioSample Code não encontrado						0.9864	0.0011
1241	GCF_902375095_1	Paenibacillus antibioticophila (firmicutes)	BioProject Accession não encontrado	BioSample Code não encontrado						0.9864	0.0011
1242	GCF_001399685_1	Paenibacillus sp. A3 (firmicutes)	PRJNA268053	SAMN03202138	India		Rhizosphere sample	A3	CSIR-Institute of Microbial Technology, Prabhu Patil; 2014-11-20	0.9806	0.0072
1243	GCF_035814075_1	Paenibacillus barengoltzii (firmicutes)	PRJNA802201	SAMN32927295	not collected		soil	B-14742	USDA-ARS-NCAUR, Heather Walker; 2023-01-26	0.9801	0
1244	GCF_000245715_1	Paenibacillus sp. Aloe-11 (firmicutes)	PRJNA68329	SAMN02471007		Aloe vera var. chinensis		Aloe-11		0.982	0.0056
1245	GCF_000250655_1	Paenibacillus mucilaginosus 3016 (firmicutes)	PRJNA77661	SAMN02603387			rhizosphere soil	3016		0.9793	0.0491
1246	GCF_000315235_1	Paenibacillus popilliae ATCC 14706 (firmicutes)	BioProject Accession não encontrado	BioSample Code não encontrado						0.9453	0.0039
1247	GCF_000513275_1	Paenibacillus gorillae (firmicutes)	BioProject Accession não encontrado	BioSample Code não encontrado						0.9782	0.0065
1248	GCF_005217525_1	Paenibacillus terrae (firmicutes)	PRJNA428872	SAMN08323495	Spain: Andalucia	Olea europaea L.	rhizosphere	PIC28	Instituto de Agricultura Sostenible, Carmen Gomez-Lama; 2018-01-07	0.9806	0.0046
1249	GCF_004135365_1	Paenibacillus protaetiae (firmicutes)	PRJNA516957	SAMN10817550	South Korea: Wanju-gun	Protaetia brevitarsis seulensis larva		FW100M-2	National Institute of Agricultural Sciences, Soon-Wo Kwon; 2019-01-24	0.9721	0.0083
1250	GCF_002003265_1	Paenibacillus larvae subsp. larvae (firmicutes)	PRJNA362897	SAMN06281678	unknown	Apis mellifera	larvae	ATCC-9545	CT Agric Expt Station, Douglas Dingman; 2017-01-30	0.9629	0
1251	GCF_038002785_1	Paenibacillus sp. FSL H3-0310 (firmicutes)	PRJNA768416	SAMN29228897	not applicable	not applicable	food ingredient	FSL K6-1121	Penn State, Xiaoyuan Wei; 2022-06-21	0.9194	0.0081
1252	GCF_000193415_1	Paenibacillus vortex V453 (firmicutes)	PRJNA43739	SAMN02471038				V453		0.9296	0.0019
1253	GCF_000507205_3	Paenibacillus polymyxa CR1 (firmicutes)	PRJNA230571	SAMN02641480	missing	missing	missing	CR1		0.9972	0
1254	GCF_003851045_1	Paenibacillus sp. 598K (firmicutes)	BioProject Accession não encontrado	BioSample Code não encontrado						0.9883	0.0094
1255	GCF_026786785_1	Paenibacillus macerans (firmicutes)	PRJNA802201	SAMN32927295	not collected		soil	B-14742	USDA-ARS-NCAUR, Heather Walker; 2023-01-26	0.9638	0
1256	GCF_037969745_1	Paenibacillus sp. FSL W8-0194 (firmicutes)	PRJNA768416	SAMN29228897	not applicable	not applicable	food ingredient	FSL K6-1121	Penn State, Xiaoyuan Wei; 2022-06-21	0.9667	0.0026
1257	GCF_038002285_1	Paenibacillus sp. FSL R5-0810 (firmicutes)	PRJNA768416	SAMN29228897	not applicable	not applicable	food ingredient	FSL K6-1121	Penn State, Xiaoyuan Wei; 2022-06-21	0.9111	0
1258	GCF_001277855_1	Paenibacillus polymyxa (firmicutes)	PRJNA294076	SAMN04007141	China	cotton		YUPP-8	Yangtze University, zhengxiang Sun; 2015-08-21	0.9354	0.0056
1259	GCF_002968835_1	Paenibacillus sp. PCH8 (firmicutes)	PRJNA427453	SAMN08238442	India:Himachal Pradesh		High altitude soil	PCH8	CSIR-IHBT PALAMPUR, DHARAM SINGH; 2017-12-25	0.9283	0.012
1260	GCF_037974935_1	Paenibacillus sp. FSL R5-0490 (firmicutes)	PRJNA768416	SAMN29228897	not applicable	not applicable	food ingredient	FSL K6-1121	Penn State, Xiaoyuan Wei; 2022-06-21	0.9583	0.0009
1261	GCF_035803755_1	Paenibacillus favisporus (firmicutes)	PRJNA802201	SAMN32927295	not collected		soil	B-14742	USDA-ARS-NCAUR, Heather Walker; 2023-01-26	0.9732	0.0019
1262	GCF_038000145_1	Paenibacillus sp. FSL H7-0941 (firmicutes)	PRJNA768416	SAMN29228897	not applicable	not applicable	food ingredient	FSL K6-1121	Penn State, Xiaoyuan Wei; 2022-06-21	0.9028	0.0033
1263	GCF_039521865_1	Paenibacillus motobuensis (firmicutes)	BioProject Accession não encontrado	BioSample Code não encontrado						0.9569	0.0016
1264	GCF_000520655_1	Paenibacillus graminis RSA19 (firmicutes)	PRJNA202950	SAMN02597343				RSA19		0.976	0.0234
1265	GCF_036222165_1	Paenibacillus validus (firmicutes)	PRJNA802201	SAMN32927295	not collected		soil	B-14742	USDA-ARS-NCAUR, Heather Walker; 2023-01-26	0.9815	0.023
1266	GCF_000935845_1	Paenibacillus sp. E194 (firmicutes)	PRJNA237296	SAMN02617790	USA: Madison, WI		soil	E194	University of Wisconsin - Madison, Jon Roll; 2014-02-04	0.9532	0.0024
1267	GCF_001447315_1	Paenibacillus sp. IHB B 3084 (firmicutes)	PRJNA300823	SAMN04229371	India:Gete, Lahaul & Spiti	not applicable	lake sediment	IHB B 3084	CSIR-Institute of Himalayan Bioresource Technology, Anil Singh; 2015-11-02	0.8971	0.0056
1268	GCF_037974275_1	Paenibacillus sp. FSL R5-0519 (firmicutes)	PRJNA768416	SAMN29228897	not applicable	not applicable	food ingredient	FSL K6-1121	Penn State, Xiaoyuan Wei; 2022-06-21	0.9528	0.0009
1269	GCF_005217485_1	Paenibacillus polymyxa (firmicutes)	PRJNA428872	SAMN08323495	Spain: Andalucia	Olea europaea L.	rhizosphere	PIC28	Instituto de Agricultura Sostenible, Carmen Gomez-Lama; 2018-01-07	0.9715	0.0135
1270	GCF_945318265_1	Paenibacillus melissococcoides (firmicutes)	BioProject Accession não encontrado	BioSample Code não encontrado						0.9296	0.0061
1271	GCF_000316285_1	Paenibacillus sonchi X19-5 (firmicutes)	PRJNA158933	SAMN02469471	China: Xinjiang		rhizosphere soil of Sonchus oleraceus	X19-5		0.9756	0.0223
1272	GCF_000245555_1	Paenibacillus dendritiformis C454 (firmicutes)	PRJNA80855	SAMN02471037				C454		0.9439	0.0069
1273	GCF_016772475_1	Paenibacillus sonchi (firmicutes)	PRJNA689930	SAMN17221990	South Korea		soil	LMG 24727	Kyungpook National University, GyuDae Lee; 2021-01-06	0.9136	0.0243
1274	GCF_003268635_1	Paenibacillus sp. DCT19 (firmicutes)	PRJNA473399	SAMN09273369	South Korea		environmental		Jeju National University, Soo-Je Park; 2018-05-29	0.9086	0.0061
1275	GCF_000520775_1	Paenibacillus polymyxa TD94 (firmicutes)	PRJNA202957	SAMN02597337				TD94		0.9947	0.021
1276	GCF_038000405_1	Paenibacillus sp. FSL M8-0334 (firmicutes)	PRJNA768416	SAMN29228897	not applicable	not applicable	food ingredient	FSL K6-1121	Penn State, Xiaoyuan Wei; 2022-06-21	0.9435	0
1277	GCF_001517085_1	Paenibacillus sp. DMB5 (firmicutes)	PRJNA308890	SAMN04417243	India: Vatva, Gujarat		polluted soil	DMB5	SARDAR PATEL UNIVERSITY, JENNY JOHNSON; 2016-01-15	0.9026	0.0443
1278	GCF_036222125_1	Paenibacillus validus (firmicutes)	PRJNA802201	SAMN32927295	not collected		soil	B-14742	USDA-ARS-NCAUR, Heather Walker; 2023-01-26	0.9724	0.0254
1279	GCF_001368795_1	Paenibacillus ihuae (firmicutes)	BioProject Accession não encontrado	BioSample Code não encontrado						0.9352	0.0243
1280	GCF_902375745_1	Paenibacillus ihuae (firmicutes)	BioProject Accession não encontrado	BioSample Code não encontrado						0.9352	0.0243
1281	GCF_000224945_1	Paenibacillus riograndensis SBR5 (firmicutes)	PRJNA71317	SAMN02471384	Brazil		isolated from a wheat field in the South of Brazil	SBR5		0.9803	0.027
1282	GCF_008017805_1	Paenibacillus sp. N3.4 (firmicutes)	PRJNA559734	SAMN12558402	NA		environmental	N3.4	Kingston University London, United Kingdom, Andrey Karlyshev; 2019-08-11	0.8948	0.0065
1283	GCF_009650715_1	Paenibacillus polymyxa (firmicutes)	PRJNA343056	SAMN05846291	Mexico: San Luis Potosi, Santo Domingo			MS50-18A	Universidad Autonoma de Zacatecas, Saul Fraire; 2016-09-29	0.9719	0.0061
1284	GCF_009870785_1	Paenibacillus sp. An7 (firmicutes)	PRJNA596301	SAMN13618101	USA: Bend, Oregon	Branta canadensis	feces	An7	Western University of Health Sciences, Jitendra Keshri; 2019-12-17	0.9469	0.0056
1285	GCF_000520715_1	Paenibacillus zanthoxyli JH29 (firmicutes)	PRJNA202954	SAMN02597340				JH29		0.9697	0.0255
1286	GCF_024721975_1	Paenibacillus endoradicis (firmicutes)	PRJNA869470	SAMN30308452	China: greater Khingan	Larix gmelinii	root	T3-5-0-4	Ecology and Nature Conservation Institute, Han Xue; 2022-08-14	0.9157	0.1733
1287	GCF_038004645_1	Paenibacillus sp. FSL M8-0212 (firmicutes)	PRJNA768416	SAMN29228897	not applicable	not applicable	food ingredient	FSL K6-1121	Penn State, Xiaoyuan Wei; 2022-06-21	0.9306	0.0009
1288	GCF_021513275_1	Paenibacillus hexagrammi (firmicutes)	PRJNA795593	SAMN24737338	South Korea:Dok-Do	Hexagrammos agrammus		YPD9-1	National Institute of Fisheries Science, Young-Sam Kim; 2022-01-08	0.9061	0.0014
1289	GCF_000469945_2	Paenibacillus sp. P22 (firmicutes)	BioProject Accession não encontrado	BioSample Code não encontrado						0.9193	0.0144
1290	GCF_000520735_1	Paenibacillus forsythiae T98 (firmicutes)	PRJNA202955	SAMN02597339				T98		0.944	0.0361
1291	GCF_000520635_1	Paenibacillus durus ATCC 35681 (firmicutes)	PRJNA202846	SAMN02597334				ATCC 35681		0.9682	0.031
1292	GCF_000576305_1	Paenibacillus pini JCM 16418 (firmicutes)	BioProject Accession não encontrado	BioSample Code não encontrado						0.8603	0
1293	GCF_001315125_1	Paenibacillus pini JCM 16418 (firmicutes)	BioProject Accession não encontrado	BioSample Code não encontrado						0.8603	0
1294	GCF_000987955_1	Paenibacillus sp. DMB20 (firmicutes)	PRJNA281174	SAMN03485799	India: Bhavnagar		Alang ship breaking yard	DMB20	Sardar Patel University, Datta Madamwar; 2015-04-15	0.8556	0.0923
1295	GCF_018614985_1	Paenibacillus albidus (firmicutes)	PRJNA291433	SAMN18623532	Chile: Atacama Desert, between Atacama Salar and Lejia lagoon		soil vegetation layer		Center for Genome Regulation (CRG), Ricardo Palma Vejares; 2021-04-05	0.9078	0.0059
1296	GCF_002082155_1	Paenibacillus larvae subsp. pulvifaciens (firmicutes)	PRJNA362897	SAMN06281678	unknown	Apis mellifera	larvae	ATCC-9545	CT Agric Expt Station, Douglas Dingman; 2017-01-30	0.8694	0.0139
1297	GCF_002007765_1	Paenibacillus larvae subsp. pulvifaciens (firmicutes)	PRJNA362897	SAMN06281678	unknown	Apis mellifera	larvae	ATCC-9545	CT Agric Expt Station, Douglas Dingman; 2017-01-30	0.8695	0.0075
1298	GCF_013393165_1	Paenibacillus sp. 79R4 (firmicutes)	PRJNA474007	SAMN09289720	USA	Bos taurus	rumen	79R4	ARS USDA, Elizabeth Latham; 2018-05-31	0.8314	0
1299	GCF_030323285_1	Paenibacillus sp. CC-CFT742 (firmicutes)	PRJNA881830	SAMN30916708	Taiwan		agricultural soil	CC-CFT742	Nation Chung Hsing University, Shih-Yao Lin; 2022-09-19	0.8148	0.0056
1300	GCF_018613005_1	Paenibacillus sp. ISL-20 (firmicutes)	PRJNA291433	SAMN18623532	Chile: Atacama Desert, between Atacama Salar and Lejia lagoon		soil vegetation layer		Center for Genome Regulation (CRG), Ricardo Palma Vejares; 2021-04-05	0.9636	0.0135
1301	GCF_000509425_1	Paenibacillus sp. JCM 10914 (firmicutes)	BioProject Accession não encontrado	BioSample Code não encontrado						0.8363	0.0083
1302	GCF_001315105_1	Paenibacillus sp. JCM 10914 (firmicutes)	BioProject Accession não encontrado	BioSample Code não encontrado						0.8363	0.0083
1303	GCF_025567575_1	Paenibacillus baimaensis (firmicutes)	PRJNA884481	SAMN31027421	China: Yunnan Snub-nosed Monkey National Park		soil	WQ 127069	Yunnan University, Qiong Wang; 2022-09-26	0.8678	0.0141
1304	GCF_006345825_1	Paenibacillus paridis (firmicutes)	PRJNA544159	SAMN11812021	China: Yunnan province	Paris polyphylla var. yunnanensis	root	py1325	Yunnan University, Ling-Ling Yang; 2019-05-22	0.9458	0.0056
1305	GCF_000598105_1	Paenibacillus darwinianus (firmicutes)	PRJNA238416	SAMN02644518	Antarctica: Minna Bluff, Ross Sea Region		gamma-irradiated soil	MB1	University of Auckland, Melissa Dsouza; 2014-02-16	0.8702	0.013
1306	GCF_009827695_1	Paenibacillus sp. OT2-17 (firmicutes)	PRJNA597179	SAMN13668645	USA	Allium cepa	Rhizosphere of onions irrigated with triclosan in potting soil	OT2-17	Texas A&M International University, Monica Mendez; 2019-12-21	0.9428	0.0177
1307	GCF_036225525_1	Paenibacillus macerans (firmicutes)	PRJNA802201	SAMN32927295	not collected		soil	B-14742	USDA-ARS-NCAUR, Heather Walker; 2023-01-26	0.9441	0.0249
1308	GCF_000598085_1	Paenibacillus darwinianus (firmicutes)	PRJNA238415	SAMN02644517	Antarctica: Cape Evans, Ross Sea Region		gamma-irradiated soil	CE1	University of Auckland, Melissa Dsouza; 2014-02-16	0.8585	0.0067
1309	GCF_038007565_1	Paenibacillus sp. FSL H7-0326 (firmicutes)	PRJNA768416	SAMN29228897	not applicable	not applicable	food ingredient	FSL K6-1121	Penn State, Xiaoyuan Wei; 2022-06-21	0.8606	0.0006
1310	GCF_000598065_1	Paenibacillus darwinianus (firmicutes)	PRJNA238414	SAMN02644516	Antarctica: Britannia Drift, Transantarctic Mountains		gamma-irradiated soil	Br	University of Auckland, Melissa Dsouza; 2014-02-16	0.8656	0.0067
1311	GCF_036577605_1	Paenibacillus sp. GYB004 (firmicutes)	PRJNA832897	SAMN31633338	not applicable	Homo sapiens	ear discharge	GYB002	Gyeongsang National University Hospital, Jung-Hyun Byun; 2022-11-07	0.902	0.0075
1312	GCF_036577625_1	Paenibacillus sp. GYB003 (firmicutes)	PRJNA832897	SAMN31633338	not applicable	Homo sapiens	ear discharge	GYB002	Gyeongsang National University Hospital, Jung-Hyun Byun; 2022-11-07	0.8375	0.0077
1313	GCF_030034755_1	Paenibacillus sp. RC343 (firmicutes)	PRJNA949990	SAMN33830130	USA: Massachusetts, Petersham			RC340	University of Massachusetts Amherst, Brendan Sullivan; 2023-03-20	0.7389	0.0019
1314	GCF_002968895_1	Paenibacillus sp. AR247 (firmicutes)	PRJNA412087	SAMN07688446	Argentina: Tucuman		liquor from sugarcane's bagasse	AR247	PROIMI, Daniel Kurth; 2017-09-22	0.8154	0.0039
1315	GCF_029689945_1	Paenibacillus amylolyticus (firmicutes)	PRJNA949442	SAMN34061983	Malaysia		peat soil samples	Sample9_3	AIMST University, Priscilla Isaac; 2023-04-03	0.7814	0
1316	GCF_945318285_1	Paenibacillus melissococcoides (firmicutes)	BioProject Accession não encontrado	BioSample Code não encontrado						0.9222	0.0061
1317	GCF_018403665_1	Paenibacillus cisolokensis (firmicutes)	BioProject Accession não encontrado	BioSample Code não encontrado						0.7492	0.0044
1318	GCF_031199965_1	Paenibacillus sp. D2_2 (firmicutes)	PRJNA949442	SAMN34061983	Malaysia		peat soil samples	Sample9_3	AIMST University, Priscilla Isaac; 2023-04-03	0.703	0.0056
1319	GCF_000787385_1	Paenibacillus sp. P1XP2 (firmicutes)	PRJNA240914	SAMN02680274	Australia		commercial bioreactor (Baku Baku) treating food wastes	P1XP2	Microbial Gene Research and Resources facility, Bharat Patel; 2014-03-10	0.7319	0.0015
1320	GCF_000153605_1	Paenibacillus larvae subsp. larvae BRL-230010 (firmicutes)	PRJNA13476	SAMN00253843	USA: Berkeley, CA		scales collected from a single severely diseased honey bee colony from Berkeley, CA, USA		BCM; 2011-03-28	0.8031	0.0071
1321	GCF_031923775_1	Paenibacillus larvae (firmicutes)	PRJNA948666	SAMN33913316	Canada:Saskatchewan	Apis mellifera		PL014	University of Saskatchewan, Oleksii Obshta; 2023-03-25	66% (1st Percentile, dark blue bar)	0.0151
1322	GCF_031344275_1	Paenibacillus larvae (firmicutes)	PRJNA1006626	SAMN37044402	Czech Republic: Pilsen	Apis mellifera	missing	cz168207	Charles University, Marc Finianos; 2023-08-18	0.8374	0
1323	GCF_031924645_1	Paenibacillus larvae (firmicutes)	PRJNA948666	SAMN33913316	Canada:Saskatchewan	Apis mellifera		PL014	University of Saskatchewan, Oleksii Obshta; 2023-03-25	0.6622	0.0155
1324	GCF_031924365_1	Paenibacillus larvae (firmicutes)	PRJNA948666	SAMN33913316	Canada:Saskatchewan	Apis mellifera		PL014	University of Saskatchewan, Oleksii Obshta; 2023-03-25	0.6861	0.0106
1325	GCF_031923845_1	Paenibacillus larvae (firmicutes)	PRJNA948666	SAMN33913316	Canada:Saskatchewan	Apis mellifera		PL014	University of Saskatchewan, Oleksii Obshta; 2023-03-25	0.6886	0.0082
1326	GCF_031924025_1	Paenibacillus larvae (firmicutes)	PRJNA948666	SAMN33913316	Canada:Saskatchewan	Apis mellifera		PL014	University of Saskatchewan, Oleksii Obshta; 2023-03-25	0.7037	0.0201
1327	GCF_031923785_1	Paenibacillus larvae (firmicutes)	PRJNA948666	SAMN33913316	Canada:Saskatchewan	Apis mellifera		PL014	University of Saskatchewan, Oleksii Obshta; 2023-03-25	0.6919	0.0082
1328	GCF_031923855_1	Paenibacillus larvae (firmicutes)	PRJNA948666	SAMN33913316	Canada:Saskatchewan	Apis mellifera		PL014	University of Saskatchewan, Oleksii Obshta; 2023-03-25	0.6774	0.0197
1329	GCF_031924185_1	Paenibacillus larvae (firmicutes)	PRJNA948666	SAMN33913316	Canada:Saskatchewan	Apis mellifera		PL014	University of Saskatchewan, Oleksii Obshta; 2023-03-25	0.6889	0.03
1330	GCF_000758545_1	Paenibacillus sp. FSL H7-0737 (firmicutes)	PRJNA258345	SAMN02996505	USA: New York		pasteurized 2% milk	FSL H7-0737	Cornell University, Henk den Bakker; 2014-08-17	0.9861	0.0109
1331	GCF_001012825_1	Paenibacillus etheri (firmicutes)	PRJNA276406	SAMN03372544	Spain: Granada		hydrocarbon contaminated soil	SH7	Water Research Institute, University of Granada, Jessica Purswani; 2015-02-25	0.9833	0.0148
1332	GCF_001954445_1	Paenibacillus odorifer (firmicutes)	PRJNA343020	SAMN05929619	USA		milk	FSL J3-0122	Cornell University, Sarah Beno; 2016-10-20	0.9861	0.0109
1333	GCF_001955545_1	Paenibacillus odorifer (firmicutes)	PRJNA343020	SAMN05929619	USA		milk	FSL J3-0122	Cornell University, Sarah Beno; 2016-10-20	0.9861	0.0109
1334	GCF_001956215_1	Paenibacillus sp. FSL R5-0490 (firmicutes)	PRJNA343020	SAMN05929619	USA		milk	FSL J3-0122	Cornell University, Sarah Beno; 2016-10-20	0.9367	0.058
1335	GCF_002264395_1	Paenibacillus sp. VTT E-133291 (firmicutes)	PRJNA385758	SAMN06909694	Finland: Olkiluoto		Low level radioactive waste repository experiment	VTT E-133288	VTT Technical Research Centre of Finland, Kaisa Marjamaa; 2017-05-08	0.975	0.0118
1336	GCF_008370385_1	Paenibacillus sp. B2(2019) (firmicutes)	PRJNA561797	SAMN12628532	United Kingdom: Woodley Reading		municipal solid waste (MSW) soil	B2(2019)	Brazilian Center for Research in Energy and Materials (CNPEM), Gabriela Persinoti; 2019-08-23	0.9861	0.0109
1337	GCF_030123105_1	Paenibacillus sp. G2S3 (firmicutes)	PRJNA960711	SAMN34375029	China: Taizhou, Jiangsu Province		missing	SXL388	Technical University of Denmark, Lasse Nielsen; 2023-04-26	0.9806	0.0137
1338	GCF_037963275_1	Paenibacillus sp. FSL H7-0737 (firmicutes)	PRJNA768416	SAMN29228897	not applicable	not applicable	food ingredient	FSL K6-1121	Penn State, Xiaoyuan Wei; 2022-06-21	0.9861	0.0109
1339	GCF_037975205_1	Paenibacillus sp. FSL R5-0470 (firmicutes)	PRJNA768416	SAMN29228897	not applicable	not applicable	food ingredient	FSL K6-1121	Penn State, Xiaoyuan Wei; 2022-06-21	0.9861	0.0109
1340	GCF_038000345_1	Paenibacillus sp. FSL E2-8871 (firmicutes)	PRJNA768416	SAMN29228897	not applicable	not applicable	food ingredient	FSL K6-1121	Penn State, Xiaoyuan Wei; 2022-06-21	0.9861	0.0148
1341	GCF_038003345_1	Paenibacillus sp. FSL K6-3166 (firmicutes)	PRJNA768416	SAMN29228897	not applicable	not applicable	food ingredient	FSL K6-1121	Penn State, Xiaoyuan Wei; 2022-06-21	0.9806	0.0174
1342	GCF_038004585_1	Paenibacillus sp. FSL R5-0475 (firmicutes)	PRJNA768416	SAMN29228897	not applicable	not applicable	food ingredient	FSL K6-1121	Penn State, Xiaoyuan Wei; 2022-06-21	0.9861	0.0109
1343	GCF_038009145_1	Paenibacillus sp. FSL R5-0923 (firmicutes)	PRJNA768416	SAMN29228897	not applicable	not applicable	food ingredient	FSL K6-1121	Penn State, Xiaoyuan Wei; 2022-06-21	0.9861	0.0109
1344	GCF_924513355_1	Paenibacillus pseudetheri (firmicutes)	BioProject Accession não encontrado	BioSample Code não encontrado						0.9833	0.0176

## Sheet: Table_S2
Table S2. Quality assessment of complete genomes using CheckM V.1.0.13.
genome_ID	Assembly	Marker lineage	ID	# genomes	# markers	# marker sets	Completeness	Contamination	Strain heterogeneity	Genome size (bp)	# ambiguous bases	# scaffolds	# contigs	N50 (scaffolds)	N50 (contigs)	Mean scaffold length (bp)	Mean contig length (bp)	Longest scaffold (bp)	Longest contig (bp)	GC	GC std (scaffolds > 1kbp)	Coding density	Translation table	# predicted genes	0	1	2	3	4	5+
Paenibacillus xylanilyticus W4	GCF_009664365.1	f__Paenibacillaceae	(UID973)	32	468	170	99.85	0	0	6447596	0	1	1	6447596	6447596	6447596	6447596	6447596	6447596	47.33	0	85.8	11	5759	1	467	0	0	0	0
Paenibacillus sp. Y412MC10	GCF_000024685.1	f__Paenibacillaceae	(UID973)	32	468	170	99.85	0	0	7121665	0	1	1	7121665	7121665	7121665	7121665	7121665	7121665	51.24	0	86.31	11	6307	1	467	0	0	0	0
Paenibacillus sp. S25	GCF_019454085.1	f__Paenibacillaceae	(UID973)	32	468	170	99.85	0	0	5958851	0	1	1	5958851	5958851	5958851	5958851	5958851	5958851	45.72	0	86.24	11	5208	1	467	0	0	0	0
Paenibacillus sp. S02	GCF_019454065.1	f__Paenibacillaceae	(UID973)	32	468	170	99.85	0	0	6060529	0	1	1	6060529	6060529	6060529	6060529	6060529	6060529	45.6	0	85.68	11	5328	1	467	0	0	0	0
Paenibacillus sp. N3727	GCF_022637315.1	f__Paenibacillaceae	(UID973)	32	468	170	99.85	1.19	0	6347527	0	1	1	6347527	6347527	6347527	6347527	6347527	6347527	44.98	0	84.34	11	5880	1	461	6	0	0	0
Paenibacillus sp. JZ16	GCF_015326965.1	f__Paenibacillaceae	(UID973)	32	468	170	99.85	0.78	0	7421843	0	1	1	7421843	7421843	7421843	7421843	7421843	7421843	49.25	0	86.06	11	6710	1	465	2	0	0	0
Paenibacillus sp. JNUCC32	GCF_014863545.1	f__Paenibacillaceae	(UID973)	32	468	170	99.85	0.02	0	7004375	0	2	2	6941504	6941504	3502187	3502187	6941504	6941504	51.27	0.5	86.54	11	6281	1	466	1	0	0	0
Paenibacillus sp. JNUCC31	GCF_014844075.1	f__Paenibacillaceae	(UID973)	32	468	170	99.85	0.78	0	7551121	0	1	1	7551121	7551121	7551121	7551121	7551121	7551121	46.38	0	85.07	11	6617	1	465	2	0	0	0
Paenibacillus sp. FSLW8-0426	GCF_037969725.1	f__Paenibacillaceae	(UID973)	32	468	170	99.85	0.02	0	6909549	0	1	1	6909549	6909549	6909549	6909549	6909549	6909549	50.69	0	85.28	11	6167	1	466	1	0	0	0
Paenibacillus sp. FSLW7-1332	GCF_037969785.1	f__Paenibacillaceae	(UID973)	32	468	170	99.85	1.37	0	7514708	0	1	1	7514708	7514708	7514708	7514708	7514708	7514708	49.02	0	85.85	11	6736	1	464	3	0	0	0
Paenibacillus sp. FSLR7-0189	GCF_037969925.1	f__Paenibacillaceae	(UID973)	32	468	170	99.85	1.13	0	7008155	0	1	1	7008155	7008155	7008155	7008155	7008155	7008155	44.32	0	86.43	11	6151	1	463	4	0	0	0
Paenibacillus sp. FSLR5-0928	GCF_037970385.1	f__Paenibacillaceae	(UID973)	32	468	170	99.85	1.13	0	7190617	0	1	1	7190617	7190617	7190617	7190617	7190617	7190617	44.29	0	86.48	11	6426	1	463	4	0	0	0
Paenibacillus sp. FSLR5-0713	GCF_037973325.1	f__Paenibacillaceae	(UID973)	32	468	170	99.85	0.1	0	6788906	0	1	1	6788906	6788906	6788906	6788906	6788906	6788906	46.3	0	85.38	11	5987	1	466	1	0	0	0
Paenibacillus sp. FSLR5-0517	GCF_037974355.1	f__Paenibacillaceae	(UID973)	32	468	170	99.85	0.1	0	6917362	0	1	1	6917362	6917362	6917362	6917362	6917362	6917362	46.1	0	85.46	11	6109	1	466	1	0	0	0
Paenibacillus sp. FSLR5-0470	GCF_037975205.1	f__Paenibacillaceae	(UID973)	32	468	170	99.85	1.13	0	6845873	0	1	1	6845873	6845873	6845873	6845873	6845873	6845873	43.65	0	87.14	11	5960	1	463	4	0	0	0
Paenibacillus sp. FSLR5-0345	GCF_000758585.1	f__Paenibacillaceae	(UID973)	32	468	170	99.85	1.83	0	6787172	0	1	1	6787172	6787172	6787172	6787172	6787172	6787172	43.66	0	87.23	11	6001	1	461	6	0	0	0
Paenibacillus sp. FSLR5-0341	GCF_037975235.1	f__Paenibacillaceae	(UID973)	32	468	170	99.85	0.69	0	6566274	0	1	1	6566274	6566274	6566274	6566274	6566274	6566274	46.27	0	85.51	11	5789	1	465	2	0	0	0
Paenibacillus sp. FSLR10-2796	GCF_037965315.1	f__Paenibacillaceae	(UID973)	32	468	170	99.85	1.73	0	7279089	0	1	1	7279089	7279089	7279089	7279089	7279089	7279089	44.09	0	86.13	11	6448	1	461	6	0	0	0
Paenibacillus sp. FSLP4-0176	GCF_037975265.1	f__Paenibacillaceae	(UID973)	32	468	170	99.85	0.69	0	7284553	0	1	1	7284553	7284553	7284553	7284553	7284553	7284553	45.63	0	85.47	11	6552	1	465	2	0	0	0
Paenibacillus sp.FSLP2-0136	GCF_037975325.1	f__Paenibacillaceae	(UID973)	32	468	170	99.85	1.3	0	7664057	0	1	1	7664057	7664057	7664057	7664057	7664057	7664057	52.52	0	87.08	11	6522	1	461	6	0	0	0
Paenibacillus sp. FSLM7-0896	GCF_037975415.1	f__Paenibacillaceae	(UID973)	32	468	170	99.85	1.27	0	7732132	0	1	1	7732132	7732132	7732132	7732132	7732132	7732132	52.36	0	87.06	11	6656	1	462	5	0	0	0
Paenibacillus sp. FSLL8-0333	GCF_037965665.1	f__Paenibacillaceae	(UID973)	32	468	170	99.85	1.13	0	6840164	0	1	1	6840164	6840164	6840164	6840164	6840164	6840164	44.29	0	86.34	11	6038	1	463	4	0	0	0
Paenibacillus sp. FSLK6-1330	GCF_037976825.1	f__Paenibacillaceae	(UID973)	32	468	170	99.85	0.51	0	7427485	0	1	1	7427485	7427485	7427485	7427485	7427485	7427485	48.57	0	85.26	11	6728	1	464	3	0	0	0
Paenibacillus sp. FSLK6-1122	GCF_037977015.1	f__Paenibacillaceae	(UID973)	32	468	170	99.85	0.69	0	7145828	0	1	1	7145828	7145828	7145828	7145828	7145828	7145828	45.63	0	85.32	11	6336	1	465	2	0	0	0
Paenibacillus sp. FSLK60276	GCF_037977235.1	f__Paenibacillaceae	(UID973)	32	468	170	99.85	0.95	0	6113266	0	1	1	6113266	6113266	6113266	6113266	6113266	6113266	43.75	0	84.77	11	5642	1	462	5	0	0	0
Paenibacillus sp. FSLH7-0737	GCF_000758545.1	f__Paenibacillaceae	(UID973)	32	468	170	99.85	0.54	0	6765883	0	1	1	6765883	6765883	6765883	6765883	6765883	6765883	43.69	0	87.4	11	5900	1	464	3	0	0	0
Paenibacillus sp. FSLH3-0329	GCF_037963285.1	f__Paenibacillaceae	(UID973)	32	468	170	99.85	1.27	20	6873755	0	1	1	6873755	6873755	6873755	6873755	6873755	6873755	44.17	0	86.27	11	5986	1	462	5	0	0	0
Paenibacillus sp. FSLH3-0302	GCF_037982245.1	f__Paenibacillaceae	(UID973)	32	468	170	99.85	1.13	0	6907658	0	1	1	6907658	6907658	6907658	6907658	6907658	6907658	44.28	0	86.27	11	6061	1	463	4	0	0	0
Paenibacillus sp.FSLF4-0243	GCF_037963295.1	f__Paenibacillaceae	(UID973)	32	468	170	99.85	0.83	0	6965501	0	1	1	6965501	6965501	6965501	6965501	6965501	6965501	43.65	0	87.34	11	6078	1	463	4	0	0	0
Paenibacillus sp. FSLE2-0274	GCF_037963305.1	f__Paenibacillaceae	(UID973)	32	468	170	99.85	1.27	20	6994851	0	1	1	6994851	6994851	6994851	6994851	6994851	6994851	44.25	0	86.31	11	6145	1	462	5	0	0	0
Paenibacillus sp. FSLE2-0230	GCF_037963315.1	f__Paenibacillaceae	(UID973)	32	468	170	99.85	1.27	20	7021979	0	1	1	7021979	7021979	7021979	7021979	7021979	7021979	44.21	0	86.25	11	6125	1	462	5	0	0	0
Paenibacillus sp. FSLE2-0201	GCF_037963325.1	f__Paenibacillaceae	(UID973)	32	468	170	99.85	1.72	0	6783894	0	1	1	6783894	6783894	6783894	6783894	6783894	6783894	43.68	0	86.88	11	6029	1	462	5	0	0	0
Paenibacillus sp.FSLE2-0151	GCF_037993015.1	f__Paenibacillaceae	(UID973)	32	468	170	99.85	0.1	0	7079420	0	1	1	7079420	7079420	7079420	7079420	7079420	7079420	45.87	0	85.37	11	6180	1	466	1	0	0	0
Paenibacillus polymyxa ZJ-9	GCF_022492955.1	f__Paenibacillaceae	(UID973)	32	468	170	99.85	0	0	5755887	0	1	1	5755887	5755887	5755887	5755887	5755887	5755887	45.64	0	86.22	11	5030	1	467	0	0	0	0
Paenibacillus polymyxa ZF197	GCF_007858415.1	f__Paenibacillaceae	(UID973)	32	468	170	99.85	0	0	5539234	0	2	2	5507169	5507169	2769617	2769617	5507169	5507169	45.56	0.54	85.27	11	5014	1	467	0	0	0	0
Paenibacillus polymyxa SF05	GCF_028751565.1	f__Paenibacillaceae	(UID973)	32	468	170	99.85	0	0	5459135	0	1	1	5459135	5459135	5459135	5459135	5459135	5459135	45.45	0	84.33	11	4961	1	467	0	0	0	0
Paenibacillus polymyxa SC2	GCF_000164985.3	f__Paenibacillaceae	(UID973)	32	468	170	99.85	2.2	40	6238510	0	2	2	5728392	5728392	3119255	3119255	5728392	5728392	44.61	4.97	84.52	11	5735	1	452	15	0	0	0
Paenibacillus polymyxa R6-14	GCF_023586785.2	f__Paenibacillaceae	(UID973)	32	468	170	99.85	0	0	5745819	0	1	1	5745819	5745819	5745819	5745819	5745819	5745819	45.53	0	85.94	11	4936	1	467	0	0	0	0
Paenibacillus polymyxa R5-31	GCF_023586705.2	f__Paenibacillaceae	(UID973)	32	468	170	99.85	0.15	0	5876822	0	2	2	5867087	5867087	2938411	2938411	5867087	5867087	45.49	2.81	85.22	11	5313	1	466	1	0	0	0
Paenibacillus polymyxa R4-5	GCF_023586725.2	f__Paenibacillaceae	(UID973)	32	468	170	99.85	0	0	5713076	0	1	1	5713076	5713076	5713076	5713076	5713076	5713076	45.78	0	85.3	11	5074	1	467	0	0	0	0
Paenibacillus polymyxa R4-24	GCF_023586685.2	f__Paenibacillaceae	(UID973)	32	468	170	99.85	0	0	5760153	0	1	1	5760153	5760153	5760153	5760153	5760153	5760153	45.73	0	85.33	11	5101	1	467	0	0	0	0
Paenibacillus polymyxa R3-13	GCF_023586645.2	f__Paenibacillaceae	(UID973)	32	468	170	99.85	0	0	5743686	0	2	2	5730787	5730787	2871843	2871843	5730787	5730787	45.55	0.4	86.15	11	5020	1	467	0	0	0	0
Paenibacillus polymyxa M1	GCF_000237325.1	f__Paenibacillaceae	(UID973)	32	468	170	99.85	0	0	6231122	0	2	2	5864546	5864546	3115561	3115561	5864546	5864546	44.76	4.52	84.45	11	5615	1	467	0	0	0	0
Paenibacillus polymyxa K114	GCF_023586765.2	f__Paenibacillaceae	(UID973)	32	468	170	99.85	0	0	5747021	0	1	1	5747021	5747021	5747021	5747021	5747021	5747021	45.66	0	85.39	11	5083	1	467	0	0	0	0
Paenibacillus polymyxa E681	GCF_000146875.3	f__Paenibacillaceae	(UID973)	32	468	170	99.85	0	0	5394884	0	1	1	5394884	5394884	5394884	5394884	5394884	5394884	45.79	0	85.37	11	4847	1	467	0	0	0	0
Paenibacillus peoriae HS311	GCF_001272655.2	f__Paenibacillaceae	(UID973)	32	468	170	99.85	0	0	6219815	0	2	2	6006533	6006533	3109907	3109907	6006533	6006533	45.49	4.52	85.49	11	5449	1	467	0	0	0	0
Paenibacillus odorifer DSM15391	GCF_000758725.1	f__Paenibacillaceae	(UID973)	32	468	170	99.85	1.72	0	6812473	0	1	1	6812473	6812473	6812473	6812473	6812473	6812473	44.21	0	86.28	11	5960	1	462	5	0	0	0
Paenibacillus odorifer CBA7130	GCF_003255855.1	f__Paenibacillaceae	(UID973)	32	468	170	99.85	1.13	0	6802552	0	1	1	6802552	6802552	6802552	6802552	6802552	6802552	44.23	0	86.39	11	5948	1	463	4	0	0	0
Paenibacillus lautus E759369	GCF_003590055.1	f__Paenibacillaceae	(UID973)	32	468	170	99.85	0.8	0	7354571	0	2	2	7128120	7128120	3677285	3677285	7128120	7128120	50.84	7.25	86.53	11	6609	1	464	3	0	0	0
Paenibacillus kribbensis PS04	GCF_013394225.1	f__Paenibacillaceae	(UID973)	32	468	170	99.85	0.59	0	5737770	0	1	1	5737770	5737770	5737770	5737770	5737770	5737770	46.84	0	85.72	11	5055	1	466	1	0	0	0
Paenibacillus kribbensis AM49	GCF_002240415.1	f__Paenibacillaceae	(UID973)	32	468	170	99.85	1.18	0	5778702	0	1	1	5778702	5778702	5778702	5778702	5778702	5778702	46.79	0	85.86	11	5110	1	466	0	1	0	0
Paenibacillus brasilensis KACC13842	GCF_009363115.1	f__Paenibacillaceae	(UID973)	32	468	170	99.85	0	0	5643381	0	2	2	5608532	5608532	2821690	2821690	5608532	5608532	46.09	4.03	84.02	11	5417	1	467	0	0	0	0
Paenibacillus stellifer DSM14472	GCF_000758685.1	f__Paenibacillaceae	(UID973)	32	468	170	99.8	2.45	0	5658798	0	1	1	5658798	5658798	5658798	5658798	5658798	5658798	53.54	0	85.2	11	5161	2	458	8	0	0	0
Paenibacillus sp. FSLR7-0273	GCF_000758625.1	f__Paenibacillaceae	(UID973)	32	468	170	99.8	1.27	0	7288921	0	1	1	7288921	7288921	7288921	7288921	7288921	7288921	51.9	0	87.36	11	6265	2	461	5	0	0	0
Paenibacillus sophorae DSM23020	GCF_018966525.1	f__Paenibacillaceae	(UID973)	32	468	170	99.8	3.65	6.25	5867720	0	1	1	5867720	5867720	5867720	5867720	5867720	5867720	50.21	0	86.07	11	5632	2	456	7	3	0	0
Paenibacillus sabinae T27	GCF_000612505.1	f__Paenibacillaceae	(UID973)	32	468	170	99.8	2.75	7.14	5270569	3	1	1	5270569	5270566	5270569	5270566	5270569	5270566	52.64	0	85.99	11	4866	2	458	5	3	0	0
Paenibacillus jilunlii KACC16679	GCF_010450915.1	f__Paenibacillaceae	(UID973)	32	468	170	99.8	1.08	0	7105405	0	1	1	7105405	7105405	7105405	7105405	7105405	7105405	50.88	0	85.54	11	6133	2	461	5	0	0	0
Paenibacillus graminis DSM15220	GCF_000758705.1	f__Paenibacillaceae	(UID973)	32	468	170	99.8	1.96	0	7166464	0	1	1	7166464	7166464	7166464	7166464	7166464	7166464	50.57	0	85.48	11	6211	2	459	7	0	0	0
Paenibacillus sp. FSLR5-0912	GCF_000758605.1	f__Paenibacillaceae	(UID973)	32	468	170	99.75	1.42	0	7718525	0	1	1	7718525	7718525	7718525	7718525	7718525	7718525	51.08	0	86.3	11	6629	2	461	5	0	0	0
Paenibacillus sp. FSLP4-0081	GCF_000758565.1	f__Paenibacillaceae	(UID973)	32	468	170	99.75	1.42	0	8423054	0	1	1	8423054	8423054	8423054	8423054	8423054	8423054	51.07	0	85.95	11	7250	2	461	5	0	0	0
Paenibacillus sp. FSLK6-1096	GCF_037977055.1	f__Paenibacillaceae	(UID973)	32	468	170	99.75	1.27	0	7194942	0	1	1	7194942	7194942	7194942	7194942	7194942	7194942	54.27	0	87.68	11	6214	2	461	5	0	0	0
Paenibacillus sp. FSLH8_0259	GCF_037963255.1	f__Paenibacillaceae	(UID973)	32	468	170	99.75	1.72	0	8241058	0	1	1	8241058	8241058	8241058	8241058	8241058	8241058	51.28	0	86.16	11	7069	2	460	6	0	0	0
Paenibacillus sp. FSLH80332	GCF_037963835.1	f__Paenibacillaceae	(UID973)	32	468	170	99.75	1.94	0	7543334	0	1	1	7543334	7543334	7543334	7543334	7543334	7543334	52.31	0	87.35	11	6494	2	458	8	0	0	0
Paenibacillus borealis DSM13188	GCF_000758665.1	f__Paenibacillaceae	(UID973)	32	468	170	99.75	2.01	0	8156808	0	1	1	8156808	8156808	8156808	8156808	8156808	8156808	51.39	0	86.69	11	6968	2	460	6	0	0	0
Paenibacillus sp. JDR2	GCF_000023585.1	f__Paenibacillaceae	(UID971)	46	481	186	99.73	0	0	7184930	0	1	1	7184930	7184930	7184930	7184930	7184930	7184930	50.28	0	88.76	11	6295	1	480	0	0	0	0
Paenibacillus sp.H17	GCF_022354825.1	f__Paenibacillaceae	(UID971)	46	481	186	99.73	2.72	0	8375342	0	1	1	8375342	8375342	8375342	8375342	8375342	8375342	50.7	0	85.93	11	7345	1	471	9	0	0	0
Paenibacillus_larvae_subsp_pulvifaciensCCM38	GCF_002043025.1	f__Paenibacillaceae	(UID971)	46	481	186	99.73	0.27	0	4444206	0	3	3	4333246	4333246	1481402	1481402	4333246	4333246	44.16	3.45	82.74	11	4648	1	479	1	0	0	0
Paenibacillus_larvae_subsp_larvaeEric_III	GCF_002951915.1	f__Paenibacillaceae	(UID971)	46	481	186	99.73	0.27	0	4701977	0	4	4	4489122	4489122	1175494	1175494	4489122	4489122	44	4.01	83.16	11	4875	1	479	1	0	0	0
Paenibacillus albus 18JY67-1	GCF_003952225.1	f__Paenibacillaceae	(UID971)	46	481	186	99.73	1.03	0	6632345	0	1	1	6632345	6632345	6632345	6632345	6632345	6632345	50.77	0	88.15	11	6048	1	475	5	0	0	0
Paenibacillus mucilaginosus K02	GCF_000258535.2	f__Paenibacillaceae	(UID971)	46	481	186	99.72	0	0	8819200	0	1	1	8819200	8819200	8819200	8819200	8819200	8819200	58.26	0	84.64	11	7220	2	479	0	0	0	0
Paenibacillus mucilaginosus KN-18	GCF_029542585.1	f__Paenibacillaceae	(UID971)	46	481	186	99.72	0	0	8791876	0	1	1	8791876	8791876	8791876	8791876	8791876	8791876	58.33	0	84.57	11	7379	2	479	0	0	0	0
Paenibacillus lycopersici 12200R-189	GCF_010119935.1	f__Paenibacillaceae	(UID971)	46	481	186	99.72	1.81	0	6743310	0	1	1	6743310	6743310	6743310	6743310	6743310	6743310	58.1	0	84.48	11	5792	2	471	8	0	0	0
Paenibacillus mucilaginosus KNP414	GCF_000218915.1	f__Paenibacillaceae	(UID971)	46	481	186	99.7	0	0	8663821	0	1	1	8663821	8663821	8663821	8663821	8663821	8663821	58.38	0	84.92	11	7165	3	478	0	0	0	0
Paenibacillus crassostreae LPB0068	GCF_001857945.1	f__Paenibacillaceae	(UID973)	32	468	170	99.66	0.02	0	4757181	0	4	4	4627176	4627176	1189295	1189295	4627176	4627176	39.93	1.76	85.7	11	4446	2	465	1	0	0	0
Paenibacillus sp.BR1-192	GCF_029542445.1	f__Paenibacillaceae	(UID973)	32	468	170	99.66	0.21	0	7206440	0	1	1	7206440	7206440	7206440	7206440	7206440	7206440	51.09	0	86.08	11	6656	2	464	2	0	0	0
Paenibacillus sp.IHBB3084	GCF_001447315.1	f__Paenibacillaceae	(UID973)	32	468	170	99.64	0.2	100	5884793	0	7	7	5508564	5508564	840684	840684	5508564	5508564	46.83	1.37	84.64	11	5684	3	464	1	0	0	0
Paenibacillus larvae_subsp_larvae Eric_V	GCF_011220525.1	f__Paenibacillaceae	(UID971)	46	481	186	99.62	0	0	4755254	0	3	3	4672437	4672437	1585084	1585084	4672437	4672437	44.04	4.07	82.75	11	4969	2	479	0	0	0	0
Paenibacillus larvae_subsp_larvae DSM25430	GCF_000511405.1	f__Paenibacillaceae	(UID971)	46	481	186	99.62	0	0	4056006	0	2	2	4046337	4046337	2028003	2028003	4046337	4046337	44.96	5.53	83.32	11	4028	2	479	0	0	0	0
Paenibacillus sp.RUD330	GCF_002243345.2	f__Paenibacillaceae	(UID971)	46	481	186	99.62	0.13	0	5572653	0	2	2	5564368	5564368	2786326	2786326	5564368	5564368	59.06	8.14	86.01	11	4936	3	477	1	0	0	0
Paenibacillus_bovisBD3526	GCF_001421015.2	f__Paenibacillaceae	(UID972)	41	523	183	99.61	0.94	0	5517199	0	2	2	5354277	5354277	2758599	2758599	5354277	5354277	47.22	1.82	82.41	11	4747	3	514	5	1	0	0
Paenibacillus yonginensis DCY84	GCF_001685395.1	f__Paenibacillaceae	(UID973)	32	468	170	99.56	0.34	0	4985901	0	1	1	4985901	4985901	4985901	4985901	4985901	4985901	51.01	0	85.53	11	4517	5	461	2	0	0	0
Paenibacillus cellulosilyticus KACC14175	GCF_013347265.1	f__Paenibacillaceae	(UID971)	46	481	186	99.46	0.55	0	7132339	0	5	5	3839798	3839798	1426467	1426467	3839798	3839798	50.42	1.66	86.42	11	6276	1	475	5	0	0	0
Paenibacillus baekrokdamisoli KCTC33723	GCF_003945345.1	f__Paenibacillaceae	(UID971)	46	481	186	99.46	0.81	0	7261317	0	1	1	7261317	7261317	7261317	7261317	7261317	7261317	45.31	0	86.4	11	6369	2	473	6	0	0	0
Paenibacillus sp.KACC21273	GCF_028736095.1	f__Paenibacillaceae	(UID972)	41	523	183	99.43	0.01	0	5354372	0	1	1	5354372	5354372	5354372	5354372	5354372	5354372	39.04	0	85.72	11	4627	4	518	1	0	0	0
Paenibacillus urinalis 2022CK00833	GCF_028747685.1	f__Paenibacillaceae	(UID973)	32	468	170	99.41	0.77	0	5700173	0	3	3	5469185	5469185	1900057	1900057	5469185	5469185	45.77	4.97	86.1	11	5288	4	458	6	0	0	0
Paenibacillus guangzhouensis KCTC33171	GCF_009363075.1	f__Paenibacillaceae	(UID971)	46	481	186	99.33	1.09	0	6948340	0	2	2	6903680	6903680	3474170	3474170	6903680	6903680	47.5	2.6	87.63	11	6245	3	474	4	0	0	0
Paenibacillus sp.IHBB10380	GCF_000949425.1	f__Paenibacillaceae	(UID973)	32	468	170	99.26	0.04	0	5787303	0	2	2	5770242	5770242	2893651	2893651	5770242	5770242	41.33	1.52	83.62	11	5311	2	465	1	0	0	0
Paenibacillus sp.FSLk6-2145	GCF_037976585.1	f__Paenibacillaceae	(UID973)	32	468	170	99.26	0	0	7114147	0	1	1	7114147	7114147	7114147	7114147	7114147	7114147	45.92	0	85.33	11	6256	3	465	0	0	0	0
Paenibacillus sp.FSLF4-0100	GCF_037993005.1	f__Paenibacillaceae	(UID973)	32	468	170	99.26	0.7	0	7699912	0	1	1	7699912	7699912	7699912	7699912	7699912	7699912	48.52	0	85.08	11	6936	2	462	4	0	0	0
Paenibacillus polymyxa CPL258	GCF_029543045.1	f__Paenibacillaceae	(UID973)	32	468	170	99.25	0.02	0	5982321	0	1	1	5982321	5982321	5982321	5982321	5982321	5982321	45.58	0	84.59	11	5615	3	464	1	0	0	0
Paenibacillus sp. 32O-W	GCF_001465275.1	f__Paenibacillaceae	(UID971)	46	481	186	99.17	0.82	0	5375858	0	1	1	5375858	5375858	5375858	5375858	5375858	5375858	56.34	0	86.8	11	4773	3	474	4	0	0	0
Paenibacillus sp. FSLR7-0163	GCF_037969975.1	f__Paenibacillaceae	(UID973)	32	468	170	98.68	1.29	16.67	6859859	0	1	1	6859859	6859859	6859859	6859859	6859859	6859859	44.2	0	86.25	11	6025	6	456	6	0	0	0
Paenibacillus polymyxa YC0136	GCF_001874405.2	f__Paenibacillaceae	(UID973)	32	468	170	98.68	0	0	5621728	0	1	1	5621728	5621728	5621728	5621728	5621728	5621728	45.74	0	86.09	11	4870	3	465	0	0	0	0
Paenibacillus polymyxa C12	GCF_022649565.1	f__Paenibacillaceae	(UID973)	32	468	170	98.68	0	0	5793823	0	1	1	5793823	5793823	5793823	5793823	5793823	5793823	45.55	0	86.09	11	5059	3	465	0	0	0	0
Paenibacillus thiaminolyticus Mbale2	GCF_028554415.1	f__Paenibacillaceae	(UID972)	41	523	183	98.65	0.87	0	6487160	0	1	1	6487160	6487160	6487160	6487160	6487160	6487160	53.65	0	83.52	11	5882	7	513	3	0	0	0
Paenibacillus protaetiae FW100M-2	GCF_004135365.1	f__Paenibacillaceae	(UID971)	46	481	186	98.55	0	0	4228822	0	1	1	4228822	4228822	4228822	4228822	4228822	4228822	51.53	0	87.37	11	4001	4	477	0	0	0	0
Paenibacillus sp. FSLR5-0519	GCF_037974275.1	f__Paenibacillaceae	(UID973)	32	468	170	95.15	0.1	0	6586589	0	1	1	6586589	6586589	6586589	6586589	6586589	6586589	46.14	0	85.58	11	5896	15	452	1	0	0	0

## Sheet: Table_S3
Table S3. PGTs identified in the genomes using PgPg_finder
#OTU_ID	Paenibacillus_albus18JY67_1	Paenibacillus_baekrokdamisoliKCTC33723	Paenibacillus_borealisDSM13188	Paenibacillus_bovisBD3526	Paenibacillus_brasilensisKACC13842	Paenibacillus_cellulosilyticusKACC14175	Paenibacillus_crassostreaeLPB0068	Paenibacillus_graminisDSM15220	Paenibacillus_guangzhouensisKCTC33171	Paenibacillus_jilunliiKACC16679	Paenibacillus_kribbensisAM49	Paenibacillus_kribbensisPS04	Paenibacillus_larvae_subsp_larvaeDSM25430	Paenibacillus_larvae_subsp_larvaeEric_III	Paenibacillus_larvae_subsp_larvaeEric_V	Paenibacillus_larvae_subsp_pulvifaciensCCM38	Paenibacillus_lautusE759369	Paenibacillus_lycopersici12200R_189	Paenibacillus_mucilaginosusKNP414	Paenibacillus_mucilaginosusKN_18	Paenibacillus_mucilaginosus_K02	Paenibacillus_odoriferCBA7130	Paenibacillus_odoriferDSM15391	Paenibacillus_peoriaeHS311	Paenibacillus_polymyxaC12	Paenibacillus_polymyxaCPL258	Paenibacillus_polymyxaE681	Paenibacillus_polymyxaK114	Paenibacillus_polymyxaM1	Paenibacillus_polymyxaR3_13	Paenibacillus_polymyxaR424	Paenibacillus_polymyxaR4_5	Paenibacillus_polymyxaR5_31	Paenibacillus_polymyxaR6_14	Paenibacillus_polymyxaSC2	Paenibacillus_polymyxaSF05	Paenibacillus_polymyxaYC0136	Paenibacillus_polymyxaZF197	Paenibacillus_polymyxaZJ_9	Paenibacillus_protaetiaeFW100M_2	Paenibacillus_sabinaeT27	Paenibacillus_sophoraeDSM23020	Paenibacillus_sp32O_W	Paenibacillus_spBR1_192	Paenibacillus_spFSLE2_0151	Paenibacillus_spFSLE2_0201	Paenibacillus_spFSLE2_0230	Paenibacillus_spFSLE2_0274	Paenibacillus_spFSLF4_0100
PGPT0000001	0	0	0	0	1	1	0	1	1	1	1	1	1	1	1	1	0	0	0	0	0	1	1	0	1	0	0	0	1	1	0	0	0	1	1	0	0	1	1	0	0	1	0	0	0	2	1	1	0
PGPT0000005	0	0	4	0	1	0	0	1	0	2	1	1	0	0	0	0	0	0	0	0	0	1	1	1	0	1	0	1	0	0	1	1	0	0	0	0	1	1	0	0	7	8	0	0	0	0	1	1	0
PGPT0000010	0	0	3	0	1	0	0	1	0	1	1	1	0	0	0	0	0	0	0	0	0	1	1	1	0	1	0	1	0	0	1	1	0	0	0	0	1	1	0	0	5	6	0	0	0	0	1	1	0
PGPT0000015	0	0	2	0	1	0	0	2	0	1	1	1	0	0	0	0	0	0	0	0	0	1	1	1	0	1	0	1	0	0	1	1	0	0	0	0	1	1	0	0	3	4	0	0	0	0	1	1	0
PGPT0000020	1	2	1	1	1	0	1	1	1	1	1	1	1	1	1	1	0	2	1	1	1	1	2	1	1	1	1	1	1	2	1	1	1	1	1	1	1	1	1	0	1	1	0	0	1	2	2	2	0
PGPT0000025	0	0	3	0	1	0	0	1	0	1	1	1	0	0	0	0	0	0	0	0	0	1	1	1	0	1	0	1	0	0	1	1	0	0	0	0	1	1	0	0	5	8	0	0	0	0	1	1	0
PGPT0000030	0	0	1	0	0	0	0	1	0	1	0	0	0	0	0	0	0	0	0	0	0	0	0	0	0	0	0	0	0	0	0	0	0	0	0	0	0	0	0	0	1	1	0	0	0	0	0	0	0
PGPT0000045	0	0	3	0	1	0	0	1	0	1	1	1	0	0	0	0	0	0	0	0	0	1	1	1	0	2	0	1	0	0	1	1	0	0	0	2	1	1	0	0	6	7	0	0	0	0	1	1	0
PGPT0000050	4	3	3	2	2	5	3	2	3	3	2	2	2	2	2	2	3	3	2	3	3	3	3	2	2	2	2	2	1	2	2	2	2	2	1	2	2	2	2	2	3	3	4	3	2	3	3	3	3
PGPT0000055	0	0	2	0	1	0	0	1	0	1	1	1	0	0	0	0	0	0	0	0	0	1	1	1	0	1	0	1	0	0	1	1	0	0	0	0	1	1	0	0	2	2	0	0	0	0	1	1	0
PGPT0000065	2	2	2	2	3	2	2	3	3	2	3	3	2	2	2	2	2	2	3	2	2	3	2	3	3	3	3	3	3	3	3	3	4	3	3	3	2	3	3	2	2	2	4	2	2	3	4	4	2
PGPT0000075	1	1	1	1	1	1	1	1	1	1	1	1	1	1	1	1	1	1	1	1	1	1	1	1	1	1	1	1	1	1	1	1	1	1	1	1	1	1	1	1	1	1	1	1	1	1	1	1	1
PGPT0000080	3	3	4	2	4	3	3	4	3	4	4	4	2	2	2	2	4	3	3	3	3	4	4	4	3	5	3	4	3	3	4	4	3	3	3	4	4	4	3	3	4	6	3	4	3	3	4	4	4
PGPT0000100	0	0	1	0	0	0	0	0	0	0	0	0	0	0	0	0	0	0	0	0	0	0	0	0	0	0	0	0	0	0	0	0	0	0	0	0	0	0	0	0	0	1	0	0	0	0	0	0	0
PGPT0000135	0	0	0	0	0	0	0	0	0	0	0	0	0	0	0	0	0	0	1	1	1	0	0	0	0	0	0	0	0	0	0	0	0	0	0	0	0	0	0	0	0	0	0	0	0	0	0	0	0
PGPT0000145	0	1	0	0	0	0	0	1	0	0	0	0	0	0	0	0	0	0	0	0	0	0	0	0	0	0	0	0	0	0	0	0	0	0	0	0	0	0	0	0	0	0	0	0	0	0	0	0	0
PGPT0000153	0	1	1	0	0	0	0	1	1	1	0	0	0	0	0	0	0	0	0	0	0	0	0	0	0	0	0	0	0	0	0	0	0	0	0	0	0	0	0	0	0	1	0	0	1	0	0	0	0
PGPT0000155	0	0	0	0	1	0	0	2	0	2	1	1	0	0	0	0	0	0	0	0	0	0	0	1	2	1	1	1	1	1	1	1	1	2	1	1	1	1	2	0	2	2	0	0	0	0	0	0	0
PGPT0000210	0	0	0	0	1	0	0	0	0	0	0	0	0	0	0	0	0	0	0	0	0	0	0	0	0	0	0	0	0	0	0	0	0	0	0	0	0	0	0	0	1	1	0	0	0	0	0	0	0
PGPT0000215	0	0	0	0	1	0	0	0	0	0	0	0	0	0	0	0	0	0	0	0	0	0	0	0	0	0	0	0	0	0	0	0	0	0	0	0	0	0	0	0	1	2	0	0	0	0	0	0	0
PGPT0000235	0	0	0	0	1	0	0	0	0	0	0	0	0	0	0	0	0	0	0	0	0	0	0	0	0	0	0	0	0	0	0	0	0	0	0	0	0	0	0	0	1	1	0	0	0	0	0	0	0
PGPT0000240	0	0	0	0	1	0	0	0	0	0	0	0	0	0	0	0	0	0	0	0	0	0	0	0	0	0	0	0	0	0	0	0	0	0	0	0	0	0	0	0	1	1	0	0	0	0	0	0	0
PGPT0000245	0	0	0	0	1	0	0	0	0	0	0	0	0	0	0	0	0	0	0	0	0	0	0	0	0	0	0	0	0	0	0	0	0	0	0	0	0	0	0	0	2	2	0	0	0	0	0	0	0
PGPT0000250	0	0	0	0	1	0	0	0	0	0	0	0	0	0	0	0	0	0	0	0	0	0	0	0	0	0	0	0	0	0	0	0	0	0	0	0	0	0	0	0	1	1	0	0	0	0	0	0	0
PGPT0000255	0	0	0	0	1	0	0	0	0	0	0	0	0	0	0	0	0	0	0	0	0	0	0	0	0	0	0	0	0	0	0	0	0	0	0	0	0	0	0	0	1	1	0	0	0	0	0	0	0
PGPT0000260	0	0	0	0	1	0	0	0	0	0	0	0	0	0	0	0	0	0	0	0	0	0	0	0	0	0	0	0	0	0	0	0	0	0	0	0	0	0	0	0	1	1	0	0	0	0	0	0	0
PGPT0000265	0	1	0	0	1	1	0	1	0	1	0	0	0	0	0	0	0	1	1	1	0	0	0	1	1	1	0	0	1	1	0	0	0	1	1	0	1	1	1	1	2	2	0	0	0	0	0	0	0
PGPT0000270	0	0	0	0	1	0	0	0	0	0	1	1	0	0	0	0	0	0	0	0	0	0	0	1	1	1	1	1	1	1	1	1	1	1	1	1	1	1	1	0	0	0	0	0	1	0	0	0	0
PGPT0000275	0	0	0	0	0	0	0	0	0	0	0	0	0	0	0	0	0	0	0	0	0	0	0	0	0	0	0	0	0	0	0	0	0	0	0	0	0	0	0	0	0	0	0	0	0	0	0	0	0
PGPT0000280	0	0	1	1	0	0	0	1	0	2	0	0	0	0	0	0	0	0	0	0	0	0	0	0	0	0	0	0	0	0	0	1	0	0	0	0	0	0	0	0	0	0	0	0	0	0	0	0	0
PGPT0000285	0	0	0	1	1	0	2	1	0	1	2	2	6	2	2	2	1	0	0	0	0	0	1	1	1	2	1	1	1	1	1	1	1	1	1	1	1	1	1	0	0	0	0	2	0	0	1	1	1
PGPT0000290	1	1	2	1	1	2	2	1	1	1	1	1	0	0	0	0	2	1	2	2	2	1	2	1	1	1	1	1	1	1	1	1	1	1	1	1	1	1	1	2	1	1	2	1	1	2	2	2	1
PGPT0000295	0	0	1	0	0	0	0	1	0	1	0	0	1	1	1	1	0	0	0	0	0	1	1	0	0	0	0	0	0	0	0	1	0	0	0	0	0	0	0	0	1	1	1	1	0	1	1	1	0
PGPT0000300	1	1	1	2	2	1	3	2	2	2	3	3	1	1	1	1	2	3	4	4	4	0	1	2	2	2	2	2	2	2	2	2	2	2	2	2	2	2	2	1	1	1	0	2	3	0	1	1	2
PGPT0000305	0	0	0	0	0	0	0	0	0	0	0	0	0	0	0	0	0	1	0	0	0	0	0	0	0	0	0	0	0	0	0	0	0	0	0	0	0	0	0	0	0	0	0	0	0	0	0	0	0
PGPT0000345	0	0	0	0	0	0	0	1	0	1	0	0	0	0	0	0	0	0	0	0	0	0	0	0	0	0	0	0	0	0	0	0	0	0	0	0	0	0	0	0	0	0	0	0	0	0	0	0	0
PGPT0000350	0	0	0	0	0	0	1	0	0	0	0	0	0	0	0	0	0	0	0	0	0	0	0	0	0	0	0	0	0	0	0	0	0	0	0	0	0	0	0	0	0	0	0	0	0	0	0	0	0
PGPT0000360	0	0	0	0	0	0	0	0	1	1	0	0	0	0	0	0	1	1	1	1	1	0	0	0	0	0	0	0	0	0	0	0	0	0	0	0	0	0	0	0	0	0	0	1	0	0	0	0	1
PGPT0000370	0	2	1	2	0	1	1	2	0	2	0	0	0	0	0	0	1	0	1	1	1	0	0	0	0	0	0	0	0	0	0	0	0	0	1	0	0	0	0	1	0	0	1	1	1	0	0	0	1
PGPT0000380	0	0	1	0	1	0	0	1	0	1	1	1	1	1	2	1	0	0	0	0	0	1	1	1	1	1	1	1	1	1	1	1	1	1	1	1	1	1	1	0	2	2	0	0	0	0	1	1	0
PGPT0000390	1	0	0	1	0	1	0	0	0	0	1	1	0	0	0	0	1	2	3	3	3	0	0	1	1	2	1	1	1	1	1	1	0	1	1	0	1	1	1	0	0	0	0	1	1	0	0	0	0
PGPT0000395	0	0	0	0	0	0	0	0	0	0	0	0	0	0	0	0	0	0	0	0	0	0	0	0	0	0	0	0	0	0	0	0	0	0	0	1	0	0	0	0	0	0	0	0	0	0	0	0	0
PGPT0000400	1	1	0	1	0	1	1	1	1	1	1	1	1	1	1	1	1	1	0	0	0	0	1	1	1	1	1	1	1	1	1	1	0	1	1	0	1	1	1	0	1	1	0	1	1	0	1	1	2
PGPT0000410	0	1	0	0	0	1	0	0	1	0	0	0	1	1	1	1	0	0	0	0	0	0	0	0	0	0	0	0	0	0	0	0	0	0	0	0	0	0	0	0	0	0	0	0	1	0	0	0	0
PGPT0000415	0	1	0	0	0	0	0	0	1	0	0	0	1	1	1	1	0	0	0	0	0	0	0	0	0	0	0	0	0	0	0	0	0	0	0	0	0	0	0	0	0	0	0	0	1	0	0	0	0
PGPT0000420	1	1	0	0	0	1	0	0	1	0	0	0	1	1	1	1	0	0	0	0	0	0	0	0	0	0	0	0	0	0	0	0	0	0	0	0	0	0	0	0	0	0	0	0	1	0	0	0	0
PGPT0000425	0	1	2	0	1	0	0	1	0	2	1	1	0	0	0	0	0	0	0	0	0	2	2	0	0	0	1	0	0	0	0	0	0	0	0	0	0	1	0	0	2	1	0	0	0	2	2	2	0
PGPT0000430	2	2	1	0	2	1	2	1	2	1	0	1	1	1	1	1	1	0	0	0	0	1	1	0	0	0	0	0	0	0	0	0	0	0	0	0	0	0	0	0	2	3	0	1	2	1	1	1	1
PGPT0000435	1	2	1	1	1	1	0	1	1	1	0	0	1	1	1	1	0	1	1	1	1	1	1	0	0	0	0	0	0	0	0	0	0	0	0	0	0	0	0	1	0	1	0	0	1	1	1	1	0
PGPT0000445	1	2	0	0	1	0	0	1	1	1	1	1	1	1	1	1	0	1	0	0	0	0	0	1	1	1	1	1	1	1	1	1	1	1	1	1	1	1	1	0	1	1	1	0	0	0	0	0	0
PGPT0000450	1	1	2	5	2	3	2	4	2	3	4	4	2	4	3	4	4	3	4	4	4	4	5	3	4	3	4	4	4	4	4	3	1	4	4	1	4	4	3	0	3	3	0	4	4	1	5	5	3
PGPT0000455	4	4	1	3	1	1	2	2	2	2	2	2	1	1	1	1	3	4	4	4	4	1	2	2	2	2	2	2	2	2	2	2	1	2	2	1	2	2	2	0	2	2	3	3	2	1	2	2	3
PGPT0000460	0	1	0	0	0	0	1	0	1	0	0	0	0	0	0	0	0	0	0	0	0	0	0	0	0	0	0	0	0	0	0	0	0	0	0	0	0	0	0	0	0	0	0	0	1	0	0	0	0
PGPT0000471	0	0	0	0	0	0	1	0	0	0	0	0	0	0	0	0	0	0	0	0	0	0	0	0	0	0	0	0	0	0	0	0	0	0	0	0	0	0	0	0	0	0	0	0	0	0	0	0	0
PGPT0000500	0	0	0	1	1	0	2	1	0	1	2	2	2	2	2	2	1	0	0	0	0	0	1	1	1	1	1	1	1	1	1	1	1	1	1	1	1	1	1	0	0	0	0	1	0	0	1	1	1
PGPT0000505	0	0	0	1	1	0	2	1	0	1	2	2	2	2	2	2	1	0	0	0	0	0	1	1	1	1	1	1	1	1	1	1	1	1	1	1	1	1	1	0	0	0	0	1	0	0	1	1	1
PGPT0000510	0	0	0	1	1	0	2	1	0	1	2	3	2	2	2	2	1	0	0	0	0	0	1	1	1	1	1	1	1	1	1	1	1	1	1	1	1	1	1	0	0	0	0	1	0	0	1	1	1
PGPT0000515	1	0	1	1	4	0	1	2	2	1	1	3	0	0	0	0	1	0	0	0	0	0	0	1	2	1	1	2	2	2	2	2	1	2	2	2	1	4	2	0	3	1	0	1	1	0	1	1	1
PGPT0000520	0	0	1	0	0	0	0	0	0	0	0	0	0	0	0	0	0	0	0	0	0	0	0	0	0	0	0	0	0	0	0	0	0	0	0	0	0	0	0	0	1	1	0	0	0	0	0	0	0
PGPT0000525	1	2	0	2	2	1	1	1	1	1	2	2	1	1	2	1	1	1	1	1	1	0	1	2	2	2	2	2	2	2	2	2	2	2	2	2	2	2	2	0	0	0	0	2	1	0	1	1	1
PGPT0000530	4	4	5	1	2	2	3	1	5	2	2	2	1	2	2	2	3	3	5	5	5	1	2	2	3	2	2	2	2	3	2	2	2	3	2	2	2	3	3	1	0	0	1	5	1	0	2	2	8
PGPT0000535	0	1	0	1	2	1	1	1	0	1	2	2	1	1	1	1	1	1	1	1	1	0	1	2	2	2	2	2	2	2	2	2	2	2	2	2	2	2	2	0	0	0	0	1	1	0	1	1	1
PGPT0000540	0	0	1	0	0	0	0	2	0	1	0	0	0	0	0	0	0	0	0	0	0	1	1	0	0	0	0	0	0	0	0	0	0	0	0	0	0	0	0	0	0	0	0	0	0	0	1	1	0
PGPT0000550	5	5	7	2	1	3	2	8	6	8	3	3	1	2	1	2	6	4	4	4	4	5	6	1	1	0	1	1	1	1	1	1	1	1	1	1	1	1	1	2	1	2	2	4	2	3	6	6	3
PGPT0000555	0	0	0	0	0	0	0	0	0	0	0	0	0	0	0	0	0	0	0	0	0	0	0	0	0	0	0	0	0	0	0	0	0	0	0	0	0	0	0	0	0	0	0	0	0	0	0	0	0
PGPT0000560	0	0	1	1	0	0	0	1	2	1	1	1	1	1	1	1	1	0	1	1	1	1	1	0	0	0	0	0	0	0	0	0	0	0	0	0	0	0	0	0	0	1	1	1	1	1	1	1	1
PGPT0000565	0	1	2	2	1	1	1	2	1	2	1	1	1	1	1	1	2	0	2	2	2	2	2	1	1	1	1	1	1	1	1	1	1	1	1	1	1	1	1	0	2	2	0	2	2	2	2	2	2
PGPT0000575	0	0	0	0	0	0	0	0	0	0	0	0	0	0	0	0	0	0	0	0	0	0	0	0	0	0	0	0	0	0	0	0	0	0	0	0	0	0	0	0	0	0	0	0	1	0	0	0	0
PGPT0000590	1	1	0	0	0	0	1	0	0	0	0	0	0	1	1	1	0	1	0	0	0	0	0	0	0	0	0	0	1	0	0	0	0	0	0	0	0	0	0	0	0	0	0	0	0	0	0	0	0
PGPT0000600	0	1	1	0	0	0	0	0	2	0	0	0	2	1	1	1	0	0	1	1	1	0	0	0	0	0	0	0	0	0	0	0	0	0	0	0	0	0	0	0	1	1	0	0	0	0	0	0	1
PGPT0000602	0	1	0	0	0	0	0	0	0	0	0	0	0	0	0	0	0	0	0	0	0	0	0	0	0	0	0	0	0	0	0	0	0	0	0	0	0	0	0	0	0	0	0	0	0	0	0	0	0
PGPT0000605	0	1	1	0	0	0	0	0	1	0	0	0	1	1	1	1	0	0	1	1	1	0	0	0	0	0	0	0	0	0	0	0	0	0	0	0	0	0	0	0	1	1	0	0	0	0	0	0	1
PGPT0000610	0	1	1	0	0	0	0	0	1	0	0	0	1	1	1	1	0	0	1	1	1	0	0	0	0	0	0	0	0	0	0	0	0	0	0	0	0	0	0	0	1	1	0	0	0	0	0	0	1
PGPT0000612	0	0	0	0	0	0	0	0	1	0	0	0	1	1	1	1	0	0	0	0	0	0	0	0	0	0	1	1	0	0	1	1	0	0	0	0	1	0	0	0	0	0	0	0	0	0	0	0	1
PGPT0000613	0	0	0	0	0	0	0	0	0	0	0	0	0	0	0	0	0	0	0	0	0	0	0	0	0	0	0	0	0	0	0	0	0	0	0	0	0	0	0	0	0	0	0	0	0	0	0	0	0
PGPT0000615	0	0	0	0	0	0	0	0	0	0	0	0	1	1	1	1	0	0	0	0	0	0	0	0	0	0	0	0	0	0	0	0	0	0	0	0	0	0	0	0	0	0	0	0	0	1	0	0	0
PGPT0000616	0	1	0	0	0	0	0	0	1	0	0	0	1	1	1	1	0	0	0	0	0	0	0	0	0	0	0	0	0	0	0	0	0	0	0	0	0	0	0	0	0	0	0	0	0	0	0	0	1
PGPT0000617	0	2	3	0	0	0	0	0	2	0	0	0	2	2	2	2	0	0	0	0	0	0	0	0	0	0	0	0	0	0	0	0	0	0	0	0	0	0	0	0	0	0	0	0	0	0	0	0	3
PGPT0000618	0	1	1	0	0	0	0	0	1	0	0	0	1	1	1	1	0	0	0	0	0	0	0	0	0	0	0	0	0	0	0	0	0	0	0	0	0	0	0	0	0	0	0	0	0	0	0	0	1
PGPT0000619	0	1	0	0	0	1	0	0	1	0	0	0	1	1	1	1	0	0	0	0	0	0	0	0	0	0	0	0	0	0	0	0	0	0	0	0	0	0	0	1	0	0	1	0	0	0	0	0	1
PGPT0000620	0	0	0	0	0	0	1	0	1	0	0	0	0	0	0	0	2	0	0	0	0	1	1	0	0	0	0	0	0	0	0	0	0	0	0	0	0	0	0	0	0	0	0	2	2	1	1	1	2
PGPT0000621	0	0	0	0	0	0	0	0	0	0	0	0	0	0	0	0	0	0	0	0	0	0	0	0	0	0	0	0	0	0	0	0	0	0	0	0	0	0	0	0	0	0	0	0	0	0	0	0	1
PGPT0000622	0	1	0	0	0	0	0	0	1	0	0	0	1	1	1	1	0	0	0	0	0	0	0	0	0	0	0	0	0	0	0	0	0	0	0	0	0	0	0	0	0	0	0	0	0	0	0	0	1
PGPT0000623	0	0	0	0	2	0	0	0	0	0	0	0	0	0	0	0	0	0	0	0	0	0	0	0	0	0	0	0	0	0	0	0	0	0	0	0	0	0	0	0	0	0	0	0	0	0	0	0	1
PGPT0000630	0	0	2	1	1	0	0	2	1	2	1	1	2	2	2	2	1	0	1	1	1	1	2	1	1	1	1	2	2	1	2	1	1	1	2	2	2	2	1	0	2	2	0	2	1	1	2	2	2
PGPT0000635	1	1	1	1	1	1	1	1	1	1	1	1	1	1	1	1	1	1	2	2	2	1	1	1	1	0	1	1	1	1	1	1	1	1	1	1	1	1	1	1	1	1	2	1	1	1	1	1	1
PGPT0000640	1	1	2	1	1	1	1	2	1	2	1	1	0	0	0	0	1	1	1	1	1	2	2	1	1	1	1	1	1	1	1	1	1	1	1	1	1	2	1	1	2	2	1	1	1	2	2	2	1
PGPT0000645	3	2	2	2	2	2	2	2	2	2	2	2	2	2	3	2	2	2	2	2	2	2	2	2	2	2	2	2	2	2	2	2	2	2	2	2	2	2	2	2	2	2	2	2	2	2	2	2	2
PGPT0000647	1	1	1	1	1	1	1	1	1	1	1	1	1	1	1	1	1	1	1	1	1	1	1	1	1	1	1	1	1	1	1	1	1	1	1	1	1	1	1	0	1	1	1	1	1	1	1	1	1
PGPT0000650	0	0	0	0	0	0	0	0	0	0	0	0	0	0	0	0	0	0	0	0	0	0	0	0	0	0	0	0	0	0	0	0	0	0	0	0	0	0	0	0	0	0	0	0	0	0	0	0	0
PGPT0000655	0	0	0	0	0	1	0	0	0	0	0	0	0	0	0	0	0	0	0	0	1	0	0	0	0	0	0	0	0	0	0	0	0	0	0	0	0	0	0	0	0	0	0	0	0	0	0	0	0
PGPT0000665	1	0	1	2	1	0	0	1	0	1	1	1	0	0	0	0	1	0	2	2	2	1	1	1	1	1	1	1	1	1	1	1	1	1	1	1	1	1	1	1	1	1	0	1	1	1	1	1	1
PGPT0000670	0	0	1	1	1	0	1	1	0	1	1	1	1	1	1	1	1	0	1	1	1	0	0	1	1	1	1	1	1	1	1	1	1	1	1	1	1	1	1	0	1	1	1	1	1	0	0	0	1
PGPT0000675	0	0	0	0	0	1	0	0	0	0	0	0	0	0	0	0	0	0	0	0	0	0	0	0	0	0	0	0	0	0	0	0	0	0	0	0	0	0	0	1	0	0	0	0	0	0	0	0	0
PGPT0000685	0	0	0	0	0	0	0	0	0	0	0	0	0	0	0	0	0	1	0	0	0	0	0	0	0	0	0	0	0	0	0	0	0	0	0	0	0	0	0	1	0	0	0	0	0	0	0	0	0
PGPT0000690	1	1	1	0	1	1	1	1	1	1	1	1	0	0	0	0	1	1	1	1	1	1	1	1	1	1	1	1	1	1	1	2	1	1	1	1	1	1	1	1	0	0	0	1	1	1	1	1	1
PGPT0000705	0	0	2	2	2	0	2	2	0	2	2	2	2	2	2	2	2	0	2	2	2	0	0	2	2	2	2	2	2	2	2	2	2	2	2	2	2	2	2	0	2	2	2	2	2	0	0	0	2
PGPT0000709	0	0	0	0	0	0	0	0	1	0	0	0	0	0	0	0	0	0	0	0	0	0	0	0	0	0	0	0	0	0	0	0	0	0	0	0	0	0	0	0	0	0	0	0	0	0	0	0	0
PGPT0000710	0	0	1	1	1	0	1	1	0	1	1	1	1	1	1	1	1	0	1	1	1	0	0	1	1	1	1	1	1	1	1	1	1	1	1	1	1	1	1	0	1	1	1	1	1	0	0	0	1
PGPT0000711	0	0	0	1	0	1	0	0	0	0	0	0	0	0	0	0	0	0	0	0	0	0	0	0	0	0	0	0	0	0	0	0	0	0	0	0	0	0	0	1	0	0	0	0	0	0	0	0	0
PGPT0000725	1	0	1	1	0	0	0	1	0	1	0	0	0	0	0	0	0	0	2	2	2	1	1	0	0	0	0	0	0	0	0	0	0	0	0	0	0	0	0	1	1	1	0	0	0	1	1	1	0
PGPT0000730	1	0	1	1	1	0	0	1	0	1	1	1	0	0	0	0	1	0	1	1	1	1	1	1	1	1	1	1	1	1	1	1	1	1	1	1	1	1	1	1	2	2	0	1	1	1	1	1	1
PGPT0000735	0	1	1	1	1	0	0	1	0	1	1	1	0	0	0	0	0	0	1	1	1	0	0	1	1	1	1	1	1	1	1	1	1	1	1	1	1	1	1	0	2	1	0	0	1	0	0	0	0
PGPT0000740	0	1	1	1	1	0	0	1	1	1	1	1	0	0	0	0	0	0	1	1	1	1	1	1	1	1	1	1	1	1	1	1	1	1	1	1	1	1	1	0	2	1	0	0	3	1	1	1	1
PGPT0000745	0	1	0	0	1	0	0	0	0	0	0	0	0	0	0	0	1	0	0	0	0	1	1	0	0	0	0	0	0	0	0	0	0	0	0	0	0	0	0	0	0	0	0	1	1	1	1	1	1
PGPT0000795	1	1	0	0	1	0	0	1	1	2	1	1	0	0	0	0	0	0	3	3	2	0	0	1	0	2	1	1	1	0	1	1	1	0	1	1	0	1	0	0	1	1	0	0	1	0	0	0	1
PGPT0000805	0	1	1	1	2	0	2	1	1	2	3	3	2	1	1	1	1	0	5	4	4	1	1	2	2	2	2	2	2	2	2	2	2	2	2	2	2	2	2	2	1	0	1	1	2	1	1	1	2
PGPT0000810	0	0	0	0	0	0	0	0	0	0	0	0	0	0	0	0	0	0	0	0	0	0	0	0	0	0	0	0	0	0	0	0	0	0	0	0	0	0	0	0	0	0	0	0	0	0	0	0	0
PGPT0000815	0	3	2	2	2	0	0	2	1	2	2	2	2	2	2	2	3	0	2	2	2	1	1	2	2	3	2	2	2	2	2	2	2	2	2	2	2	2	2	0	1	1	1	2	2	1	1	1	2
PGPT0000835	0	1	1	0	0	0	0	1	1	1	0	0	1	2	1	2	0	0	0	0	0	0	0	0	0	0	0	0	0	0	0	0	0	0	0	0	0	0	0	0	0	1	1	0	1	0	0	0	0
PGPT0000840	3	2	1	1	1	3	1	2	1	2	1	1	0	0	0	0	1	2	2	2	2	1	1	1	1	1	1	1	1	1	1	1	1	1	1	1	1	1	1	4	1	1	1	1	2	1	1	1	1
PGPT0000855	0	0	1	1	3	0	0	1	0	0	2	2	0	1	0	0	0	0	1	1	1	1	1	3	2	1	1	2	2	1	2	2	3	2	2	2	3	1	2	0	1	0	0	1	1	0	1	2	1
PGPT0000860	0	0	0	0	0	0	0	0	0	0	1	1	0	0	0	0	0	0	0	0	0	0	0	0	0	0	0	0	0	0	0	0	0	0	0	0	1	0	0	0	0	0	0	0	0	0	0	0	0
PGPT0000870	1	0	3	2	0	0	1	1	0	1	0	0	0	0	0	0	0	1	1	1	1	1	1	0	0	0	0	0	0	0	0	0	0	0	0	0	0	0	0	1	1	2	0	0	1	1	1	1	0
PGPT0000875	2	0	1	2	0	0	1	1	0	1	1	1	0	0	0	0	0	1	2	2	2	1	1	0	0	0	0	0	0	0	0	0	0	0	0	0	0	0	0	1	2	1	1	0	2	2	1	1	0
PGPT0000890	0	0	0	0	0	0	0	0	1	0	0	0	0	0	0	0	0	0	0	0	0	0	0	0	0	0	0	0	0	0	0	0	0	0	0	0	0	0	0	0	0	0	0	0	0	1	0	0	0
PGPT0000895	0	0	1	0	1	0	0	1	0	1	1	1	0	0	0	0	0	0	0	0	0	0	0	1	0	1	1	1	0	0	1	1	1	0	0	0	1	0	0	0	0	1	0	0	0	0	0	0	0
PGPT0000900	2	5	2	3	1	3	1	1	0	1	0	0	2	4	4	4	5	1	2	2	2	1	1	2	1	2	2	2	1	1	2	1	3	1	1	1	3	1	1	1	4	5	3	4	4	1	1	1	3
PGPT0000905	0	0	0	0	0	0	0	0	0	0	0	0	0	0	0	0	0	0	0	0	0	0	0	0	0	0	0	0	0	0	0	0	0	0	0	0	0	0	0	0	0	0	0	0	0	0	0	0	0
PGPT0000910	1	2	3	1	1	1	3	3	4	3	1	1	0	1	0	1	2	1	4	4	4	4	4	3	2	2	3	2	2	2	3	3	3	2	2	2	2	2	2	3	3	2	2	1	3	5	4	4	4
PGPT0000920	0	0	1	0	0	0	0	0	0	0	0	0	0	0	0	0	2	0	0	0	0	0	0	0	0	0	0	0	0	0	0	0	0	0	0	0	0	0	0	0	0	0	0	1	0	0	0	0	2
PGPT0000925	2	0	0	1	1	1	0	0	0	0	0	0	0	0	0	0	1	0	2	2	2	1	0	2	2	2	2	2	2	1	2	2	2	2	2	2	2	1	2	1	0	2	1	1	1	0	0	0	0
PGPT0000930	1	0	0	0	0	1	0	0	0	0	0	0	0	0	0	0	1	0	1	1	1	0	0	0	0	0	0	0	0	0	0	0	0	0	0	0	0	0	0	0	0	0	0	1	1	0	0	0	0
PGPT0000935	1	0	0	0	0	1	0	0	0	0	0	0	0	0	0	0	1	0	1	1	1	0	0	0	0	0	0	0	0	0	0	0	0	0	0	0	0	0	0	0	0	0	0	1	1	0	0	0	0
PGPT0000940	1	0	0	0	0	1	0	0	0	0	0	0	0	0	0	0	1	0	1	1	1	0	0	0	0	0	0	0	0	0	0	0	0	0	0	0	0	0	0	0	0	0	0	1	1	0	0	0	0
PGPT0000945	1	0	0	0	0	1	0	0	0	0	0	0	0	0	0	0	1	0	1	1	1	0	0	0	0	0	0	0	0	0	0	0	0	0	0	0	0	0	0	0	0	0	0	1	1	0	0	0	0
PGPT0000955	1	0	0	0	0	1	0	0	0	0	0	0	0	0	0	0	0	1	1	1	1	0	0	0	0	0	0	0	0	0	0	0	0	0	0	0	0	0	0	0	0	0	0	0	1	0	0	0	0
PGPT0000960	1	0	0	0	0	1	0	0	0	0	0	0	0	0	0	0	0	0	1	1	1	0	0	0	0	0	0	0	0	0	0	0	0	0	0	0	0	0	0	0	0	0	0	0	1	0	0	0	0
PGPT0000965	1	0	0	0	0	1	0	0	0	0	0	0	0	0	0	0	1	0	1	1	1	0	0	0	0	0	0	0	0	0	0	0	0	0	0	0	0	0	0	0	0	0	0	1	1	0	0	0	0
PGPT0000970	1	0	0	0	0	1	0	0	0	0	0	0	0	0	0	0	0	0	1	1	1	0	0	0	0	0	0	0	0	0	0	0	0	0	0	0	0	0	0	0	0	0	0	0	1	0	0	0	0
PGPT0000975	0	0	0	0	0	0	0	0	0	0	0	0	0	0	0	0	0	0	0	0	0	0	0	0	0	0	0	0	0	0	0	0	0	0	0	0	0	0	0	0	0	0	0	0	0	0	0	0	0
PGPT0000980	1	0	0	1	1	1	1	0	0	0	1	1	0	0	0	0	0	0	1	1	1	0	0	1	1	1	1	1	1	1	1	1	1	1	1	0	1	1	1	0	0	0	0	0	2	0	0	0	0
PGPT0000985	1	0	0	0	0	1	0	0	0	0	0	0	0	0	0	0	0	0	1	1	1	0	0	0	0	0	0	0	0	0	0	0	0	0	0	0	0	0	0	0	0	0	0	0	1	0	0	0	0
PGPT0000990	0	0	0	0	0	1	0	0	0	0	0	0	0	0	0	0	0	0	0	0	0	0	0	0	0	0	0	0	0	0	0	0	0	0	0	0	0	0	0	0	0	0	0	0	0	0	0	0	0
PGPT0000995	0	0	0	0	0	0	0	0	0	0	0	0	0	0	0	0	0	0	0	0	0	0	0	0	0	0	0	0	0	0	0	0	0	0	0	0	0	0	0	0	0	0	0	0	0	0	0	0	0
PGPT0001000	2	0	1	0	0	2	2	0	0	0	0	0	0	0	0	0	0	0	2	2	2	0	0	0	0	0	0	0	0	0	0	0	0	0	0	0	0	0	0	0	0	0	0	0	1	1	0	0	0
PGPT0001005	1	0	0	1	0	2	0	0	0	0	0	0	0	0	0	0	1	1	1	1	1	0	0	0	0	0	0	0	0	0	0	0	0	0	0	0	0	0	0	0	2	1	1	1	0	0	0	0	1
PGPT0001010	3	0	1	1	0	2	2	1	0	1	0	0	1	1	1	1	2	1	3	3	3	0	1	0	1	0	0	2	2	1	1	1	1	1	2	1	0	2	2	1	3	2	2	2	2	0	0	0	2
PGPT0001015	1	1	1	1	1	1	1	1	1	1	1	1	1	1	1	1	1	1	1	1	1	1	1	1	1	1	1	1	1	1	1	1	1	1	1	1	1	1	1	1	1	1	1	1	1	1	1	1	1
PGPT0001020	0	1	3	0	0	2	1	1	0	2	0	0	0	0	0	0	0	0	1	1	1	0	0	0	0	0	0	0	0	0	0	0	0	0	0	0	0	0	0	1	0	0	0	0	1	4	0	0	0
PGPT0001025	1	0	0	0	0	0	0	0	1	0	0	0	0	0	0	0	0	0	0	0	0	0	0	0	0	0	0	0	0	0	0	0	0	0	0	0	0	1	0	0	0	0	0	0	0	0	0	0	0
PGPT0001030	2	2	1	2	1	1	1	2	2	2	1	1	1	1	1	1	1	1	4	4	4	1	1	1	1	1	1	1	1	1	1	1	1	1	1	1	1	1	1	1	2	2	1	1	3	1	1	1	2
PGPT0001035	2	2	1	0	0	2	1	0	3	0	0	0	1	1	1	1	2	2	2	2	2	1	1	0	0	0	0	0	0	0	0	0	0	0	0	0	0	0	0	2	0	1	2	2	0	0	1	1	2
PGPT0001040	1	1	1	0	0	1	1	0	2	0	0	0	1	1	1	1	2	1	1	2	1	1	1	0	0	0	0	0	0	0	0	0	0	0	0	0	0	0	0	1	0	1	1	1	1	0	1	1	1
PGPT0001045	0	0	0	0	1	0	0	0	1	0	0	0	0	0	0	0	0	0	2	2	1	0	0	1	1	0	1	1	1	1	1	1	1	1	1	0	1	1	1	0	0	0	0	0	0	0	0	0	0
PGPT0001050	0	0	0	0	0	0	0	0	1	0	0	0	0	0	0	0	0	0	0	0	0	0	0	0	0	0	0	0	0	0	0	0	0	0	0	0	0	0	0	0	0	0	0	0	0	0	0	0	0
PGPT0001055	0	0	0	0	0	0	0	0	0	0	0	0	0	0	0	0	0	0	0	0	0	0	0	0	0	0	0	0	0	0	0	0	0	0	0	0	0	0	0	0	0	0	0	0	0	0	0	0	0
PGPT0001065	1	1	1	1	1	1	0	1	2	1	1	1	0	0	0	0	1	1	1	1	1	1	1	1	1	1	2	1	1	1	2	2	2	1	3	1	1	1	1	0	1	0	1	1	1	0	1	1	3
PGPT0001075	0	0	2	0	0	0	2	2	1	2	0	0	0	0	0	0	0	0	0	0	0	2	2	0	0	0	0	0	0	0	0	0	0	0	0	0	0	1	0	1	1	1	0	1	0	0	1	1	1
PGPT0001085	1	0	0	0	1	0	0	0	0	0	0	0	0	0	0	0	1	1	0	0	1	0	0	0	0	0	0	0	0	0	0	0	0	0	0	0	0	0	0	1	0	0	0	1	0	0	0	0	1
PGPT0001115	2	4	6	3	3	1	3	4	3	4	2	3	0	1	1	1	1	1	1	1	1	5	5	2	1	6	2	2	1	1	3	2	2	1	1	2	1	1	1	1	3	2	1	1	3	5	5	5	2
PGPT0001120	0	0	0	0	0	0	0	0	0	0	0	0	0	0	0	0	0	0	0	0	0	0	0	0	0	0	0	0	0	0	0	0	0	0	0	0	0	0	0	0	0	0	1	0	0	0	0	0	0
PGPT0001130	0	0	0	0	0	0	0	1	0	1	0	0	1	0	0	0	0	0	0	0	0	0	0	0	0	1	0	0	0	0	0	1	0	0	0	1	0	0	0	0	0	0	0	0	1	1	0	0	0
PGPT0001135	5	5	9	2	2	7	6	7	2	6	2	2	3	3	3	4	5	5	9	10	9	6	7	2	2	4	2	2	2	2	2	2	2	2	2	2	2	2	2	4	8	9	6	6	6	7	7	7	4
PGPT0001140	6	5	9	2	4	7	6	6	2	6	2	2	4	3	5	3	5	5	8	8	8	6	7	2	2	2	2	2	2	2	2	2	2	2	2	2	2	2	2	5	6	7	6	5	6	6	6	6	5
PGPT0001145	5	4	10	2	4	7	6	7	2	7	2	2	3	2	3	2	6	3	8	8	8	7	8	2	2	2	2	2	2	2	2	2	2	2	2	2	2	2	2	4	13	17	5	5	7	7	7	7	4
PGPT0001150	1	1	0	1	1	1	0	0	1	0	1	1	1	1	1	1	1	1	2	2	2	0	0	1	1	1	1	1	1	1	1	1	1	1	1	1	1	1	1	1	0	0	2	1	1	0	0	0	1
PGPT0001160	11	10	13	9	11	11	6	10	13	13	13	14	4	4	4	4	15	14	15	18	16	13	13	17	8	16	11	15	10	8	13	13	12	9	10	9	10	12	8	8	10	12	6	13	15	10	12	12	18
PGPT0001165	1	1	1	1	1	1	1	1	1	1	1	1	1	1	1	1	1	1	1	1	1	1	1	1	1	1	1	1	1	1	1	1	1	1	1	1	1	1	1	1	1	1	1	1	1	1	1	1	1
PGPT0001170	2	1	1	1	1	1	1	1	1	1	1	1	1	1	1	1	1	1	1	1	1	1	1	1	1	1	1	1	1	1	1	1	1	1	1	1	1	1	1	1	1	1	1	1	1	1	1	1	1
PGPT0001175	1	1	1	0	0	1	0	0	1	0	0	0	1	1	1	1	0	1	1	1	1	0	0	0	0	0	0	0	0	0	0	0	0	0	0	0	0	0	0	1	0	0	1	0	0	0	0	0	0
PGPT0001180	1	1	0	0	0	1	0	0	1	0	0	0	1	1	1	1	0	1	1	1	1	0	0	0	0	0	0	0	0	0	0	0	0	0	0	0	0	0	0	1	0	0	1	0	0	0	0	0	0
PGPT0001190	0	0	1	0	0	0	0	0	0	0	0	0	0	0	0	0	0	0	0	0	0	0	0	0	0	0	0	0	0	0	0	0	0	0	0	0	0	0	0	0	0	0	0	0	0	0	0	0	0
PGPT0001195	1	1	1	0	1	0	1	1	1	1	1	1	1	1	1	1	1	1	1	1	1	1	1	1	1	1	1	1	1	1	1	1	1	1	1	1	1	1	1	0	1	1	1	1	0	1	1	1	1
PGPT0001205	1	1	1	0	1	0	1	1	1	1	1	1	1	1	1	1	1	1	1	1	1	1	1	2	1	1	1	1	1	1	1	1	1	1	1	1	1	1	1	0	1	1	1	1	0	1	1	1	1
PGPT0001220	0	0	0	0	0	0	0	0	0	0	0	0	0	0	0	0	0	0	0	0	0	0	0	0	0	0	0	0	0	0	0	0	0	0	0	0	0	0	0	0	2	1	0	0	0	0	0	0	0
PGPT0001225	0	1	0	0	1	0	0	0	0	0	1	1	0	0	0	0	0	1	0	0	0	0	0	1	0	1	1	1	1	1	1	1	1	0	1	1	1	1	0	0	0	0	0	0	0	0	0	0	0
PGPT0001255	0	0	0	0	0	0	0	0	0	0	0	0	0	0	0	0	0	0	0	0	0	0	0	0	0	0	0	0	0	0	0	0	0	0	0	0	0	0	0	0	1	0	0	0	0	0	0	0	0
PGPT0001260	0	0	0	0	0	0	0	0	0	0	0	0	0	0	0	0	0	0	0	0	0	0	0	0	0	0	0	0	0	0	0	0	0	0	0	0	0	0	0	0	0	0	0	0	1	0	0	0	0
PGPT0001265	0	0	1	0	0	0	0	0	0	0	0	0	1	1	2	1	0	0	0	0	0	0	0	0	0	0	0	0	0	0	0	0	1	0	0	0	0	0	0	0	1	1	0	0	1	0	0	0	0
PGPT0001280	1	1	1	1	1	1	1	2	1	2	1	1	1	1	1	1	1	1	1	1	1	2	1	1	1	1	1	1	1	1	1	1	1	1	1	1	1	1	1	1	1	1	1	1	2	2	2	2	1
PGPT0001285	1	2	1	0	0	3	0	1	0	1	0	1	1	0	1	0	1	1	1	1	1	0	0	0	0	0	0	0	0	0	0	0	0	0	0	0	0	0	0	0	0	1	2	1	0	1	0	0	1
PGPT0001290	1	0	0	0	0	0	1	0	2	0	0	0	0	0	0	0	1	0	0	0	0	0	0	0	0	0	0	0	0	0	0	0	0	0	0	0	0	0	0	0	1	1	0	2	0	0	0	0	2
PGPT0001295	0	0	2	0	0	1	1	0	0	0	0	0	0	0	0	0	0	0	0	0	0	0	0	0	0	0	0	0	0	0	0	0	0	0	0	0	0	0	0	0	0	0	0	0	1	0	0	0	0
PGPT0001300	2	1	0	0	0	2	0	1	1	1	0	0	1	1	1	1	1	2	1	1	1	0	0	0	0	0	0	0	1	0	0	0	0	0	0	0	0	0	0	2	0	0	0	1	0	0	0	0	2
PGPT0001305	1	1	0	0	0	1	0	0	1	0	0	0	0	0	0	0	1	1	0	0	0	0	0	0	0	0	0	0	0	0	0	0	0	0	0	0	0	0	0	2	0	0	0	1	0	0	0	0	2
PGPT0001310	1	1	1	1	0	1	0	1	1	1	0	0	0	0	0	0	1	1	1	1	1	1	1	0	1	0	0	0	1	1	0	0	0	1	1	0	0	0	1	1	3	3	2	1	0	1	1	1	1
PGPT0001320	1	1	4	2	0	2	0	1	0	1	0	1	0	0	0	0	1	1	1	0	2	3	4	3	2	2	2	3	2	6	3	3	4	4	2	2	2	2	3	0	0	3	0	1	3	1	3	3	1
PGPT0001325	0	0	1	0	0	0	0	0	0	0	0	0	0	0	0	0	0	1	0	0	0	1	1	0	0	0	0	0	0	0	0	0	0	0	0	0	0	0	0	0	0	0	1	1	0	0	1	1	0
PGPT0001330	0	0	0	0	0	0	0	0	0	0	0	0	0	0	0	0	0	0	0	0	0	0	0	0	0	0	0	0	0	0	0	0	0	0	0	0	0	0	0	0	0	0	0	0	0	0	0	0	0
PGPT0001340	1	1	3	3	1	1	1	2	3	2	8	3	1	1	1	1	1	0	2	2	2	1	1	4	2	4	3	3	2	2	3	3	3	2	2	3	4	2	2	1	1	1	0	2	2	1	1	1	2
PGPT0001350	1	7	2	2	7	1	1	2	1	3	7	7	1	2	2	2	1	1	1	1	1	1	1	5	5	5	6	6	5	5	5	5	6	5	5	6	5	6	5	1	2	2	1	1	2	1	1	1	2
PGPT0001360	1	1	1	1	1	1	1	1	1	1	1	1	1	1	1	1	1	1	1	1	1	1	1	1	1	1	1	1	1	1	1	1	1	1	1	1	1	1	1	1	1	1	1	1	1	1	1	1	1
PGPT0001365	0	0	0	0	0	0	0	0	0	0	0	0	0	0	0	0	0	0	0	0	0	0	0	0	0	0	0	0	0	0	0	0	0	0	0	0	0	0	0	0	0	0	0	0	0	0	0	0	0
PGPT0001371	0	0	0	1	1	0	0	0	1	0	1	1	0	0	0	0	0	0	0	0	0	0	0	1	1	1	1	1	1	1	1	1	1	1	1	1	1	1	1	0	0	0	0	0	1	0	0	0	0
PGPT0001372	0	0	0	0	0	0	0	0	1	0	0	0	0	0	0	0	0	0	0	0	0	0	0	0	0	0	0	0	0	0	0	0	0	0	0	0	0	0	0	0	0	0	0	1	0	1	0	0	0
PGPT0001373	5	8	13	4	0	10	3	5	6	6	2	3	0	1	1	1	9	2	14	13	13	3	2	2	1	3	1	1	2	2	1	1	2	1	2	2	2	2	2	6	3	0	5	9	3	4	2	3	9
PGPT0001376	0	0	0	0	0	0	0	0	0	0	0	0	0	0	0	0	0	0	0	0	0	0	0	0	0	0	0	0	0	0	0	0	0	0	0	0	0	0	0	0	0	0	0	0	0	0	0	0	0
PGPT0001380	3	4	2	2	4	2	2	3	3	3	3	3	3	3	3	3	3	2	2	2	2	4	2	3	3	4	3	2	3	3	2	2	3	3	3	3	3	2	3	2	3	3	2	2	3	3	2	2	2
PGPT0001390	2	3	2	1	1	1	1	3	2	2	1	1	3	4	3	4	1	2	2	2	2	2	2	1	1	1	1	1	1	1	2	1	1	1	1	1	1	1	1	1	3	2	1	1	2	2	1	1	1
PGPT0001395	1	2	1	1	1	1	1	1	2	1	1	1	2	2	2	2	1	1	1	1	1	1	1	1	1	1	1	1	1	1	1	1	1	1	1	1	1	1	1	1	1	1	1	1	1	1	1	1	2
PGPT0001400	0	0	0	0	0	0	0	0	0	0	0	0	0	0	0	0	2	0	1	1	1	0	0	0	0	0	0	0	0	0	0	0	0	0	0	0	0	0	0	0	0	0	0	2	0	0	0	0	2
PGPT0001405	0	0	0	0	0	0	0	0	0	0	0	0	0	0	0	0	0	0	1	1	1	0	0	0	0	0	0	0	0	0	0	0	0	0	0	0	0	0	0	0	0	0	0	0	0	0	0	0	0
PGPT0001420	0	0	0	0	0	0	0	0	0	0	0	0	0	0	0	0	0	0	0	0	0	0	0	0	0	0	0	0	0	0	0	0	0	0	0	0	0	0	0	0	0	0	0	0	0	0	0	0	0
PGPT0001430	0	0	0	0	0	0	0	0	0	0	0	0	0	0	0	0	0	0	0	0	0	1	0	0	0	0	0	0	0	0	0	0	0	0	0	0	0	0	0	0	0	0	0	0	0	1	0	0	0
PGPT0001435	1	1	1	1	1	1	1	1	1	1	1	1	1	1	1	1	1	1	1	1	1	1	1	1	1	1	1	1	1	1	1	1	1	1	1	1	1	1	1	1	0	1	1	1	1	1	1	1	1
PGPT0001440	1	1	2	1	1	1	2	1	1	1	1	1	0	0	0	0	1	1	1	1	1	1	1	1	1	1	1	1	1	1	1	1	1	1	1	1	1	1	1	1	1	1	1	1	1	1	1	1	1
PGPT0001441	1	1	1	1	1	2	1	1	1	1	1	1	1	1	1	1	1	2	1	1	1	1	1	1	1	1	1	1	1	1	1	1	1	1	1	1	1	1	2	1	1	1	1	1	1	1	1	1	1
PGPT0001442	1	1	1	1	1	1	1	1	1	1	1	1	1	1	1	1	1	1	1	1	1	1	1	1	1	1	1	1	1	1	1	1	1	1	1	1	1	1	3	1	1	1	1	1	1	1	1	1	1
PGPT0001443	1	1	1	1	1	1	1	1	1	1	1	1	1	1	1	1	1	1	1	1	1	1	1	1	1	1	1	1	1	1	1	1	1	1	1	1	1	1	2	1	1	1	1	1	1	1	1	1	1
PGPT0001445	1	0	0	0	0	0	0	0	0	0	0	0	1	1	1	1	0	0	0	0	0	0	0	0	0	0	0	0	0	0	0	0	0	0	0	0	0	0	0	0	0	0	0	0	0	0	0	0	0
PGPT0001450	0	1	0	1	1	0	0	0	0	0	1	1	1	1	1	1	0	0	1	1	1	0	0	0	0	0	0	0	0	0	0	0	0	0	0	0	0	0	0	0	1	1	0	0	1	0	0	0	0
PGPT0001455	1	1	2	1	1	1	1	2	1	2	1	1	1	2	2	1	1	1	2	2	2	1	1	1	1	1	1	1	1	1	1	1	1	1	1	1	1	1	1	1	1	1	1	1	1	1	1	1	1
PGPT0001460	0	0	0	0	0	0	0	0	0	0	0	0	0	0	0	0	0	0	0	0	0	0	0	0	0	0	0	0	0	0	0	0	0	0	0	0	0	0	0	0	0	0	0	0	0	0	0	0	0
PGPT0001465	1	1	1	1	1	1	1	1	1	1	1	1	1	1	1	1	1	1	1	1	1	1	1	1	1	1	1	1	1	1	1	1	1	1	1	1	1	1	1	3	1	1	1	1	1	1	1	1	1
PGPT0001470	1	1	0	0	0	1	0	0	1	0	0	0	0	1	1	0	0	1	0	0	0	0	0	0	0	0	0	0	0	0	0	0	0	0	0	0	0	0	0	0	0	0	0	0	0	0	0	0	0
PGPT0001471	0	0	0	0	0	0	0	0	0	0	1	1	0	0	0	0	0	0	0	0	0	0	0	0	0	0	0	0	0	0	0	0	0	0	0	0	0	0	0	0	0	0	1	0	0	0	0	0	0
PGPT0001480	1	1	0	0	0	1	0	0	1	0	0	0	0	0	0	0	0	1	0	0	0	0	0	0	0	0	0	0	0	0	0	0	0	0	0	0	0	0	0	0	0	0	0	0	0	0	0	0	0
PGPT0001490	0	0	0	0	1	0	0	0	0	0	1	1	0	0	0	0	0	0	2	2	2	0	0	1	1	1	1	1	1	1	1	1	1	1	1	1	1	1	1	0	0	0	0	0	0	0	0	0	0
PGPT0001500	0	0	1	0	0	0	0	0	0	0	0	0	0	0	0	0	0	0	1	1	1	0	0	0	0	0	0	0	0	0	0	0	0	0	0	0	0	0	0	0	0	0	0	0	0	0	0	0	1
PGPT0001520	0	0	0	0	0	0	0	0	0	0	0	0	0	0	0	0	0	0	0	0	0	0	0	0	0	0	0	0	0	0	0	0	0	0	0	0	0	0	0	0	0	0	0	0	0	0	0	0	0
PGPT0001525	0	0	0	0	0	0	0	0	0	0	0	0	0	0	0	0	0	0	1	1	1	0	0	0	0	0	0	0	0	0	0	0	0	0	0	0	0	0	0	0	0	0	0	0	0	0	0	0	0
PGPT0001530	1	1	1	1	1	1	1	1	0	1	1	1	0	0	0	0	1	1	0	0	0	1	1	1	1	1	1	1	1	1	1	1	1	1	1	1	1	1	1	1	1	1	1	1	1	1	1	1	1
PGPT0001535	2	2	1	2	2	2	2	2	1	2	2	2	1	1	1	2	2	2	0	0	0	2	2	2	2	2	2	2	2	2	2	2	2	2	2	2	2	2	2	2	2	2	2	2	2	2	2	2	2
PGPT0001540	1	1	1	1	1	1	1	1	2	1	1	1	1	1	1	1	1	1	1	1	1	2	2	1	1	1	1	1	1	1	1	1	1	1	1	1	1	1	1	1	1	1	1	1	1	2	2	2	2
PGPT0001550	0	0	0	0	0	0	0	0	0	0	0	0	1	1	1	1	0	0	0	0	0	0	0	0	0	0	0	0	0	0	0	0	0	0	0	0	0	0	0	0	0	0	0	0	0	0	0	0	0
PGPT0001555	1	1	0	0	1	1	0	0	1	0	2	2	0	1	1	0	0	1	0	0	0	1	1	1	1	1	1	1	1	1	1	1	1	1	1	1	1	0	1	0	0	0	0	0	1	1	1	1	0
PGPT0001565	1	1	0	0	0	1	1	0	1	0	0	0	1	1	1	1	1	1	1	1	1	0	0	0	0	0	0	0	0	0	0	0	0	0	0	0	0	0	0	1	0	0	1	1	0	0	0	0	1
PGPT0001575	0	0	0	0	0	0	0	0	0	0	1	1	0	0	0	0	0	0	0	0	0	0	0	0	0	0	0	0	0	0	0	0	0	0	0	0	0	0	0	0	0	0	0	0	0	0	0	0	0
PGPT0001580	2	0	0	1	1	0	0	0	1	0	1	2	1	1	1	1	1	0	1	1	1	0	0	1	1	1	1	1	1	1	1	1	1	1	1	1	1	1	1	1	0	0	1	2	1	0	0	0	1
PGPT0001595	2	1	1	1	1	1	1	1	1	1	1	1	1	1	1	1	1	1	1	1	1	1	1	1	1	1	1	1	1	1	1	1	1	1	1	1	1	1	1	1	1	1	1	1	1	1	1	1	1
PGPT0001600	1	1	1	1	1	1	1	1	1	1	1	1	1	1	1	1	1	1	1	1	1	1	1	1	1	1	1	1	1	1	1	1	1	1	1	1	1	1	1	1	1	1	1	1	1	1	1	1	1
PGPT0001605	1	1	1	1	1	1	1	1	1	1	1	1	1	1	1	1	1	1	1	1	1	1	1	1	1	1	1	1	1	1	1	1	1	1	1	1	1	1	1	1	1	1	2	1	1	1	1	1	1
PGPT0001610	1	0	0	0	0	0	0	0	0	0	0	0	0	0	0	0	0	1	0	0	0	0	0	0	0	0	0	0	0	0	0	0	0	0	0	0	0	0	0	0	0	0	0	0	0	0	0	0	0
PGPT0001615	0	0	0	0	0	0	0	0	0	0	0	0	0	0	0	0	0	0	0	0	0	0	0	1	0	1	0	1	1	1	0	0	0	1	1	0	1	0	1	0	0	0	0	0	0	1	0	0	1
PGPT0001620	1	1	1	1	1	1	1	1	1	1	1	1	1	1	1	1	1	1	1	1	1	1	1	1	1	1	1	1	1	1	1	1	1	1	1	1	1	1	1	1	1	1	1	1	1	1	1	1	1
PGPT0001630	1	3	1	1	0	1	0	1	2	0	0	0	0	0	0	0	0	1	1	1	1	0	0	0	0	0	0	0	0	0	0	0	0	0	0	0	0	0	0	2	1	1	1	1	0	0	0	0	0
PGPT0001635	1	1	1	0	0	1	0	1	1	1	0	0	2	2	2	2	1	1	1	1	1	1	1	0	0	0	0	0	0	0	0	0	0	0	0	0	0	0	0	0	1	1	1	1	0	1	1	1	1
PGPT0001650	1	1	0	1	1	1	1	0	0	0	1	1	1	1	1	1	1	1	2	2	2	0	0	1	1	1	1	1	1	1	1	1	1	1	1	1	1	1	1	1	1	1	1	1	1	0	0	0	1
PGPT0001690	0	0	1	0	2	0	0	0	0	0	2	2	0	0	0	0	0	0	0	0	0	0	0	1	1	1	2	2	1	1	1	1	2	1	1	1	1	2	2	0	0	0	0	0	0	0	0	0	0
PGPT0001695	1	1	2	1	1	1	1	1	1	1	1	1	1	1	1	1	1	1	1	1	1	1	1	1	1	1	1	1	1	1	1	1	1	1	1	1	1	1	1	1	1	1	1	1	1	1	1	1	1
PGPT0001700	1	1	1	1	1	1	1	1	1	1	1	1	1	1	1	1	1	1	1	1	1	1	1	1	1	1	1	1	1	1	1	1	1	1	1	1	1	1	1	1	1	1	1	1	1	1	1	1	1
PGPT0001705	1	1	1	1	1	1	1	1	1	1	1	1	1	1	1	1	1	1	1	1	1	1	1	1	1	1	1	1	1	1	1	1	1	1	1	1	1	1	1	1	1	1	1	1	1	1	1	1	1
PGPT0001710	1	1	1	1	1	1	1	1	1	1	1	1	1	1	1	1	1	1	1	1	1	1	1	1	1	1	1	1	1	1	1	1	1	1	1	1	1	1	1	1	1	1	1	1	1	1	1	1	1
PGPT0001711	0	1	0	0	0	0	0	0	0	0	0	0	0	0	0	0	0	0	0	0	0	0	0	0	0	0	0	0	0	0	0	0	0	0	0	0	0	0	0	0	0	0	0	0	0	0	0	0	0
PGPT0001715	0	0	0	0	0	0	0	0	0	0	0	0	0	0	0	0	0	0	0	0	0	0	0	0	0	0	0	0	0	0	0	0	0	0	0	0	0	0	0	0	0	0	0	0	0	0	0	0	0
PGPT0001720	0	0	0	1	2	0	0	0	0	0	1	1	0	0	0	0	0	0	0	0	0	0	0	1	1	1	1	2	1	1	1	1	1	1	1	3	1	1	1	0	0	0	0	0	0	0	0	0	0
PGPT0001725	0	0	1	0	0	0	0	1	0	1	0	0	0	0	0	0	0	0	0	0	0	0	0	0	0	0	0	0	0	0	0	0	0	0	0	0	0	0	0	0	0	0	0	2	0	0	0	0	0
PGPT0001730	7	7	9	6	4	3	4	6	8	6	4	3	3	4	4	4	6	8	7	7	7	6	6	3	3	3	3	3	4	3	3	3	3	3	4	4	3	3	3	2	6	6	4	6	6	7	6	6	7
PGPT0001735	0	0	0	0	0	0	0	0	0	0	0	0	0	0	0	0	0	0	0	0	0	0	0	0	0	0	0	0	0	0	0	0	0	0	0	0	0	0	0	0	0	0	0	0	0	0	0	0	0
PGPT0001745	2	0	0	0	0	0	0	0	0	0	0	0	0	0	0	0	1	1	2	2	2	0	0	0	0	0	0	0	0	0	0	0	0	0	0	0	0	0	0	0	0	1	0	0	0	1	0	0	0
PGPT0001755	0	0	0	0	0	0	0	0	0	0	1	1	0	1	0	1	0	0	0	0	0	0	0	1	1	1	0	1	1	1	1	1	1	1	1	0	1	1	2	0	0	0	0	0	0	0	0	0	0
PGPT0001760	0	1	2	2	2	2	2	2	1	2	2	2	1	1	1	1	1	0	2	2	2	2	2	2	2	2	2	2	2	2	2	2	2	2	2	2	2	2	2	1	2	2	0	1	2	2	2	2	2
PGPT0001770	10	9	9	9	14	12	8	12	10	11	11	11	6	7	6	7	11	11	15	15	15	11	12	13	13	11	13	12	15	13	14	13	14	14	15	12	11	13	13	8	9	8	10	11	10	12	11	11	13
PGPT0001780	1	2	1	1	1	1	1	1	1	1	1	1	1	1	1	1	1	1	1	1	1	1	1	1	1	1	1	1	1	1	1	1	1	1	1	1	1	1	1	1	1	1	2	1	1	1	1	1	1
PGPT0001785	0	0	0	0	0	0	1	0	0	0	0	0	1	1	1	1	0	0	1	1	1	0	0	0	0	0	0	0	0	0	0	0	0	0	0	0	0	0	0	0	0	0	0	0	0	0	0	0	0
PGPT0001790	0	0	1	0	0	0	0	0	0	0	0	0	0	0	0	0	0	0	0	0	0	0	0	1	0	1	0	0	0	0	0	0	0	0	0	0	1	0	0	0	0	0	0	0	0	0	0	0	0
PGPT0001795	1	0	0	0	0	1	0	0	0	0	0	0	0	0	0	0	0	0	0	0	0	0	0	0	0	0	0	0	0	0	0	0	0	0	0	0	0	0	0	0	0	0	0	0	0	1	0	0	0
PGPT0001796	0	0	0	0	0	0	0	0	0	0	0	0	0	0	0	0	0	0	0	0	0	0	0	0	0	0	0	0	0	0	0	0	0	0	0	0	0	0	0	0	0	0	0	0	0	0	0	0	0
PGPT0001800	0	0	0	0	0	0	0	0	0	0	0	0	0	0	0	0	0	0	0	0	0	0	0	0	0	0	0	0	0	0	0	0	0	0	0	0	0	0	0	0	0	0	0	0	0	0	0	0	1
PGPT0001810	0	0	0	0	0	0	1	0	0	0	0	0	0	0	0	0	0	0	2	2	1	0	0	0	0	0	0	0	0	0	0	0	0	0	0	0	0	0	0	0	0	0	0	0	0	0	0	0	1
PGPT0001815	0	0	0	0	0	0	0	0	0	0	0	0	0	0	0	0	0	0	0	0	0	0	0	0	0	0	0	0	0	0	0	0	0	0	0	0	0	0	0	0	0	0	0	0	0	0	0	0	0
PGPT0001820	0	0	0	0	0	0	0	0	0	0	0	0	0	0	0	0	0	0	0	0	0	0	0	0	0	0	0	0	0	0	0	0	0	0	0	0	0	0	0	0	0	1	0	0	0	0	0	0	0
PGPT0001825	1	1	2	1	2	1	1	1	0	1	2	2	0	0	0	0	1	1	0	0	0	2	2	2	2	2	2	2	2	2	2	2	2	2	2	2	2	2	2	1	0	0	0	1	1	2	2	2	1
PGPT0001830	2	3	1	1	1	2	0	1	1	1	1	1	1	1	1	1	0	2	2	2	2	1	1	1	1	1	1	1	1	1	1	1	1	1	1	1	1	1	1	2	1	1	1	0	1	1	1	1	0
PGPT0001840	5	11	8	2	3	7	5	6	7	7	4	4	1	1	1	1	8	3	7	7	7	6	7	4	3	4	5	4	3	3	3	2	4	3	3	4	5	3	3	2	3	2	2	7	6	8	8	7	8
PGPT0001841	0	0	0	0	0	0	0	0	0	0	0	0	1	1	1	1	0	0	0	0	0	0	1	0	0	0	0	0	0	0	0	0	0	0	0	0	0	0	0	0	0	0	2	0	0	0	0	0	0
PGPT0001845	0	0	0	0	0	0	0	0	0	0	0	0	1	1	1	1	0	1	1	1	1	0	0	0	0	0	0	0	0	0	0	0	0	0	0	0	0	0	0	0	1	0	0	0	0	0	0	0	0
PGPT0001850	2	2	1	1	1	2	1	1	2	1	1	1	2	2	2	2	3	2	2	2	2	1	1	1	1	1	1	1	1	1	1	1	1	1	1	1	1	1	1	3	1	1	1	3	1	1	1	1	3
PGPT0001855	1	0	6	5	5	4	2	3	1	3	3	3	0	0	0	0	0	1	12	11	11	4	4	6	3	6	6	5	3	3	4	5	4	4	3	3	3	3	3	0	0	1	0	1	3	2	4	4	0
PGPT0001860	1	0	0	0	0	0	0	1	0	3	0	0	2	2	2	2	0	1	0	0	0	0	0	0	1	0	0	0	0	0	0	0	0	1	0	0	0	0	0	0	1	0	0	0	0	0	0	0	0
PGPT0001875	1	2	1	1	1	2	2	1	1	1	1	1	1	1	1	1	2	1	1	1	1	1	1	1	1	1	1	1	1	1	1	1	1	1	1	1	1	1	1	1	2	2	1	2	2	1	1	1	1
PGPT0001880	0	0	0	0	0	0	0	0	0	0	0	0	0	0	0	0	0	0	0	0	0	0	0	0	0	0	0	0	0	0	0	0	0	0	0	0	0	0	0	0	0	0	0	0	0	0	0	0	0
PGPT0001885	0	0	0	0	0	0	0	1	0	1	0	0	0	0	0	0	0	0	0	0	0	0	0	0	0	0	0	0	0	0	0	0	0	0	0	0	0	0	0	0	0	0	0	0	0	0	0	0	0
PGPT0001890	2	1	0	0	0	0	0	0	1	0	0	0	1	1	1	1	1	2	2	2	2	0	0	0	0	0	0	0	0	0	0	0	0	0	0	0	0	0	0	1	1	1	2	0	1	0	0	0	1
PGPT0001905	0	0	0	0	0	0	0	0	0	0	0	0	0	0	0	0	0	0	0	1	0	0	0	0	0	0	0	0	0	0	0	0	0	0	0	0	0	0	0	0	0	0	0	0	0	0	0	0	0
PGPT0001910	1	0	2	1	1	0	1	2	1	2	1	1	1	1	1	1	2	0	0	0	0	2	2	1	1	1	1	1	1	1	1	1	1	1	1	1	1	1	1	0	1	1	0	2	1	2	2	2	2
PGPT0001915	0	0	0	1	0	0	0	0	0	0	0	0	1	1	1	1	0	0	1	1	1	0	0	0	0	0	0	0	0	0	0	0	0	0	0	0	0	0	0	0	0	0	0	0	0	0	0	0	0
PGPT0001925	1	0	2	0	0	0	0	1	1	1	0	0	0	0	0	0	0	0	1	1	1	1	1	0	0	0	0	0	0	0	0	0	0	0	0	0	0	0	0	0	1	1	0	0	1	1	1	1	0
PGPT0001950	0	1	1	1	1	1	1	2	1	1	1	1	1	1	1	1	1	0	1	1	1	1	1	1	1	1	1	1	1	1	1	1	1	1	1	1	1	1	1	0	1	1	1	1	1	1	1	1	1
PGPT0001960	1	2	1	1	1	2	1	1	1	1	1	1	1	1	1	1	1	1	1	1	1	1	1	1	1	1	1	1	1	1	1	1	1	1	1	1	1	1	1	1	1	1	1	1	1	1	1	1	1
PGPT0001970	0	1	0	0	0	0	0	0	2	0	0	0	1	1	1	1	0	0	0	0	0	0	0	0	0	0	0	0	0	0	0	0	0	0	0	0	0	0	0	0	0	0	0	0	0	0	0	0	0
PGPT0001975	2	2	2	2	4	0	0	3	2	3	4	4	5	4	5	4	2	2	2	2	2	2	2	3	2	3	2	3	2	2	2	2	2	2	2	2	3	2	2	0	2	2	2	2	2	2	2	2	2
PGPT0001985	1	1	1	1	2	1	1	1	0	1	2	2	1	1	1	1	1	1	1	1	1	1	1	2	2	2	2	2	2	2	2	2	2	2	2	2	2	2	2	2	1	1	1	1	2	1	1	1	1
PGPT0001990	3	0	3	2	1	1	3	3	2	3	1	1	2	2	2	2	3	0	3	2	3	2	2	1	2	1	1	1	1	2	1	1	2	1	1	1	1	2	1	2	3	4	1	3	4	3	2	2	3
PGPT0001995	2	3	2	3	2	1	2	1	3	1	2	2	2	2	2	2	2	2	1	1	1	1	1	2	2	2	2	2	2	2	2	2	2	2	2	2	2	2	2	2	2	2	3	2	2	1	1	1	2
PGPT0002000	0	0	0	0	0	0	0	0	0	0	0	0	0	0	0	0	0	0	0	0	0	0	0	0	0	0	0	0	0	0	0	0	0	0	0	0	0	0	0	0	1	1	0	0	0	0	0	0	0
PGPT0002010	0	0	0	0	0	0	0	0	0	0	0	0	0	0	0	0	0	0	0	0	0	0	0	0	0	0	0	0	0	0	0	0	0	0	0	0	0	0	0	0	1	1	0	0	0	0	0	0	0
PGPT0002015	0	0	0	0	0	0	0	0	0	0	0	0	0	0	0	0	0	0	0	0	0	0	0	0	0	0	0	0	0	0	0	0	0	0	0	0	0	0	0	0	1	1	0	0	0	0	0	0	0
PGPT0002020	2	2	3	2	2	2	1	2	1	2	2	2	1	1	1	1	2	2	2	2	2	1	1	2	2	2	2	2	2	2	2	2	2	2	2	2	2	2	2	1	2	2	2	2	2	1	1	1	2
PGPT0002025	2	3	4	2	2	1	2	2	2	2	2	2	4	4	3	4	3	1	2	2	2	2	2	2	3	2	2	2	2	2	2	2	2	2	2	2	2	2	2	1	2	2	3	3	2	2	2	2	3
PGPT0002030	0	0	0	0	0	0	0	0	0	0	0	0	0	0	0	0	0	0	0	0	0	0	0	0	0	0	0	0	0	0	0	0	0	0	0	0	0	0	0	0	1	0	0	0	0	0	0	0	0
PGPT0002035	1	1	1	0	1	1	1	2	3	2	3	3	1	1	1	1	2	3	1	1	1	1	1	1	2	1	0	2	1	1	1	1	0	1	1	1	1	1	1	0	1	1	1	1	0	1	1	1	2
PGPT0002040	0	1	1	0	1	0	0	0	1	0	2	2	1	1	1	1	0	0	1	1	1	0	0	2	1	2	1	1	1	1	1	1	1	1	1	1	1	1	1	0	1	1	1	0	1	0	0	0	0
PGPT0002045	3	2	1	2	1	1	1	1	1	1	1	1	1	1	1	1	3	1	3	3	3	1	1	1	1	1	1	1	1	1	1	1	1	1	1	1	1	1	1	1	1	1	3	3	2	2	1	1	4
PGPT0002050	1	1	1	1	0	1	1	1	1	1	0	0	0	0	0	0	1	1	2	1	1	1	1	0	0	0	0	0	0	0	0	0	0	0	0	0	0	0	0	1	0	0	1	1	1	1	1	1	1
PGPT0002060	1	1	1	1	0	2	2	1	2	1	2	2	0	1	1	1	3	1	3	3	3	1	1	1	1	1	1	1	1	1	1	1	1	1	1	1	2	1	1	2	2	2	2	4	2	1	1	1	3
PGPT0002065	1	0	0	1	0	0	0	1	0	1	0	0	1	1	1	1	1	1	0	0	0	1	1	0	0	0	0	0	0	0	0	0	0	0	0	0	0	0	0	0	1	1	0	1	0	1	1	1	1
PGPT0002080	4	2	4	1	2	4	1	2	2	2	4	4	1	1	1	1	6	4	6	5	5	3	3	4	3	4	2	3	3	3	4	4	3	3	3	4	3	2	3	1	2	3	2	6	1	2	3	3	4
PGPT0002085	0	0	1	0	0	1	0	1	0	0	1	2	0	0	0	0	0	2	0	0	0	0	0	0	0	0	0	0	0	0	0	0	0	0	0	0	0	0	0	1	0	1	3	0	0	1	0	0	0
PGPT0002095	0	0	1	0	0	0	1	1	1	1	0	0	0	0	0	0	0	0	0	0	0	0	0	0	0	0	0	0	0	0	0	0	0	0	0	0	0	0	0	0	0	0	0	0	0	0	0	0	0
PGPT0002100	0	0	0	0	0	0	0	0	0	0	0	0	0	0	0	0	1	0	0	0	1	0	0	0	0	0	0	0	0	0	0	0	0	0	0	0	0	0	0	0	0	0	0	1	0	0	0	0	0
PGPT0002115	1	0	0	0	0	0	0	0	0	0	0	0	0	0	0	0	0	1	0	0	0	0	0	0	0	0	0	0	0	0	0	0	0	0	0	0	0	0	0	0	0	0	0	0	0	0	0	0	0
PGPT0002120	0	0	1	0	0	0	2	0	1	0	0	0	0	0	0	0	0	0	1	1	2	0	0	0	0	0	0	0	0	0	0	0	0	0	0	0	0	0	0	0	0	0	0	0	0	0	0	0	0
PGPT0002130	0	0	0	0	0	1	0	0	0	0	0	0	0	0	0	0	0	0	0	0	0	0	0	0	0	0	0	0	0	0	0	0	0	0	0	0	0	0	0	0	0	0	1	0	0	0	0	0	0
PGPT0002155	1	1	0	0	0	1	0	0	1	0	0	0	1	1	1	1	0	1	1	1	1	0	0	0	0	0	0	0	0	0	0	0	0	0	0	0	0	0	0	2	0	0	1	0	0	0	0	0	0
PGPT0002180	0	0	0	0	0	0	0	0	0	0	0	0	0	0	0	0	0	0	0	0	0	0	0	0	0	0	0	0	0	0	0	0	0	0	0	0	0	0	0	0	0	0	0	0	0	0	0	0	0
PGPT0002190	0	0	0	0	0	1	0	0	0	0	0	0	0	0	0	0	0	0	0	0	0	0	0	0	0	0	0	0	0	0	0	0	0	0	0	0	0	0	0	0	1	2	0	0	0	0	0	0	0
PGPT0002195	0	0	0	0	0	0	0	0	0	0	1	1	0	0	0	0	0	0	0	0	0	0	0	0	0	0	0	0	0	0	0	0	0	0	0	0	1	0	0	0	0	0	0	0	0	0	0	0	0
PGPT0002210	0	0	0	0	0	0	0	0	0	0	0	0	0	0	0	0	0	1	0	0	0	0	0	0	0	0	0	0	0	0	0	0	0	0	0	0	0	0	0	0	0	0	0	0	0	0	0	0	0
PGPT0002215	0	0	0	0	0	1	0	0	0	0	0	0	0	0	0	0	0	1	0	0	0	0	0	0	0	0	0	0	0	0	0	0	0	0	0	0	0	0	0	1	0	0	1	0	0	0	0	0	0
PGPT0002220	2	3	0	0	0	0	0	0	0	0	0	0	0	0	0	0	1	3	1	1	1	0	0	0	0	0	0	0	0	0	0	0	0	0	0	0	0	0	0	0	0	1	1	2	0	0	0	0	0
PGPT0002255	0	0	0	1	0	0	0	0	1	0	1	0	0	0	0	0	0	0	0	0	0	1	1	0	0	0	0	0	0	0	0	0	0	0	0	0	0	0	0	0	0	0	0	0	1	0	1	1	0
PGPT0002265	2	1	2	2	2	2	1	2	2	2	2	2	1	2	1	2	1	2	1	1	1	2	2	2	2	2	2	2	2	2	2	2	2	2	2	2	1	2	2	2	2	2	1	1	2	2	2	2	1
PGPT0002270	0	0	0	0	0	0	0	0	0	0	0	0	0	0	0	0	0	0	0	0	0	0	0	0	0	0	0	0	0	1	0	0	0	1	0	0	0	0	1	0	0	0	0	0	0	0	0	0	0
PGPT0002275	0	1	1	1	2	0	1	1	1	1	1	2	0	1	1	1	1	0	1	2	1	1	1	1	1	1	1	1	1	1	1	1	1	1	1	1	1	1	1	1	1	1	1	1	1	1	1	1	1
PGPT0002285	4	3	0	0	0	4	1	1	3	1	0	0	2	2	2	1	1	4	3	3	3	0	0	0	0	0	0	0	0	0	0	0	0	0	0	0	0	0	0	2	0	1	1	1	1	0	0	0	2
PGPT0002290	0	0	0	0	0	0	0	0	0	0	0	0	0	0	0	0	0	1	0	0	0	0	0	0	0	0	0	0	0	0	0	0	0	0	0	0	0	0	0	0	0	0	0	0	0	0	0	0	0
PGPT0002295	1	2	1	0	0	1	0	1	1	1	1	1	1	1	1	1	1	2	2	3	2	2	2	0	0	0	0	0	0	0	0	0	0	0	0	0	0	0	0	0	1	1	1	1	1	1	1	1	1
PGPT0002300	1	0	0	0	0	0	0	0	0	0	0	0	0	0	0	0	0	1	0	0	0	0	0	0	0	0	0	0	0	0	0	0	0	0	0	0	0	0	0	0	0	0	0	0	0	0	0	0	0
PGPT0002325	0	0	1	1	3	1	0	0	0	0	1	2	0	1	1	1	1	0	1	1	1	1	1	0	1	1	0	0	1	1	0	0	0	1	1	0	0	1	1	2	4	4	1	1	0	1	1	1	0
PGPT0002335	0	0	0	0	0	0	0	0	0	0	0	0	0	0	0	0	0	0	0	0	0	0	0	0	0	0	0	0	0	0	0	0	0	0	0	0	0	0	0	0	0	0	1	0	0	0	0	0	0
PGPT0002340	0	0	0	0	0	0	0	0	0	0	0	0	0	0	0	0	0	0	0	1	1	0	0	0	0	0	0	0	0	0	0	0	0	0	0	0	0	0	0	0	0	0	0	0	0	0	0	0	0
PGPT0002365	0	0	0	1	0	0	0	0	0	0	0	0	0	0	0	0	1	0	0	0	0	0	0	0	0	0	0	0	0	0	0	0	0	0	0	0	0	0	0	0	0	0	1	1	0	0	0	0	1
PGPT0002375	0	0	0	0	0	0	0	0	0	0	0	0	0	0	0	0	0	0	1	0	1	0	0	0	0	0	0	0	0	0	0	0	0	0	0	0	0	0	0	0	0	0	0	0	0	0	0	0	0
PGPT0002395	0	0	0	0	0	1	0	0	0	0	0	0	0	0	0	0	0	0	0	0	0	0	0	0	0	0	0	0	0	0	0	0	0	0	0	0	0	0	0	0	0	0	0	0	0	0	0	0	0
PGPT0002400	0	0	0	0	0	1	0	0	0	0	0	0	0	0	0	0	0	0	0	0	0	0	0	0	0	0	0	0	0	0	0	0	0	0	0	0	0	0	0	0	0	0	0	0	0	0	0	0	0
PGPT0002405	0	0	0	0	0	1	0	0	0	0	0	0	0	0	0	0	0	0	0	0	0	0	0	0	1	0	0	0	0	0	0	0	0	0	0	0	0	0	2	0	0	1	0	0	0	0	0	0	0
PGPT0002410	1	1	1	1	1	0	1	1	1	1	1	2	1	1	1	1	1	1	1	1	1	1	1	1	1	1	1	1	1	1	1	1	1	1	1	1	1	1	1	1	1	1	1	1	1	1	1	1	1
PGPT0002415	1	2	1	1	1	2	1	1	2	1	1	1	2	2	2	2	2	1	5	5	5	1	1	1	1	1	1	1	1	1	1	1	1	1	1	1	1	1	1	2	3	1	1	1	2	2	1	1	2
PGPT0002420	0	0	0	1	0	0	0	1	0	1	1	1	0	0	0	0	0	0	1	1	1	0	0	1	1	1	1	1	1	1	1	1	1	1	1	1	1	1	1	0	1	1	0	0	0	0	0	0	0
PGPT0002425	0	0	1	1	1	0	0	1	0	1	1	1	1	1	1	1	0	0	1	1	1	0	0	1	1	1	1	1	1	1	1	1	1	1	1	1	1	1	1	0	1	4	1	0	1	0	0	0	0
PGPT0002430	0	0	1	0	0	0	0	0	0	0	1	1	0	0	0	0	0	0	0	0	0	0	0	0	0	0	0	0	0	0	0	0	0	0	0	0	0	0	0	0	1	1	0	0	0	0	0	0	0
PGPT0002435	0	0	0	0	0	0	0	0	1	0	0	0	0	0	0	0	0	1	0	0	0	0	0	0	0	0	0	0	0	0	0	0	0	0	0	0	0	0	0	0	0	0	0	0	0	0	0	0	0
PGPT0002440	0	0	0	0	0	0	0	0	1	0	0	0	0	0	0	0	0	1	0	0	0	0	0	0	0	0	0	0	0	0	0	0	0	0	0	0	0	0	0	0	0	0	0	0	0	0	0	0	0
PGPT0002445	0	0	0	0	0	0	0	0	1	0	0	0	0	0	0	0	0	1	0	0	0	0	0	0	0	0	0	0	0	0	0	0	0	0	0	0	0	0	0	0	0	0	0	0	0	0	0	0	0
PGPT0002450	0	0	0	0	0	0	0	0	1	0	0	0	0	0	0	0	0	1	0	0	0	0	0	0	0	0	0	0	0	0	0	0	0	0	0	0	0	0	0	0	0	0	0	0	0	0	0	0	0
PGPT0002455	0	0	0	0	0	0	0	0	1	0	0	0	0	0	0	0	0	1	0	0	0	0	0	0	0	0	0	0	0	0	0	0	0	0	0	0	0	0	0	0	0	0	0	0	0	0	0	0	0
PGPT0002460	0	0	0	0	0	0	0	0	1	0	0	0	0	0	0	0	0	1	0	0	0	0	0	0	0	0	0	0	0	0	0	0	0	0	0	0	0	0	0	0	0	0	0	0	0	0	0	0	0
PGPT0002465	0	0	0	0	0	0	0	0	1	0	0	0	0	0	0	0	0	1	0	0	0	0	0	0	0	0	0	0	0	0	0	0	0	0	0	0	0	0	0	0	0	0	1	0	0	0	0	0	0
PGPT0002475	1	0	1	1	1	3	1	1	1	1	1	1	0	0	0	0	1	1	2	2	2	2	3	2	1	2	2	1	1	1	2	2	1	1	1	2	2	1	1	0	0	1	0	1	0	2	3	3	0
PGPT0002480	3	4	1	3	2	1	5	2	2	2	3	3	2	3	3	3	4	1	2	2	2	2	2	2	3	3	2	2	3	3	2	2	2	3	3	2	2	3	3	2	3	3	6	3	2	4	2	2	5
PGPT0002485	1	1	0	0	1	0	0	0	1	0	2	1	0	1	1	0	1	1	1	1	1	0	0	1	0	1	2	1	0	0	0	0	2	0	0	1	1	1	0	0	0	0	0	1	0	1	0	0	1
PGPT0002490	1	1	0	0	1	0	0	0	1	0	1	1	0	0	0	0	1	2	1	1	1	0	0	1	1	2	1	1	1	1	1	1	1	1	1	1	1	1	1	0	0	0	0	1	0	1	0	0	1
PGPT0002500	10	2	0	0	0	2	0	0	4	0	0	0	0	0	0	0	1	11	2	3	3	0	0	0	0	0	0	0	0	0	0	0	0	0	0	0	0	0	0	0	0	0	2	1	0	0	0	0	2
PGPT0002515	1	0	0	0	1	1	0	3	1	3	1	1	0	0	0	0	0	3	0	0	0	0	0	1	0	1	0	1	0	0	1	1	1	0	0	0	1	0	0	0	0	0	0	0	0	0	0	0	0
PGPT0002520	1	1	1	2	2	2	2	1	3	1	3	3	1	1	1	1	2	2	4	4	4	2	2	2	2	2	2	2	2	2	2	2	2	2	2	2	2	2	2	3	1	1	1	1	2	2	2	2	2
PGPT0002525	1	0	0	1	1	1	1	0	2	0	2	2	0	0	0	0	1	2	4	4	4	1	1	1	1	1	1	1	1	1	1	1	1	1	1	1	1	1	1	2	0	0	0	0	1	1	1	1	1
PGPT0002530	0	0	0	2	2	2	2	0	4	0	3	3	0	0	0	0	2	2	5	5	5	2	2	2	1	2	2	2	2	2	2	2	2	2	2	2	2	2	2	4	0	0	0	0	2	2	2	2	2
PGPT0002535	0	0	0	0	0	0	0	0	0	0	0	0	0	0	0	0	0	1	0	0	0	0	0	0	0	0	0	0	0	0	0	0	0	0	0	0	0	0	0	0	0	0	0	0	0	0	0	0	0
PGPT0002540	0	0	0	0	0	0	0	0	0	0	0	0	0	0	0	0	0	1	0	0	0	0	0	0	0	0	0	0	0	0	0	0	0	0	0	0	0	0	0	0	0	0	0	0	0	0	0	0	0
PGPT0002550	0	0	0	0	0	0	0	0	0	0	0	0	0	0	0	0	0	1	0	0	0	0	0	0	0	0	0	0	0	0	0	0	0	0	0	0	0	0	0	0	0	0	0	0	0	0	0	0	0
PGPT0002570	2	1	2	3	2	2	2	2	1	3	2	2	1	1	1	1	1	2	2	2	2	3	3	2	2	2	2	2	2	2	2	2	3	2	2	2	2	1	2	2	1	1	1	1	5	2	3	3	2
PGPT0002575	0	0	0	0	0	0	0	0	0	0	0	0	0	0	0	0	0	0	1	1	1	0	0	0	0	0	0	0	0	0	0	0	0	0	0	0	0	0	0	0	0	0	0	0	0	0	0	0	0
PGPT0002580	0	1	0	0	1	1	1	2	1	1	1	1	0	0	0	0	0	0	3	2	3	0	0	1	1	1	1	1	1	1	1	1	1	1	1	1	1	1	1	0	0	0	0	0	0	0	0	0	0
PGPT0002590	0	1	1	0	0	2	0	0	0	1	0	0	0	0	0	0	0	2	1	1	1	0	0	0	0	0	0	0	0	0	0	0	0	0	0	0	0	0	0	0	1	1	0	0	0	0	0	0	0
PGPT0002595	1	1	1	2	1	1	2	3	2	3	2	2	1	1	1	1	1	2	1	1	1	1	1	1	1	1	1	1	1	1	1	1	1	1	1	1	1	1	1	2	3	1	1	1	1	1	1	1	1
PGPT0002600	0	0	0	0	0	0	0	0	0	0	0	0	1	1	1	1	0	0	0	0	0	0	0	0	0	0	0	0	0	0	0	0	0	0	0	0	0	0	0	0	0	0	0	0	0	0	0	0	0
PGPT0002605	0	0	0	1	1	0	0	0	1	0	1	1	0	0	0	0	1	0	0	0	0	0	0	1	1	0	1	1	0	0	0	0	1	0	0	1	1	0	0	0	0	0	0	1	0	0	0	0	2
PGPT0002610	2	2	2	1	1	2	1	2	2	2	1	1	1	1	1	1	2	2	1	1	1	2	2	1	1	1	1	1	1	1	1	1	1	1	1	1	1	1	1	2	2	2	1	1	1	2	2	2	1
PGPT0002615	2	2	2	2	2	2	2	2	1	2	2	2	1	1	1	1	2	2	1	1	1	2	2	2	2	3	2	2	3	2	2	2	3	3	3	2	2	2	2	2	2	2	1	1	2	2	2	2	1
PGPT0002620	2	2	2	1	1	2	1	2	2	2	1	1	1	1	1	1	2	2	1	1	1	2	2	1	1	1	1	1	1	1	1	1	1	1	1	1	1	1	1	1	2	2	1	1	1	2	2	2	1
PGPT0002625	3	3	4	2	5	4	1	3	2	3	5	3	1	1	1	1	2	2	2	2	2	4	4	3	3	5	3	3	5	3	3	3	4	3	5	4	4	4	3	1	2	2	1	2	1	4	4	4	1
PGPT0002630	2	3	2	2	2	2	2	2	2	2	2	2	0	0	0	0	2	3	1	1	1	2	2	2	2	2	2	2	2	2	2	2	2	2	2	2	2	2	2	2	2	2	2	2	2	2	2	2	2
PGPT0002650	1	1	1	0	1	1	1	1	1	1	1	1	1	1	1	1	2	1	0	0	0	1	1	1	1	1	1	1	1	1	1	1	1	1	1	1	1	1	1	1	1	1	1	1	1	2	1	1	1
PGPT0002655	1	1	1	1	1	1	1	1	2	1	1	1	2	2	2	2	1	1	2	2	2	1	1	1	1	1	1	1	1	1	1	1	1	1	1	1	1	1	1	1	1	1	1	1	1	1	1	1	1
PGPT0002660	0	0	0	0	0	1	0	0	0	0	1	1	0	0	0	0	0	1	1	1	1	0	0	0	0	0	0	0	0	0	0	0	0	0	0	0	0	0	0	0	0	0	0	0	0	0	0	0	0
PGPT0002665	7	13	12	12	10	10	10	14	16	14	11	12	4	5	4	5	17	8	13	13	14	13	15	12	13	12	9	10	9	13	12	11	10	11	9	11	11	9	13	10	7	8	10	15	12	13	13	13	17
PGPT0002670	0	0	0	0	0	0	0	1	0	1	0	0	0	0	0	0	0	0	0	0	0	1	1	1	1	1	0	0	0	1	0	0	0	0	0	1	0	0	1	0	0	0	0	1	0	2	1	1	1
PGPT0002675	1	4	1	3	3	2	1	5	3	5	2	3	1	0	1	0	3	1	2	2	3	4	3	5	5	7	4	4	5	4	4	3	5	5	5	5	3	4	4	1	1	3	5	2	3	3	4	4	3
PGPT0002680	0	0	0	3	1	0	0	1	0	1	0	0	0	0	0	0	3	0	2	2	2	0	0	2	2	2	2	2	2	2	2	2	2	2	2	2	2	2	2	0	0	0	0	3	1	0	0	0	2
PGPT0002681	0	0	1	4	1	1	1	0	1	0	1	1	1	1	1	1	1	0	1	1	1	0	0	2	1	2	1	1	1	1	1	1	1	1	1	1	1	1	1	0	1	1	1	1	1	0	0	0	1
PGPT0002685	2	1	1	1	2	1	1	1	1	1	2	2	0	0	0	0	0	1	1	1	1	1	1	1	1	2	2	1	1	1	1	1	1	1	1	1	1	2	1	1	1	1	0	0	1	1	1	1	0
PGPT0002695	1	1	1	1	1	1	0	1	0	1	1	1	0	0	0	0	0	1	1	1	1	1	1	1	1	1	1	1	1	1	1	1	1	1	1	1	1	1	1	0	1	1	0	0	0	1	1	1	0
PGPT0002700	2	2	2	2	2	2	2	2	2	2	2	2	2	2	2	2	2	2	2	2	2	2	2	2	2	2	2	2	2	2	2	2	2	2	3	2	2	2	2	2	2	3	2	2	2	2	2	2	2
PGPT0002705	2	6	11	9	5	4	4	12	8	11	5	6	1	2	1	2	9	3	4	4	5	10	11	6	5	7	6	5	6	5	5	5	7	6	6	4	6	6	5	5	8	7	3	7	8	7	8	8	8
PGPT0002710	1	2	2	1	2	2	2	2	2	2	2	2	2	2	2	2	2	1	3	3	3	2	2	2	2	2	2	2	2	2	2	2	2	2	2	2	2	2	2	2	2	2	2	2	2	2	2	2	2
PGPT0002715	0	0	2	1	0	0	1	2	2	2	0	0	0	0	0	0	3	0	2	2	2	2	2	1	1	0	0	1	1	1	0	0	0	1	1	1	1	1	1	0	2	1	1	3	1	1	2	2	3
PGPT0002735	1	2	2	2	2	3	2	2	3	2	2	2	2	2	2	3	2	3	2	2	2	2	2	2	2	3	2	2	2	2	2	2	2	2	2	2	2	2	2	1	3	2	2	2	2	2	2	2	2
PGPT0002740	2	1	2	1	1	1	1	1	1	1	1	1	1	1	1	1	1	1	0	1	0	1	1	1	1	1	1	1	1	1	1	1	1	1	1	1	1	1	1	1	1	1	0	1	1	1	1	1	1
PGPT0002745	1	1	2	1	1	1	1	1	1	1	1	1	1	1	1	2	1	1	0	1	0	1	1	1	1	1	1	1	1	1	1	1	1	1	1	1	1	1	1	1	1	1	0	2	1	1	1	1	1
PGPT0002750	1	1	2	1	1	1	1	1	1	1	1	1	1	1	1	1	1	1	0	1	0	1	1	1	1	1	1	1	1	1	1	1	1	1	1	1	1	1	1	1	1	1	0	1	1	1	1	1	1
PGPT0002755	3	1	5	2	1	2	2	2	1	3	1	1	1	1	1	1	1	3	0	2	0	2	2	4	1	4	1	2	3	1	1	1	3	1	3	1	2	2	1	1	3	1	0	1	2	2	2	2	1
PGPT0002760	1	0	2	0	0	2	0	1	0	1	0	0	0	0	0	0	0	1	1	2	1	0	0	1	0	1	0	1	1	0	0	0	1	0	1	0	1	1	0	0	1	1	0	0	2	0	0	0	0
PGPT0002770	0	0	0	0	0	0	0	0	0	0	0	0	0	0	0	0	0	0	1	1	1	0	0	0	0	0	0	0	0	0	0	0	0	0	0	0	0	0	0	0	0	0	1	0	0	0	0	0	0
PGPT0002775	0	0	0	0	0	0	0	0	0	0	0	0	0	0	0	0	0	0	1	1	1	0	0	0	0	0	0	0	0	0	0	0	0	0	0	0	0	0	0	0	0	0	1	0	0	0	0	0	0
PGPT0002780	2	2	1	1	1	1	0	1	0	1	1	2	0	0	0	0	0	1	1	1	1	1	1	1	1	1	1	1	1	1	1	1	1	1	1	1	1	1	1	0	0	0	2	0	1	1	1	1	0
PGPT0002785	2	2	2	2	2	2	2	2	2	2	2	2	2	2	2	2	2	2	1	1	1	2	2	2	2	2	2	2	2	2	2	2	2	2	2	2	2	2	2	2	2	2	2	2	1	2	2	2	2
PGPT0002790	1	0	1	1	0	1	1	1	1	1	0	0	0	0	0	0	1	1	1	1	1	1	1	0	0	0	0	0	0	0	0	0	0	0	0	0	0	0	0	1	1	1	0	1	1	1	1	1	1
PGPT0002795	1	1	1	1	0	3	2	2	2	2	0	0	0	0	0	0	2	1	2	2	2	1	1	0	0	0	0	0	0	0	0	0	0	0	0	0	0	0	0	1	3	2	0	2	1	1	1	1	2
PGPT0002810	2	3	4	3	4	5	2	4	5	3	3	3	2	2	2	2	2	4	4	4	4	3	3	3	5	3	5	5	4	4	4	4	4	4	4	4	5	5	5	7	6	4	2	2	5	3	3	3	3
PGPT0002815	0	0	2	0	0	0	0	0	0	0	0	0	1	1	1	1	0	0	1	1	2	0	0	1	0	2	0	0	0	0	0	0	0	0	0	0	0	1	0	0	0	0	0	0	0	0	0	0	0
PGPT0002820	0	0	0	0	0	0	0	0	0	0	0	0	0	0	0	0	0	0	0	0	0	0	0	0	0	0	0	0	0	0	0	0	0	0	0	0	0	0	0	0	1	1	0	0	0	0	0	0	0
PGPT0002825	0	0	0	0	0	0	0	0	0	0	0	0	0	0	0	0	0	0	0	0	0	0	0	0	0	0	0	0	0	0	0	0	0	0	0	0	0	0	0	0	0	0	1	0	0	0	0	0	0
PGPT0002830	0	1	0	0	0	3	0	0	0	0	0	0	0	0	0	0	0	1	1	1	1	0	0	0	0	1	1	0	0	0	0	0	0	0	0	0	0	0	0	2	0	0	2	0	0	0	0	0	0
PGPT0002860	0	1	0	0	0	1	0	1	0	1	0	0	0	0	0	0	1	0	0	0	0	0	0	0	0	0	1	0	0	0	0	0	0	0	0	0	0	0	0	0	1	2	0	1	0	0	0	0	1
PGPT0002870	0	0	0	0	0	0	0	0	0	0	0	0	0	0	0	0	0	0	0	0	0	0	0	0	0	0	0	0	0	0	0	0	0	0	0	0	0	0	0	0	0	1	0	0	0	0	0	0	0
PGPT0002895	0	0	0	0	0	0	0	0	0	0	0	0	0	0	0	0	0	0	1	1	1	0	0	0	0	0	0	0	0	0	0	0	0	0	0	0	0	0	0	0	0	0	0	0	0	0	0	0	0
PGPT0002930	0	0	0	0	1	0	0	0	1	1	0	0	0	0	0	0	0	0	0	0	0	1	1	0	0	0	0	0	0	0	0	0	0	0	0	0	0	0	0	0	0	1	0	0	0	0	1	1	0
PGPT0002935	1	0	0	2	0	0	1	0	0	1	0	0	0	0	0	0	1	2	2	2	2	0	0	0	0	0	0	0	0	0	0	0	0	0	0	0	0	0	0	1	0	0	2	1	2	0	0	0	0
PGPT0002940	2	0	0	0	0	2	2	0	0	0	0	0	0	0	0	0	0	3	2	2	2	0	0	0	0	0	0	0	0	0	0	0	0	0	0	0	0	0	0	0	0	0	1	0	0	0	0	0	0
PGPT0002945	0	0	2	0	0	0	0	0	1	0	0	0	0	0	0	0	0	0	0	0	0	0	0	0	0	0	0	0	0	0	0	0	0	0	0	0	0	0	0	0	0	1	1	0	0	0	0	0	0
PGPT0002950	0	0	2	0	0	0	0	0	1	0	0	0	0	0	0	0	0	0	0	0	0	0	0	0	0	0	0	0	0	0	0	0	0	0	0	0	0	0	0	0	0	1	1	0	0	0	0	0	0
PGPT0002955	0	0	2	0	0	0	0	0	1	0	0	0	0	0	0	0	0	0	0	0	0	0	0	0	0	0	0	0	0	0	0	0	0	0	0	0	0	0	0	0	0	1	1	0	0	0	0	0	0
PGPT0002956	0	0	0	0	0	0	0	0	0	0	0	0	0	0	0	0	0	0	1	0	1	0	0	0	0	0	0	0	0	0	0	0	0	0	0	0	0	0	0	0	0	1	0	0	0	0	0	0	0
PGPT0002960	0	0	0	0	0	0	0	0	0	0	0	0	0	0	0	0	0	0	0	0	0	0	0	0	0	0	0	0	0	0	0	0	0	0	0	0	0	0	0	0	0	0	0	0	0	0	0	0	0
PGPT0002965	0	0	1	0	1	0	0	0	0	0	0	0	0	0	0	0	0	0	0	0	0	0	2	1	1	2	1	0	1	1	1	1	1	0	1	1	2	1	1	0	0	0	0	0	0	0	2	2	0
PGPT0002970	1	1	1	1	1	1	1	1	1	1	1	1	1	1	1	1	1	1	1	1	1	1	1	1	1	1	1	1	1	1	1	1	1	1	1	1	1	1	1	1	1	1	1	1	1	1	1	1	1
PGPT0002975	0	0	0	0	0	1	0	0	0	0	0	0	0	0	0	0	0	0	0	0	0	0	0	0	0	0	0	0	0	0	0	0	0	0	0	0	0	0	0	0	0	0	0	0	0	0	0	0	0
PGPT0002985	2	1	2	3	3	2	2	1	1	1	3	3	2	2	2	2	2	1	2	2	2	2	2	3	3	3	3	2	3	3	3	3	3	3	3	3	3	3	3	2	2	2	2	2	2	2	2	2	1
PGPT0002990	2	2	1	1	1	1	1	1	1	1	1	1	1	1	1	1	1	2	1	1	1	1	1	1	1	1	1	1	1	1	1	1	1	1	1	1	1	1	1	2	1	1	1	1	1	1	1	1	1
PGPT0003000	2	2	2	1	1	2	2	2	2	2	1	1	1	1	1	1	2	2	1	1	1	2	2	1	1	1	1	1	1	1	1	1	1	1	1	1	1	1	1	2	2	2	2	2	2	2	2	2	2
PGPT0003005	2	2	2	1	1	2	2	2	2	2	1	1	1	1	1	1	2	2	1	1	1	2	2	1	1	1	1	1	1	1	1	1	1	1	1	1	1	1	1	2	2	2	2	2	2	2	2	2	2
PGPT0003015	3	3	2	1	1	2	2	2	2	2	1	1	1	1	1	1	2	3	1	1	1	2	2	1	1	1	1	1	1	1	1	1	1	1	1	1	1	1	1	2	2	2	2	2	2	2	2	2	2
PGPT0003020	1	1	2	1	2	3	2	2	3	2	2	2	0	0	0	0	1	2	3	3	3	2	2	2	2	2	2	2	2	2	2	2	2	2	2	2	2	2	2	2	1	1	2	1	2	2	2	2	2
PGPT0003021	0	0	0	0	0	0	0	0	0	0	0	0	0	0	0	0	0	1	0	0	0	0	0	0	0	0	0	0	0	0	0	0	0	0	0	0	0	0	0	1	1	0	0	0	0	0	0	0	0
PGPT0003025	1	0	4	1	0	3	1	1	0	1	0	0	0	0	0	0	2	1	4	4	4	2	2	0	0	0	0	0	0	0	0	0	0	0	0	0	0	0	0	0	1	3	5	5	0	1	1	1	4
PGPT0003030	1	0	7	1	0	3	1	2	0	2	0	0	0	0	0	0	4	1	3	3	3	4	4	0	0	0	0	0	0	0	0	0	0	0	0	0	0	0	0	0	2	3	4	5	0	2	2	2	3
PGPT0003035	1	0	4	1	0	2	1	1	0	1	0	0	0	0	0	0	1	1	2	2	2	2	2	0	0	0	0	0	0	0	0	0	0	0	0	0	0	0	0	0	1	2	2	2	0	1	1	1	2
PGPT0003040	3	2	5	2	1	13	3	1	1	1	1	3	0	0	0	0	3	5	13	13	13	3	3	2	2	1	1	2	1	2	2	2	1	1	1	1	1	1	2	9	1	1	10	4	4	1	3	3	5
PGPT0003045	1	1	1	0	0	1	3	1	2	1	1	1	0	0	0	0	1	2	1	1	1	1	1	1	1	1	1	1	1	1	1	1	1	1	1	1	1	1	1	2	1	2	3	1	1	3	3	3	3
PGPT0003065	1	1	0	0	0	0	0	1	0	1	0	0	0	0	0	0	0	2	0	0	0	0	0	0	0	0	0	0	0	0	0	0	0	0	0	0	0	0	0	0	1	1	0	0	1	1	0	0	0
PGPT0003080	0	1	0	0	0	0	0	0	0	0	0	0	0	0	0	0	0	1	3	3	3	0	0	0	0	0	0	0	0	0	0	0	0	0	0	0	0	0	0	0	0	0	0	0	0	0	0	0	0
PGPT0003085	0	0	1	0	0	1	0	0	0	1	0	0	1	1	1	1	0	0	0	0	1	0	0	1	1	2	0	1	0	1	0	0	1	1	0	0	0	0	1	0	0	1	0	0	0	0	0	0	2
PGPT0003100	0	0	0	0	0	0	0	0	0	0	0	0	0	0	0	0	0	0	0	0	0	2	1	0	0	0	0	0	0	0	0	0	0	0	0	0	0	0	0	0	0	0	0	0	0	0	1	1	2
PGPT0003110	0	2	0	0	1	0	0	0	2	0	1	1	0	0	0	0	0	0	1	2	0	4	3	3	2	2	1	1	1	2	2	2	1	3	1	0	2	1	2	0	0	0	0	0	1	1	3	3	2
PGPT0003115	0	0	0	0	0	0	0	0	0	0	0	0	0	0	0	0	0	0	0	0	0	0	0	0	0	0	0	0	1	0	0	0	0	1	1	0	0	0	0	0	0	0	0	0	0	0	0	0	0
PGPT0003126	0	0	0	0	0	0	0	0	0	0	0	0	0	0	0	0	0	0	1	1	1	0	0	0	0	0	0	0	0	0	0	0	0	0	0	0	0	0	0	0	0	0	0	0	0	0	0	0	0
PGPT0003165	0	0	0	2	0	1	0	0	0	0	1	1	1	1	1	1	1	0	0	0	0	0	0	0	0	0	0	0	0	0	0	0	0	0	0	0	0	0	0	0	0	0	0	2	0	0	0	0	1
PGPT0003170	18	18	20	9	6	18	3	13	15	13	7	8	1	1	1	1	18	25	27	28	27	17	17	5	5	5	2	2	4	4	4	3	3	5	4	4	3	4	7	7	7	4	12	22	22	15	16	16	19
PGPT0003175	2	1	2	0	0	1	1	2	3	2	0	0	0	1	1	1	3	2	2	2	2	1	2	1	1	1	1	1	1	1	1	1	1	1	1	1	1	1	1	1	1	2	1	4	1	2	1	1	4
PGPT0003177	1	1	1	1	1	1	1	1	1	1	1	1	1	1	1	1	1	1	1	1	1	1	1	1	1	2	1	1	1	1	1	1	1	1	1	1	1	1	1	1	1	1	1	1	2	1	1	1	1
PGPT0003179	1	1	1	1	1	1	1	1	1	1	1	1	1	1	1	1	1	1	1	1	1	1	1	1	1	2	1	1	1	1	1	1	1	1	1	1	1	1	1	1	1	1	1	1	2	1	1	1	1
PGPT0003180	21	23	23	12	17	19	15	16	18	16	12	12	5	7	6	7	25	22	32	30	30	20	18	14	14	15	18	14	13	13	16	17	16	15	13	11	12	16	13	15	23	32	9	23	21	21	19	19	24
PGPT0003182	1	2	2	1	1	2	2	2	1	2	1	1	1	1	1	1	2	1	2	2	2	1	1	1	2	1	1	2	2	2	1	2	2	2	2	2	1	2	2	1	2	2	1	2	2	1	1	1	2
PGPT0003183	1	1	1	1	1	1	1	1	1	1	1	1	1	1	1	1	1	1	1	1	1	1	1	1	1	1	1	1	1	1	1	1	1	1	1	1	1	1	1	1	1	1	1	1	1	1	1	1	1
PGPT0003185	6	9	3	5	8	10	4	6	9	5	8	9	4	5	4	5	8	7	5	4	5	7	7	11	10	10	8	10	11	10	10	10	9	10	11	7	11	8	9	5	3	5	6	9	9	8	7	7	8
PGPT0003190	0	0	0	0	0	0	0	0	0	0	0	0	0	0	0	0	0	0	0	0	0	0	0	0	0	0	0	0	0	0	0	0	0	0	0	0	0	0	0	0	0	0	0	0	0	0	0	0	0
PGPT0003195	0	0	1	0	0	0	0	0	0	0	1	1	0	0	0	0	0	1	1	1	1	0	0	0	0	0	0	0	0	0	0	0	1	0	0	0	0	0	0	0	0	0	0	0	0	0	0	0	1
PGPT0003200	2	3	9	3	3	1	1	4	4	4	3	4	2	2	2	2	2	2	3	3	3	3	3	3	3	3	3	3	3	3	3	3	3	3	3	3	3	3	3	2	2	4	2	2	2	2	3	3	1
PGPT0003210	0	0	0	1	0	2	0	0	1	0	1	1	1	1	1	1	1	0	0	0	0	0	0	0	0	0	0	0	0	0	0	0	0	0	0	0	0	0	0	0	0	0	0	1	0	0	0	0	1
PGPT0003215	0	0	0	1	0	1	0	0	0	0	1	1	1	1	1	1	1	0	0	0	0	0	0	0	1	0	0	0	0	0	0	0	0	1	0	0	0	0	0	0	1	1	0	1	0	0	0	0	1
PGPT0003220	0	0	0	1	0	1	0	0	0	0	1	1	1	1	1	1	1	0	0	0	0	0	0	0	0	0	0	0	0	0	0	0	0	0	0	0	0	0	0	0	0	0	0	1	0	0	0	0	1
PGPT0003230	0	0	0	0	0	0	0	1	0	0	0	0	0	0	0	0	0	0	0	0	0	0	0	0	0	0	0	0	0	0	0	0	0	0	0	0	0	0	0	0	0	0	0	0	0	0	0	0	0
PGPT0003235	0	0	0	0	1	1	0	1	1	1	2	2	0	0	0	0	0	0	0	0	0	1	1	2	2	1	1	2	1	2	2	1	2	2	1	1	1	2	2	0	0	0	1	0	0	1	1	1	0
PGPT0003240	0	0	1	2	0	1	0	0	1	0	1	1	1	1	1	0	2	0	0	0	0	1	1	0	1	0	0	0	1	1	0	0	0	1	1	0	0	1	1	0	0	0	2	2	0	0	1	1	2
PGPT0003255	1	4	2	3	4	5	2	3	4	2	2	2	0	0	0	0	6	2	2	2	2	4	3	3	1	3	3	2	1	1	2	2	2	1	1	2	2	1	1	0	2	2	2	6	3	2	3	3	5
PGPT0003260	2	0	0	1	0	1	1	0	0	0	0	0	1	1	1	1	0	0	0	0	0	1	1	0	0	0	0	0	0	0	0	0	0	0	0	0	0	0	0	0	0	0	0	0	0	1	1	1	0
PGPT0003270	0	0	0	1	0	1	0	0	0	0	1	1	1	1	1	1	1	0	0	0	0	0	0	0	0	0	0	0	0	0	0	0	0	0	0	0	0	0	0	0	0	0	0	2	0	0	0	0	1
PGPT0003275	4	1	0	1	3	2	0	0	4	0	4	4	1	1	1	1	0	3	5	4	4	1	1	2	2	2	0	3	1	2	3	2	2	2	1	1	2	2	2	2	0	1	1	0	1	1	0	0	0
PGPT0003290	1	0	1	0	0	0	0	1	0	1	0	0	0	0	0	0	0	1	0	0	0	0	0	0	0	0	0	0	0	0	0	0	0	0	0	0	0	0	0	1	0	0	0	0	0	0	0	0	0
PGPT0003295	1	0	0	0	0	0	0	0	0	0	1	1	0	0	0	0	0	1	0	0	0	0	0	0	1	0	0	0	1	1	0	0	0	1	1	1	0	1	1	0	0	0	0	0	0	0	0	0	0
PGPT0003310	1	1	1	1	1	1	1	1	1	1	1	1	1	1	1	1	1	1	1	1	1	1	1	1	1	1	1	1	1	1	1	1	1	1	1	1	1	1	1	1	1	1	1	1	1	1	1	1	1
PGPT0003315	0	2	2	1	0	1	0	1	0	1	1	1	0	0	0	0	0	0	0	0	0	1	1	1	1	1	0	1	1	1	1	1	0	1	1	1	1	0	1	1	0	0	2	0	1	0	1	1	0
PGPT0003316	1	1	1	1	1	1	1	1	1	1	1	1	0	0	0	0	1	1	1	1	1	1	1	1	1	1	1	1	1	1	1	1	1	1	1	1	1	1	1	2	1	1	0	1	1	1	1	1	1
PGPT0003320	0	0	0	1	1	0	1	1	0	1	1	1	0	0	0	0	1	0	1	1	1	1	1	1	1	1	1	1	1	1	1	1	1	1	1	1	1	1	1	0	0	0	0	1	1	1	1	1	1
PGPT0003325	1	0	0	0	0	0	0	0	0	0	0	0	0	0	0	0	0	0	0	0	0	0	0	0	0	0	0	0	0	0	0	0	0	0	0	0	0	0	0	0	0	0	0	0	0	0	0	0	0
PGPT0003330	0	0	0	1	2	0	1	1	0	1	2	2	0	0	0	0	1	0	1	1	1	1	1	2	2	2	2	2	2	2	2	2	2	2	2	2	2	2	2	0	0	0	0	1	1	1	1	1	1
PGPT0003370	0	0	0	1	0	1	0	0	0	0	1	1	1	1	1	1	1	0	0	0	0	0	0	0	0	0	0	0	0	0	0	0	0	0	0	0	0	0	0	0	0	0	0	1	0	0	0	0	1
PGPT0003371	0	0	0	0	0	0	0	0	0	0	0	0	0	0	0	0	0	0	0	0	0	0	0	0	0	0	0	0	0	0	0	0	0	0	0	0	0	0	0	0	0	0	0	0	0	0	0	0	0
PGPT0003400	0	0	0	0	0	1	0	1	0	1	0	0	1	1	1	0	0	0	0	0	0	0	0	1	1	0	0	0	0	1	0	0	0	1	0	0	1	0	1	0	0	0	0	0	0	0	0	0	0
PGPT0003405	0	0	0	0	0	0	0	0	0	0	0	0	0	0	0	0	0	0	0	0	0	0	0	0	0	0	0	0	0	0	0	0	0	0	0	0	0	0	0	0	0	0	0	0	0	0	0	0	0
PGPT0003410	0	0	0	0	0	1	0	0	0	0	0	0	0	0	0	1	0	0	1	1	1	1	1	0	0	0	0	0	0	0	0	0	0	0	0	0	0	0	0	1	0	0	0	0	0	1	1	1	0
PGPT0003440	0	0	1	0	0	2	0	1	0	1	0	1	1	1	1	0	0	0	1	1	3	1	1	0	0	0	0	0	0	0	0	0	0	0	0	0	0	0	0	2	0	1	0	0	0	1	1	1	2
PGPT0003445	0	0	1	0	0	1	0	1	0	1	0	1	1	1	1	0	0	0	1	1	2	1	1	0	0	0	0	0	0	0	0	0	0	0	0	0	0	0	0	2	0	1	0	0	0	1	1	1	1
PGPT0003450	0	0	0	0	0	0	0	0	0	0	1	1	0	0	0	0	0	0	0	0	0	0	0	1	0	1	0	1	0	0	1	1	0	0	0	1	1	0	0	0	0	0	1	0	1	0	0	0	0
PGPT0003455	0	0	0	0	0	0	0	0	0	0	1	1	0	0	0	0	0	0	0	0	0	0	0	1	0	1	0	1	0	0	1	1	0	0	0	1	1	0	0	0	0	0	1	0	1	0	0	0	0
PGPT0003460	0	0	0	0	0	0	0	0	0	0	1	1	0	0	0	0	0	0	0	0	0	0	0	1	0	1	0	1	0	0	1	1	0	0	0	1	1	0	0	0	0	0	1	0	1	0	0	0	0
PGPT0003465	0	0	0	0	0	0	0	0	0	0	1	1	0	0	0	0	0	0	0	0	0	0	0	1	0	1	0	1	0	0	1	1	0	0	0	1	1	0	0	0	1	1	1	0	1	0	0	0	0
PGPT0003470	0	0	0	0	1	1	0	0	0	1	2	2	0	0	0	0	0	0	1	1	1	0	0	2	1	2	1	2	1	1	2	2	1	1	1	2	2	1	1	0	0	1	1	0	1	0	0	0	0
PGPT0003475	0	0	0	0	0	0	0	0	0	0	0	0	1	1	1	0	0	0	0	0	0	0	0	0	0	0	0	0	0	0	0	0	0	0	0	0	0	0	0	0	0	0	0	0	0	0	0	0	0
PGPT0003480	1	1	0	0	0	1	0	0	0	0	0	0	0	0	0	0	0	1	1	1	1	0	0	0	0	0	0	0	0	0	0	0	0	0	0	0	0	0	0	1	0	0	1	0	0	0	0	0	0
PGPT0003535	0	0	0	0	1	0	0	0	0	0	1	1	0	0	0	0	0	0	0	0	0	0	0	0	0	0	0	0	0	0	0	0	0	0	0	0	0	0	0	0	0	0	0	0	0	0	0	0	0
PGPT0003545	0	0	0	0	0	0	0	0	0	0	0	0	0	0	0	0	0	0	1	1	1	0	0	0	0	0	0	0	0	0	0	0	0	0	0	0	0	0	0	0	0	0	0	0	0	0	0	0	0
PGPT0003550	0	0	0	0	0	0	0	0	0	0	0	0	0	0	0	0	0	0	1	1	1	0	0	0	0	0	0	0	0	0	0	0	0	0	0	0	0	0	0	0	0	0	0	0	0	0	0	0	0
PGPT0003555	0	0	0	0	0	0	0	0	0	0	0	0	0	0	0	0	0	0	1	1	1	0	0	0	0	0	0	0	0	0	0	0	0	0	0	0	0	0	0	0	0	0	0	0	0	0	0	0	0
PGPT0003560	0	0	0	0	0	0	0	0	0	0	0	0	0	0	0	0	0	0	1	1	1	1	1	0	0	0	0	0	0	0	0	0	0	0	0	0	0	0	0	0	0	0	0	0	0	0	1	1	0
PGPT0003565	0	0	0	0	0	0	0	0	0	0	0	0	0	0	0	0	0	0	2	2	2	0	0	0	0	0	0	0	0	0	0	0	0	0	0	0	0	0	0	0	0	0	0	0	0	0	0	0	0
PGPT0003570	0	1	0	0	0	1	0	0	1	0	0	0	0	0	0	0	1	1	1	1	1	0	0	0	0	0	0	0	0	0	0	0	0	0	0	0	0	0	0	0	1	0	0	1	0	0	0	0	0
PGPT0003575	0	0	0	0	1	0	0	0	0	0	1	1	0	0	0	0	0	0	0	0	0	0	0	1	0	1	0	0	0	0	0	0	2	0	0	0	0	0	0	0	0	0	0	0	0	0	0	0	0
PGPT0003580	2	1	1	1	3	3	2	1	3	1	3	3	2	2	2	2	1	2	3	3	2	1	1	4	3	3	3	2	3	3	2	3	3	3	3	3	4	3	4	2	1	2	2	1	3	1	1	1	2
PGPT0003600	0	0	0	0	0	0	0	0	0	0	0	0	0	0	0	0	0	0	0	0	0	0	0	0	1	0	0	0	0	0	0	0	0	1	0	0	1	1	1	0	0	0	0	0	0	0	0	0	0
PGPT0003615	1	0	0	0	0	0	0	0	1	0	0	0	0	0	0	0	0	1	0	0	0	1	1	0	0	0	0	0	0	0	0	0	0	0	0	0	0	0	0	0	0	0	0	0	0	0	1	1	0
PGPT0003620	0	0	0	0	0	0	0	0	0	0	0	0	0	0	0	0	1	0	0	0	0	0	0	0	0	0	0	0	0	0	0	0	0	0	0	0	0	0	0	0	0	0	0	1	0	0	0	0	0
PGPT0003625	0	0	0	0	0	0	0	0	0	0	0	0	0	0	0	0	0	0	0	0	0	0	0	0	0	0	0	0	0	0	0	0	0	0	0	0	0	0	0	0	0	0	0	0	0	0	0	0	0
PGPT0003630	1	2	2	2	1	2	2	1	3	1	1	1	2	3	3	2	2	1	2	2	2	1	1	1	1	1	1	1	1	1	1	1	1	1	1	1	1	1	1	1	1	1	2	2	0	1	1	1	2
PGPT0003635	0	0	0	2	0	0	0	0	0	0	0	0	0	0	0	0	0	0	1	1	1	0	0	0	0	0	0	0	0	0	0	0	0	0	0	0	0	0	0	0	0	0	0	0	1	0	0	0	0
PGPT0003650	1	1	1	1	1	1	1	1	1	1	1	1	1	1	1	1	1	1	1	1	1	1	1	1	1	1	1	1	1	1	1	1	1	1	1	1	1	1	1	1	1	1	1	1	1	1	1	1	1
PGPT0003655	1	1	1	1	1	1	1	1	1	1	1	1	1	1	1	1	1	1	1	1	1	1	1	1	1	1	1	1	1	1	1	1	1	1	1	1	1	1	1	1	1	1	1	1	1	1	1	1	1
PGPT0003660	2	2	2	1	1	2	1	2	2	2	1	1	1	1	1	1	1	2	2	2	2	2	2	1	1	1	1	1	1	1	1	1	1	1	1	1	1	1	1	2	2	2	1	1	1	2	2	2	1
PGPT0003665	1	2	1	2	1	1	1	1	0	1	1	1	0	0	0	0	1	1	1	1	1	1	1	1	1	1	1	1	1	1	1	1	1	1	1	1	1	1	1	0	1	1	1	1	1	1	1	1	1
PGPT0003670	1	1	1	1	1	1	1	1	1	1	1	1	1	1	1	2	1	1	1	1	1	1	1	1	1	1	1	1	1	1	1	1	1	1	1	1	1	1	1	1	1	1	1	1	1	1	1	1	1
PGPT0003680	3	4	2	2	3	3	2	2	2	2	2	2	2	2	2	2	2	2	3	3	3	2	2	2	2	2	2	2	2	2	2	2	2	2	2	2	2	2	2	2	2	2	2	2	4	2	2	2	2
PGPT0003685	0	0	0	1	0	1	1	2	0	2	0	0	0	0	0	0	2	0	0	0	0	0	1	0	0	0	0	0	0	0	0	0	0	0	0	0	0	0	0	0	1	1	0	2	2	0	1	1	2
PGPT0003690	0	0	0	1	0	0	0	0	1	0	1	1	2	2	2	2	1	0	0	0	0	0	0	0	0	0	0	1	0	0	1	1	1	0	0	1	1	1	0	0	0	0	0	1	2	0	0	0	1
PGPT0003695	0	0	2	1	1	0	0	2	1	2	1	1	1	2	2	2	1	0	0	0	0	2	2	1	1	1	1	1	1	1	1	1	1	1	1	1	1	1	1	0	2	2	1	1	0	1	2	2	1
PGPT0003700	2	3	7	5	3	3	2	5	4	5	3	3	4	3	4	3	7	3	3	3	3	6	6	4	4	4	4	4	4	4	3	4	4	4	4	3	4	4	4	3	5	5	4	7	3	7	6	6	7
PGPT0003710	2	2	3	1	1	1	0	1	1	1	1	1	0	0	0	0	0	1	1	1	1	1	1	1	1	1	1	1	1	1	1	1	1	1	1	1	1	1	1	1	1	0	0	0	0	1	1	1	0
PGPT0003715	1	0	1	1	1	1	0	1	1	1	1	1	0	0	0	0	0	0	1	1	1	1	1	1	1	1	1	1	1	1	1	1	1	1	1	1	1	1	1	1	1	0	0	0	0	1	1	1	0
PGPT0003720	1	0	1	1	1	1	0	1	1	2	1	1	0	0	0	0	0	0	1	1	1	1	1	1	1	1	1	1	1	1	1	1	1	1	1	1	1	1	1	1	0	0	0	0	0	1	1	1	0
PGPT0003721	0	0	0	0	0	0	0	0	0	0	0	0	0	0	0	0	0	0	0	0	0	1	1	0	0	0	0	0	0	0	0	0	0	0	0	0	0	0	0	0	0	0	0	0	1	0	1	1	0
PGPT0003725	1	0	2	2	1	1	1	0	2	0	1	1	0	0	0	0	4	2	3	3	3	1	1	1	1	1	1	1	1	1	1	1	1	1	1	0	1	1	1	3	5	4	2	5	1	2	1	1	8
PGPT0003730	1	0	2	4	2	1	1	0	2	0	2	2	0	0	0	0	5	2	3	4	3	2	2	2	2	2	2	2	2	2	2	2	2	2	2	2	2	2	2	3	5	4	2	6	2	3	2	2	8
PGPT0003735	1	0	2	2	1	1	1	0	2	0	1	1	0	0	0	0	4	2	2	3	3	1	1	1	1	1	1	1	1	1	1	1	1	1	1	0	1	1	1	3	5	4	2	5	1	2	1	1	7
PGPT0003750	0	0	0	0	0	0	0	0	0	0	0	0	0	0	0	0	0	0	0	0	0	0	0	0	0	0	0	0	0	0	0	0	0	0	0	0	0	0	0	0	1	0	0	0	0	0	0	0	0
PGPT0003760	10	5	5	6	7	8	6	4	10	3	10	10	5	6	7	5	8	8	8	8	8	7	7	9	7	10	7	9	7	7	9	9	8	7	7	8	8	7	7	4	5	4	8	8	8	5	6	6	8
PGPT0003765	23	23	21	20	18	22	9	17	26	19	20	21	6	7	8	6	24	33	18	20	20	31	27	20	25	21	15	16	23	22	19	19	18	21	23	19	17	16	23	18	9	5	20	25	42	18	30	30	25
PGPT0003770	15	6	10	13	7	13	7	7	15	7	19	20	6	7	7	6	12	13	13	15	13	16	16	14	15	17	13	15	15	14	14	14	13	14	15	13	13	21	15	13	5	3	16	12	14	13	13	13	14
PGPT0003780	0	0	0	0	0	1	0	0	0	0	0	0	0	0	0	0	0	0	0	0	0	0	0	0	0	0	0	0	0	0	0	0	0	0	0	0	0	0	0	0	0	0	0	0	0	0	0	0	0
PGPT0003800	0	0	0	1	1	0	0	0	0	0	1	1	0	0	0	0	0	0	1	1	1	0	0	1	1	1	1	1	1	1	1	1	1	2	1	1	1	1	2	0	0	0	0	0	0	0	0	0	0
PGPT0003805	0	1	0	0	1	0	0	0	0	0	1	1	0	0	0	0	0	0	1	1	1	0	0	1	1	1	1	1	1	1	1	1	1	2	1	1	1	1	2	0	0	0	0	0	0	0	0	0	0
PGPT0003810	0	1	0	0	1	0	0	0	0	0	3	2	0	0	0	0	0	0	1	1	1	0	0	1	1	1	1	1	1	1	1	1	1	2	1	1	1	1	2	0	0	0	0	0	0	1	0	0	0
PGPT0003815	0	0	0	0	0	0	0	0	0	0	0	0	0	0	0	0	0	0	0	0	0	0	0	0	0	0	0	0	0	0	0	0	0	0	0	0	0	0	0	0	0	0	0	0	0	0	0	0	0
PGPT0003830	0	0	0	0	0	0	0	0	0	0	0	0	0	0	0	0	0	0	0	0	0	0	0	0	0	0	0	0	0	0	0	0	0	0	0	0	0	0	0	0	0	0	0	0	0	0	0	0	0
PGPT0003831	2	2	4	2	2	1	2	2	4	3	2	2	3	3	3	3	2	2	1	1	1	3	3	3	3	2	3	3	2	3	3	3	3	3	2	3	3	3	3	2	3	2	1	2	3	3	3	3	2
PGPT0003835	0	0	0	1	1	0	1	0	1	0	1	1	1	1	1	1	1	0	1	1	1	0	0	1	1	1	1	1	1	1	1	1	1	1	1	1	1	1	1	0	0	0	1	1	1	0	0	0	1
PGPT0003840	0	0	0	1	0	0	1	0	1	0	1	1	1	1	1	1	1	0	1	1	1	0	0	1	1	1	1	1	1	1	1	1	1	1	1	1	1	1	1	0	0	0	1	1	1	0	0	0	1
PGPT0003845	0	0	0	1	2	0	1	0	1	0	1	1	1	1	1	1	1	0	1	1	1	0	0	1	1	1	1	1	1	1	1	1	1	1	1	1	1	1	1	0	0	0	1	1	1	0	0	0	1
PGPT0003850	0	0	0	1	1	0	1	0	1	0	1	1	1	1	1	1	1	0	1	1	1	0	0	1	1	1	1	1	1	1	1	1	1	1	1	1	1	1	1	0	0	0	1	1	1	0	0	0	1
PGPT0003866	3	3	3	2	3	3	2	2	2	2	3	4	1	1	1	1	2	3	4	3	3	2	2	4	3	3	4	4	4	4	4	4	4	3	5	4	4	4	4	2	2	2	2	2	1	4	2	2	2
PGPT0003867	0	0	0	1	0	0	0	1	0	1	0	0	0	0	0	0	3	0	0	1	1	1	1	0	0	0	0	0	0	0	0	0	0	0	0	0	0	0	0	1	1	1	1	3	1	0	1	1	2
PGPT0003870	0	0	1	0	0	0	0	0	0	0	0	0	0	0	0	0	0	0	0	0	0	0	0	0	0	0	0	0	0	0	0	0	0	0	0	0	0	0	0	0	0	0	0	0	0	0	0	0	0
PGPT0003880	3	1	2	2	1	2	2	2	1	2	1	1	1	1	1	1	1	1	1	1	1	2	2	1	1	1	1	1	1	1	1	1	1	1	1	1	1	1	1	2	2	2	2	1	2	2	2	2	1
PGPT0003890	0	0	0	0	0	0	0	0	0	0	0	0	0	0	0	0	0	0	0	0	0	0	0	0	0	0	0	0	0	0	0	0	0	0	0	0	0	0	0	0	0	0	0	0	0	0	0	0	0
PGPT0003895	1	1	1	1	1	1	1	1	1	1	1	1	1	1	1	1	1	1	1	1	1	1	1	1	1	1	1	1	1	1	1	1	1	1	1	1	1	1	1	1	1	1	1	1	1	1	1	1	1
PGPT0003906	1	0	1	0	1	0	0	1	3	1	0	0	2	3	3	3	1	1	3	3	3	0	0	0	0	0	0	0	1	1	0	0	0	1	1	0	0	0	0	0	2	2	0	1	1	0	0	0	1
PGPT0003907	1	1	1	2	3	0	1	1	3	1	7	5	0	0	0	0	3	1	3	2	4	4	5	3	3	3	1	3	1	2	0	1	2	3	1	0	2	0	1	0	2	2	0	3	3	3	3	3	3
PGPT0003915	1	2	0	0	0	1	0	0	1	1	1	1	3	3	3	3	1	1	2	2	2	0	0	0	0	0	0	0	0	0	0	0	0	0	0	0	0	0	0	1	0	0	0	1	1	0	0	0	1
PGPT0003920	0	0	1	0	0	0	0	1	0	1	0	0	0	0	0	0	1	1	0	0	0	0	1	1	0	1	0	0	0	0	0	0	0	0	0	0	0	0	0	0	1	1	0	1	0	0	1	1	2
PGPT0003925	1	1	1	1	1	1	1	2	2	2	1	1	0	0	0	0	1	1	0	0	0	1	1	1	1	2	1	1	1	1	1	1	1	1	1	1	1	1	1	1	1	1	1	1	1	1	1	1	1
PGPT0003930	1	0	0	0	0	0	0	0	0	0	0	0	1	1	1	1	0	0	1	1	1	0	0	0	0	0	0	0	0	0	0	0	0	0	0	0	0	0	0	0	0	0	0	0	0	0	0	0	0
PGPT0003935	1	1	1	1	1	1	1	1	1	1	1	1	1	1	1	1	1	1	1	1	1	1	1	1	1	1	1	1	1	1	1	1	1	1	1	1	1	1	1	1	1	1	2	1	1	1	1	1	1
PGPT0003940	0	0	1	1	1	1	1	1	1	1	1	1	1	1	1	1	1	0	1	2	1	1	1	1	1	1	1	1	1	1	1	1	1	1	1	1	1	1	1	1	1	1	0	1	1	1	1	1	1
PGPT0003945	1	1	1	1	1	1	1	1	1	1	1	1	1	1	1	1	1	1	1	1	1	1	1	1	1	1	1	1	1	1	1	1	1	1	1	1	1	1	1	1	1	1	1	1	1	1	1	1	1
PGPT0003965	0	0	0	0	0	0	0	0	0	0	0	0	1	1	1	1	0	0	0	0	0	0	0	0	0	0	0	0	0	0	0	0	0	0	0	0	0	0	0	0	0	0	0	0	0	0	0	0	0
PGPT0003970	1	1	1	0	1	1	1	1	1	1	1	1	0	0	0	0	0	1	1	1	1	1	1	1	0	1	1	1	1	1	1	1	1	1	1	1	0	1	1	0	1	1	0	0	1	1	1	1	0
PGPT0003985	6	6	4	5	1	3	1	8	6	7	2	2	2	1	2	1	10	3	6	6	6	5	6	1	1	1	2	1	1	1	1	1	1	1	1	1	1	2	1	3	4	4	8	10	3	6	5	5	11
PGPT0003990	0	0	0	0	0	0	0	0	0	0	0	0	0	0	0	0	0	0	0	0	0	0	0	0	0	0	0	0	0	0	0	0	0	0	0	0	0	0	0	0	0	0	0	0	0	0	0	0	0
PGPT0004005	1	1	1	0	0	2	0	0	0	1	0	0	0	0	0	0	3	0	2	2	2	0	0	0	0	0	0	0	1	0	0	0	0	0	1	0	0	0	0	0	0	0	0	2	0	0	0	0	1
PGPT0004010	0	0	1	0	0	0	0	1	1	1	0	0	1	1	1	1	1	0	0	0	0	1	1	0	0	0	0	0	0	0	0	0	0	0	0	0	0	0	0	0	0	0	0	1	0	1	1	1	1
PGPT0004011	0	0	1	0	0	0	1	2	1	1	0	0	1	1	1	1	0	0	0	0	0	2	2	0	0	0	0	0	0	0	0	0	0	0	0	0	0	0	0	0	1	1	0	0	0	2	2	2	0
PGPT0004015	2	2	5	3	2	4	3	3	6	3	2	2	1	1	1	1	5	2	3	4	3	6	6	2	2	2	2	2	2	2	2	2	2	2	2	2	2	2	2	4	4	5	1	4	2	6	6	6	6
PGPT0004020	4	5	6	4	4	5	5	5	5	4	4	4	3	3	3	3	6	5	5	4	4	4	4	4	4	4	4	4	4	4	4	4	4	4	4	4	4	4	4	4	5	4	3	7	4	5	4	4	6
PGPT0004025	3	3	2	1	1	3	2	2	3	2	1	1	2	2	2	2	3	3	3	3	3	2	2	1	1	1	1	1	1	1	1	1	1	1	1	1	1	1	1	2	2	2	3	2	2	2	2	2	3
PGPT0004030	7	7	3	2	1	6	4	3	4	3	1	1	5	5	5	5	4	6	5	5	5	3	3	1	1	1	1	1	1	1	1	1	1	1	1	1	1	1	1	4	3	5	7	3	3	3	3	3	5
PGPT0004035	3	3	2	1	1	2	2	2	3	2	1	1	1	2	2	2	3	3	2	2	2	2	2	1	1	1	1	1	1	1	1	1	1	1	1	1	1	1	1	2	2	2	2	2	2	2	2	2	3
PGPT0004040	3	4	1	1	1	1	1	1	2	1	1	2	1	1	1	1	1	3	2	2	2	2	1	2	1	2	1	2	1	1	2	2	2	1	1	1	2	2	1	1	1	1	2	1	2	1	1	1	2
PGPT0004055	1	1	2	3	3	1	2	2	2	2	3	3	2	2	4	2	2	1	4	5	5	2	2	2	2	2	2	2	3	2	2	2	2	2	2	2	2	2	2	2	2	2	2	2	2	2	2	2	3
PGPT0004065	0	0	0	0	0	0	0	0	0	0	0	0	0	0	0	0	0	0	0	0	0	0	0	0	0	0	0	0	0	0	0	0	0	0	0	0	0	0	0	0	0	0	0	0	0	0	0	0	0
PGPT0004085	1	1	1	1	0	0	0	0	1	0	0	0	1	1	1	1	1	1	1	1	1	1	1	0	0	0	0	0	0	0	0	0	0	0	0	0	0	0	0	0	0	0	1	1	1	2	1	1	1
PGPT0004090	4	6	2	1	1	4	2	1	3	1	1	1	1	1	1	1	5	4	4	5	4	1	1	1	1	2	1	1	1	1	1	1	1	1	1	1	1	1	1	4	2	2	6	3	3	2	1	1	3
PGPT0004095	1	1	0	1	1	2	1	0	0	0	1	1	1	1	1	1	2	1	1	1	1	0	0	1	1	2	1	1	1	1	1	1	1	1	1	1	1	1	1	1	0	1	1	1	1	0	0	0	1
PGPT0004100	8	11	10	6	6	10	5	12	15	13	6	6	4	3	5	3	8	8	8	8	8	10	10	7	6	9	4	7	5	6	5	5	5	6	5	4	5	6	6	2	3	3	3	10	10	10	9	9	11
PGPT0004105	5	5	6	3	3	4	3	4	4	3	2	2	3	2	3	2	2	3	2	2	2	3	3	2	2	2	2	3	3	2	2	2	2	3	3	2	1	2	2	1	3	3	1	2	3	5	4	4	3
PGPT0004106	0	0	0	1	1	0	0	0	1	0	1	1	0	1	0	1	2	0	2	2	2	0	0	0	0	0	1	0	0	0	0	0	0	0	0	0	0	1	0	0	1	1	1	0	0	0	0	0	0
PGPT0004115	1	0	0	0	0	0	0	0	2	0	0	0	0	0	0	0	2	0	0	0	0	0	0	0	0	0	0	0	0	0	0	0	0	0	0	0	0	0	0	1	0	0	1	1	0	0	0	0	1
PGPT0004120	0	0	0	0	0	0	0	0	0	0	0	0	0	0	0	0	0	0	0	0	0	0	0	0	0	0	0	0	0	0	0	0	0	0	0	0	0	0	0	1	0	0	0	0	0	0	0	0	0
PGPT0004125	1	1	1	1	1	1	2	1	1	1	1	1	1	1	1	1	4	1	2	2	3	1	1	1	1	1	1	1	1	1	1	1	1	1	1	1	1	1	1	1	1	1	3	2	3	1	1	1	2
PGPT0004130	0	0	0	0	0	0	0	0	0	0	0	0	0	0	0	0	0	0	0	0	0	0	0	0	0	0	0	0	0	0	0	0	0	0	0	0	0	0	0	0	0	0	0	0	0	0	0	0	0
PGPT0004135	5	8	19	8	4	9	3	17	8	14	5	5	1	1	1	1	8	7	7	6	7	6	7	8	3	9	9	8	3	5	9	9	6	4	2	4	7	3	5	7	10	5	3	7	11	6	7	7	10
PGPT0004136	3	2	4	5	7	3	4	5	4	3	4	5	1	2	2	2	6	3	10	8	9	4	5	4	6	4	4	5	5	6	7	7	5	6	5	6	5	6	6	0	5	6	0	3	5	3	4	4	8
PGPT0004147	0	0	0	0	0	0	0	1	0	0	0	0	0	0	0	0	0	0	3	3	3	0	0	0	0	0	0	0	0	0	0	0	0	0	0	0	0	0	0	0	0	1	0	0	0	0	0	0	0
PGPT0004151	0	1	2	3	0	2	0	0	1	0	0	0	0	0	0	0	0	0	1	2	1	2	2	2	2	2	1	2	2	2	2	2	2	2	2	0	2	1	2	0	0	2	0	0	0	3	2	2	0
PGPT0004154	0	0	0	0	0	0	0	0	0	0	0	0	1	1	1	1	0	0	0	0	0	0	0	0	0	0	0	0	0	0	0	0	0	0	0	0	0	0	0	0	0	0	0	0	0	0	0	0	0
PGPT0004157	0	0	0	0	0	0	0	0	1	0	0	0	0	0	0	0	0	0	0	0	0	0	0	0	0	0	0	0	0	0	0	0	0	0	0	0	0	0	0	0	0	0	0	0	0	0	0	0	0
PGPT0004160	1	0	0	0	0	1	0	0	1	0	0	0	0	0	0	0	1	1	0	0	0	0	0	0	0	0	0	0	0	0	0	0	0	0	0	0	0	0	0	1	0	0	1	0	0	0	0	0	0
PGPT0004165	1	1	1	1	1	1	1	1	1	1	1	1	1	1	1	1	2	1	1	1	1	1	1	1	1	1	1	1	1	1	1	1	1	1	1	1	1	1	1	1	1	1	1	1	1	1	1	1	1
PGPT0004175	3	1	3	1	2	1	1	2	3	2	2	2	1	1	1	1	5	2	2	2	2	2	2	2	2	2	2	2	2	2	2	2	2	2	2	2	1	2	2	1	3	2	5	2	2	4	2	2	3
PGPT0004186	0	0	0	0	0	0	0	0	0	0	0	0	0	0	0	0	0	0	2	2	2	0	0	0	0	0	0	0	0	0	0	0	0	0	0	0	0	0	0	0	0	0	0	0	0	0	0	0	0
PGPT0004190	1	1	2	1	2	2	1	2	2	2	2	2	3	3	3	3	2	1	2	2	2	2	2	2	2	4	2	2	2	2	2	2	2	2	2	2	2	2	2	1	2	2	2	2	3	2	2	2	2
PGPT0004195	2	1	1	0	1	1	1	0	1	1	0	0	0	0	0	0	3	3	1	1	1	1	1	1	0	1	1	1	1	1	1	1	1	1	1	1	1	1	0	1	2	2	1	2	1	1	1	1	3
PGPT0004196	2	1	0	1	0	1	0	0	0	0	0	0	1	1	1	1	1	1	1	1	0	0	0	0	0	0	0	0	0	0	0	0	0	0	0	0	0	0	0	1	0	0	1	1	1	0	0	0	1
PGPT0004200	1	1	5	2	2	0	3	3	3	3	2	2	2	2	2	2	4	1	2	2	1	2	2	2	2	2	2	3	2	2	2	2	2	2	2	2	2	2	2	1	4	3	4	2	2	3	2	2	4
PGPT0004215	4	4	2	1	1	3	0	3	3	3	2	1	0	0	0	0	5	2	5	5	6	5	5	1	1	1	0	0	1	2	2	3	1	1	1	0	1	1	0	0	2	1	2	6	0	2	5	5	4
PGPT0004220	1	2	2	1	1	1	3	2	1	2	1	1	1	1	1	1	2	1	1	1	1	2	2	1	1	1	1	1	1	1	1	1	1	1	1	1	1	1	1	2	1	1	1	3	2	1	2	2	3
PGPT0004225	1	2	2	1	1	1	2	2	1	2	1	1	1	1	1	1	2	1	1	1	1	2	2	1	1	1	1	1	1	1	1	1	1	1	1	1	1	1	1	3	1	1	1	2	2	1	2	2	2
PGPT0004230	1	2	2	1	1	1	2	2	1	2	1	1	1	1	1	1	2	1	1	1	1	2	2	1	1	1	1	1	1	1	1	2	1	1	1	1	1	1	1	1	1	1	1	3	2	1	2	2	2
PGPT0004250	1	1	4	2	1	0	1	2	0	2	1	1	0	0	0	0	1	0	4	4	4	1	1	1	1	1	1	1	1	1	1	1	1	1	1	1	1	1	1	0	0	0	1	1	2	1	1	1	1
PGPT0004255	2	1	1	1	1	1	1	1	1	1	1	1	0	0	0	0	3	1	3	3	3	2	2	0	0	2	0	0	0	0	0	0	0	0	0	0	0	0	0	4	0	1	1	2	1	2	2	2	1
PGPT0004260	0	0	0	0	0	0	0	0	0	0	1	0	0	0	0	0	0	0	0	0	0	0	0	0	0	1	0	0	0	0	0	0	0	0	0	0	0	0	0	0	0	0	0	0	0	0	0	0	0
PGPT0004265	0	0	0	0	0	0	0	0	0	0	0	0	0	0	0	0	0	1	0	0	0	0	0	0	0	0	0	0	0	0	0	0	0	0	0	0	0	0	0	0	0	0	0	0	0	0	0	0	0
PGPT0004270	0	0	0	0	0	0	0	0	0	0	0	0	0	0	0	0	0	1	0	0	0	0	0	0	0	0	0	0	0	0	0	0	0	0	0	0	0	0	0	0	0	0	0	0	0	0	0	0	0
PGPT0004275	0	0	0	0	0	0	0	0	0	0	0	0	0	0	0	0	0	1	0	0	0	0	0	0	0	0	0	0	0	0	0	0	0	0	0	0	0	0	0	0	0	0	0	0	0	0	0	0	0
PGPT0004285	0	0	0	0	0	0	0	0	0	0	0	0	0	0	0	0	0	0	0	0	0	0	0	0	0	0	0	0	0	0	0	0	0	0	0	0	0	0	0	0	0	0	0	0	0	0	0	0	0
PGPT0004290	1	1	1	2	2	1	1	2	0	1	1	1	1	1	1	1	4	1	1	1	1	1	1	1	1	1	1	2	1	1	1	1	1	1	1	1	1	1	1	1	2	3	5	1	1	2	1	1	2
PGPT0004295	1	1	1	1	1	1	2	1	1	1	1	1	1	1	1	1	1	3	1	1	1	1	1	1	1	1	1	1	1	1	1	1	1	1	1	1	1	1	1	1	1	1	2	1	1	1	1	1	3
PGPT0004300	0	0	1	1	0	1	1	0	0	0	0	0	0	1	1	1	0	0	0	0	0	1	1	0	0	0	0	0	0	0	0	0	0	0	0	0	0	0	0	0	0	0	0	0	1	1	1	1	0
PGPT0004305	1	0	0	0	0	0	2	0	1	0	0	0	0	0	0	0	2	1	1	1	2	1	1	1	0	1	0	1	0	0	0	0	0	0	0	0	0	0	0	0	0	0	1	2	0	0	1	1	3
PGPT0004310	0	2	0	0	0	0	0	0	0	0	0	0	0	0	0	0	0	0	1	1	1	0	0	0	0	0	0	0	0	0	0	0	0	0	0	0	0	0	0	0	0	1	0	0	0	0	0	0	0
PGPT0004315	2	2	1	0	0	1	0	1	0	1	0	0	0	0	0	0	2	2	0	0	0	0	0	0	0	0	0	0	1	1	0	0	0	0	1	0	0	0	0	0	1	0	0	0	0	1	0	0	0
PGPT0004355	0	0	1	0	0	0	0	0	0	0	0	0	0	0	0	0	0	1	0	0	0	1	1	0	0	0	0	0	0	0	0	0	0	0	0	0	0	0	0	0	0	0	0	0	0	1	1	1	0
PGPT0004360	0	0	1	0	0	0	0	0	0	0	0	0	0	0	0	0	0	1	0	0	0	1	1	0	0	0	0	0	0	0	0	0	0	0	0	0	0	0	0	0	0	0	0	0	0	1	1	1	0
PGPT0004365	0	0	1	0	0	0	0	0	0	0	0	0	0	0	0	0	0	1	0	0	0	1	1	0	0	0	0	0	0	0	0	0	0	0	0	0	0	0	0	0	0	0	0	0	0	1	1	1	0
PGPT0004370	1	1	1	1	1	1	0	1	2	1	1	1	2	2	2	2	0	1	0	0	0	1	1	1	1	1	1	1	1	1	1	1	1	1	1	1	1	1	1	1	1	1	1	0	1	1	1	1	0
PGPT0004375	1	2	1	0	1	1	1	1	2	1	1	1	1	1	1	1	1	2	1	1	1	1	1	1	1	1	1	1	1	1	1	1	1	1	1	1	1	1	1	1	1	1	1	1	1	2	1	1	1
PGPT0004380	0	1	0	0	0	0	0	0	0	0	0	0	0	0	0	0	0	0	0	0	0	0	0	0	0	0	0	0	0	0	0	0	0	0	0	0	0	0	0	0	0	0	0	0	0	0	0	0	0
PGPT0004390	0	0	0	0	0	0	0	2	0	0	0	0	0	0	0	0	0	0	2	2	2	0	0	0	0	0	0	0	0	0	0	0	0	0	0	0	0	0	0	0	0	0	0	0	0	0	0	0	0
PGPT0004395	0	0	0	0	0	0	0	0	0	0	0	0	0	0	0	0	0	0	1	1	1	0	0	0	0	0	0	0	0	0	0	0	0	0	0	0	0	0	0	0	0	0	0	0	1	0	0	0	0
PGPT0004400	0	0	0	0	0	0	0	0	0	0	0	0	0	0	0	0	0	0	0	0	0	0	0	0	0	0	0	0	0	0	0	0	0	0	0	0	0	0	0	1	0	0	0	0	0	0	0	0	0
PGPT0004405	0	1	0	1	0	1	0	0	0	0	1	1	0	0	0	0	1	0	2	2	2	0	0	2	1	2	1	1	1	1	1	1	1	1	1	0	1	0	1	0	0	0	0	1	2	0	0	0	0
PGPT0004410	0	1	0	1	0	1	0	1	1	1	1	1	0	0	0	0	1	0	3	3	3	0	0	2	1	2	1	1	1	1	1	1	1	1	1	0	1	0	1	0	0	0	0	1	2	0	0	0	0
PGPT0004415	0	1	0	1	0	1	0	0	0	0	1	1	0	0	0	0	1	0	2	2	2	0	0	2	1	2	1	1	1	1	1	1	1	1	1	0	1	0	1	0	0	0	0	1	2	0	0	0	0
PGPT0004420	0	1	0	1	0	1	0	0	0	0	1	1	0	0	0	0	1	0	2	2	2	0	0	2	1	2	1	1	1	1	1	1	1	1	1	0	1	0	1	0	0	0	0	1	2	0	0	0	0
PGPT0004425	1	1	0	1	0	1	0	0	0	0	1	1	0	0	0	0	1	0	2	2	2	0	0	2	1	2	1	1	1	1	1	1	1	1	1	0	1	0	1	0	0	0	0	1	2	0	0	0	0
PGPT0004430	5	3	9	7	6	8	8	10	7	10	12	13	3	3	3	3	6	5	9	9	9	9	10	13	9	12	11	10	8	9	9	10	10	9	8	8	12	7	9	9	4	6	6	8	9	8	9	9	8
PGPT0004435	4	2	7	4	6	9	7	8	8	8	10	9	2	2	2	3	7	4	7	8	7	9	10	10	9	10	8	10	8	9	9	9	10	9	8	5	11	7	9	9	2	3	5	8	5	8	9	9	9
PGPT0004440	1	2	2	3	4	3	3	2	4	2	6	7	2	2	2	2	4	3	3	3	3	2	2	6	4	6	4	5	4	4	5	5	5	4	4	4	5	3	4	3	0	1	3	5	3	2	2	2	5
PGPT0004445	4	2	7	4	7	8	7	6	5	6	11	12	1	1	1	1	5	5	5	5	5	6	7	11	8	14	8	9	6	8	8	9	8	8	6	6	10	6	8	6	3	4	5	6	7	4	6	6	7
PGPT0004450	5	2	6	4	7	7	6	7	6	7	11	12	1	1	1	1	6	5	6	6	6	6	7	12	8	11	9	10	7	8	9	10	9	8	7	5	11	7	8	5	3	4	5	7	7	4	6	6	8
PGPT0004455	2	1	6	3	0	2	3	5	1	4	1	1	4	4	4	4	5	2	2	2	2	3	3	0	0	0	0	0	0	0	0	0	0	0	0	0	0	0	0	0	4	7	0	3	2	3	3	3	7
PGPT0004460	0	0	1	0	0	1	0	1	0	1	0	0	2	1	1	1	0	0	1	1	1	0	0	0	0	0	0	0	0	0	0	0	0	0	0	0	0	0	0	0	0	0	0	0	0	0	0	0	0
PGPT0004465	0	1	1	0	0	1	0	1	0	1	0	0	1	1	1	1	0	0	1	1	1	0	0	0	0	0	0	0	0	0	0	0	0	0	0	0	0	0	0	0	0	0	0	0	0	0	0	0	0
PGPT0004470	0	0	1	0	0	0	0	1	0	1	0	0	1	1	1	1	0	0	1	1	1	0	0	0	0	0	0	0	0	0	0	0	0	0	0	0	0	0	0	0	0	0	0	0	0	0	0	0	0
PGPT0004495	0	0	0	0	0	0	0	1	0	1	0	0	0	0	0	0	0	0	0	0	0	0	1	0	0	0	0	0	0	0	0	0	0	0	0	0	0	0	0	0	0	0	0	0	0	1	1	1	0
PGPT0004500	0	0	1	0	0	0	0	0	0	0	0	0	0	0	0	0	0	0	0	0	0	0	0	0	0	0	0	0	0	0	0	0	0	0	0	0	0	0	0	0	0	0	0	0	0	0	0	0	0
PGPT0004520	0	0	0	0	0	0	0	0	0	0	0	0	0	0	0	0	0	0	0	0	0	0	0	0	0	0	0	0	0	0	0	0	0	0	0	0	0	0	0	0	0	0	0	0	0	0	0	0	0
PGPT0004525	0	0	0	0	0	0	0	0	0	0	0	0	0	0	0	0	0	0	1	1	1	0	0	0	0	0	0	0	0	0	0	0	0	0	0	0	0	0	0	0	0	0	0	0	0	0	0	0	0
PGPT0004530	0	0	0	0	0	0	0	0	0	0	0	0	0	0	0	0	0	0	1	1	1	0	0	0	0	0	0	0	0	0	0	0	0	0	0	0	0	0	0	0	0	0	0	0	0	0	0	0	0
PGPT0004535	0	0	0	0	0	0	0	0	0	0	0	0	0	0	0	0	0	0	1	1	1	0	0	0	0	0	0	0	0	0	0	0	0	0	0	0	0	0	0	0	0	0	0	0	0	0	0	0	0
PGPT0004540	0	0	0	0	0	0	0	0	0	0	0	0	0	0	0	0	0	0	1	1	1	0	0	0	0	0	0	0	0	0	0	0	0	0	0	0	0	0	0	0	0	0	0	0	0	0	0	0	0
PGPT0004545	1	1	0	0	1	0	0	0	0	0	0	0	0	0	0	0	0	0	0	0	0	0	0	0	0	0	0	0	0	0	0	0	0	0	0	0	0	0	0	0	1	2	0	0	0	0	0	0	0
PGPT0004550	1	0	0	0	0	0	1	0	0	0	0	0	0	0	0	0	0	1	1	1	1	0	0	0	0	0	0	0	0	0	0	0	0	0	0	0	0	0	0	0	0	0	0	0	0	1	0	0	0
PGPT0004575	1	1	1	1	1	1	1	1	1	1	1	1	1	1	1	1	1	1	2	2	2	1	1	1	1	1	1	1	1	1	1	1	1	1	2	1	1	1	1	1	1	1	1	1	1	1	1	1	1
PGPT0004580	0	1	2	1	2	2	1	2	1	2	2	2	1	1	1	1	1	0	0	0	0	0	0	2	2	2	2	2	2	2	2	2	2	2	2	2	2	2	2	1	1	1	1	1	1	0	0	0	1
PGPT0004585	1	1	1	1	1	1	1	1	2	1	1	1	1	1	1	1	1	1	1	1	1	1	1	1	1	1	1	1	1	1	1	1	1	1	1	1	1	1	1	1	1	1	1	1	2	1	1	1	1
PGPT0004590	1	1	1	1	1	1	1	1	1	1	1	1	1	1	1	1	1	1	1	1	1	1	1	1	1	1	1	1	1	1	1	1	1	1	1	1	1	1	1	1	1	1	1	1	1	1	1	1	1
PGPT0004595	1	1	1	1	1	1	1	1	1	1	1	1	1	1	1	1	2	1	1	1	1	1	1	1	1	1	1	1	2	1	1	1	1	1	2	1	1	2	1	1	1	1	1	2	1	1	1	1	2
PGPT0004605	0	1	1	0	1	1	0	1	0	1	1	1	1	1	1	1	0	0	1	1	1	0	0	1	1	1	1	1	1	1	1	1	1	1	1	1	1	1	1	0	1	1	0	0	1	0	0	0	0
PGPT0004610	0	1	1	0	1	0	0	1	0	1	1	1	1	1	1	1	0	0	1	1	1	0	0	1	1	1	1	1	1	1	1	1	1	1	1	1	1	1	1	0	1	1	0	0	0	0	0	0	0
PGPT0004615	0	1	1	0	1	0	0	1	0	1	1	1	1	1	1	1	0	0	1	1	1	0	0	1	1	1	1	1	1	1	1	1	1	1	1	1	1	1	1	0	2	1	0	0	0	0	0	0	0
PGPT0004620	0	0	0	0	0	0	0	0	0	0	0	0	1	1	1	1	0	0	0	0	0	0	0	0	0	0	0	0	0	0	0	0	0	0	0	0	0	0	0	0	0	0	0	0	0	0	0	0	0
PGPT0004625	0	1	1	0	1	0	0	1	0	1	1	1	1	1	1	1	0	0	1	1	1	0	0	1	1	1	1	1	1	1	1	1	1	1	1	1	1	1	1	0	1	1	0	0	0	0	0	0	0
PGPT0004630	0	1	1	0	1	0	0	1	0	1	1	1	1	1	1	1	0	0	1	1	1	0	0	1	1	1	1	1	1	1	1	1	1	1	1	1	1	1	1	0	1	1	0	0	0	0	0	0	0
PGPT0004635	0	0	0	0	0	0	1	0	1	0	0	0	1	1	1	1	1	0	0	0	0	0	0	0	0	0	0	0	0	0	0	0	0	0	0	0	0	0	0	0	0	0	1	1	1	1	0	0	1
PGPT0004640	0	1	1	0	1	0	0	1	0	1	1	1	1	1	1	1	0	0	1	1	1	0	0	1	1	1	1	1	1	1	1	1	1	1	1	1	1	1	1	0	1	1	0	0	0	0	0	0	0
PGPT0004645	0	1	0	0	0	1	0	0	1	0	0	0	0	0	0	0	0	0	0	0	0	0	0	0	0	0	0	0	0	0	0	0	0	0	0	0	0	0	0	0	1	1	0	0	0	0	0	0	0
PGPT0004650	0	0	1	1	2	0	2	2	2	2	2	2	0	0	0	0	2	0	0	0	0	1	1	2	2	2	2	2	2	2	2	2	2	2	2	2	2	2	2	0	0	0	1	2	1	1	1	1	2
PGPT0004660	0	1	1	1	1	1	1	1	1	1	1	1	2	1	1	1	1	0	1	1	1	1	1	1	1	1	1	1	1	1	1	1	1	1	1	1	1	1	1	1	1	1	0	1	1	1	1	1	1
PGPT0004670	0	0	0	0	0	0	0	0	0	0	0	0	1	1	1	1	0	0	0	0	0	0	0	0	0	0	0	0	0	0	0	0	0	0	0	0	0	0	0	0	0	0	0	0	0	0	0	0	0
PGPT0004690	0	1	1	0	1	0	0	1	0	1	1	1	1	1	1	1	0	0	1	1	1	0	0	1	1	1	1	1	1	1	1	1	1	1	1	1	1	1	1	0	1	1	0	0	0	0	0	0	0
PGPT0004695	0	0	0	0	0	0	0	0	0	0	0	0	0	0	0	0	0	0	0	0	0	0	0	0	0	0	0	0	0	0	0	0	0	0	0	0	0	0	0	0	0	0	0	1	0	0	0	0	0
PGPT0004700	0	0	0	0	0	0	0	0	0	0	0	0	0	0	0	0	3	0	1	1	1	0	0	0	0	0	0	0	0	0	0	0	0	0	0	0	0	0	0	0	2	2	0	0	0	3	0	0	0
PGPT0004705	0	0	0	2	0	0	0	0	0	0	0	0	1	1	1	1	1	0	0	0	0	0	0	0	0	0	0	0	0	0	0	0	0	0	0	0	0	0	0	0	0	0	3	1	1	2	0	0	1
PGPT0004710	6	5	1	4	1	2	1	2	2	3	1	1	1	1	1	1	4	5	3	3	3	2	2	1	1	1	1	5	2	1	1	1	1	1	1	1	1	1	1	2	2	3	1	2	2	3	2	2	1
PGPT0004715	4	1	1	2	1	0	3	1	1	2	0	0	0	0	1	0	4	1	1	1	1	1	1	0	1	0	1	3	1	1	1	1	1	1	0	1	1	1	2	3	2	2	3	1	0	3	2	2	1
PGPT0004720	1	1	1	1	1	1	1	1	1	1	1	1	1	1	1	1	1	1	1	1	1	1	1	1	1	1	1	1	1	1	1	1	1	1	1	1	1	1	1	1	2	2	1	1	1	1	1	1	1
PGPT0004735	11	11	11	8	9	7	9	9	17	13	5	5	2	2	3	2	26	10	10	9	9	14	13	6	7	8	7	7	9	9	9	8	6	9	8	6	6	7	8	4	9	10	6	19	10	15	13	13	24
PGPT0004740	0	0	0	0	0	0	0	0	0	0	0	0	0	0	0	0	0	0	1	1	1	0	0	0	0	0	0	0	0	0	0	0	0	0	0	0	0	0	0	0	0	0	0	0	0	0	0	0	0
PGPT0004750	2	1	13	12	2	2	2	10	3	9	3	3	1	2	1	2	4	5	12	12	13	6	6	4	4	4	5	4	4	4	4	4	5	4	4	4	4	4	4	0	5	5	2	4	10	7	6	6	2
PGPT0004755	0	0	0	0	0	0	0	0	0	0	0	0	0	0	0	0	0	0	0	0	0	0	0	0	0	0	0	0	0	0	0	0	0	0	0	0	0	0	0	0	0	0	0	0	0	0	0	0	0
PGPT0004760	0	0	0	1	1	0	0	0	0	0	1	1	1	1	1	1	0	0	1	1	1	0	0	1	1	1	1	1	1	1	1	1	1	1	1	1	1	1	1	0	0	0	0	0	0	0	0	0	0
PGPT0004770	2	2	2	1	1	2	2	2	3	2	1	1	1	1	1	1	2	2	1	1	1	1	1	1	1	1	1	1	1	1	1	1	1	1	1	1	1	1	1	2	1	1	1	1	2	1	1	1	1
PGPT0004775	0	0	1	0	1	1	1	0	0	0	1	1	1	1	1	1	2	0	0	0	0	0	0	1	0	1	1	1	0	0	1	1	1	0	0	1	1	1	0	0	0	0	0	0	1	0	0	0	1
PGPT0004780	0	0	0	0	0	0	0	0	0	0	0	0	0	0	0	0	0	0	0	0	0	0	0	0	0	0	0	0	0	0	0	0	0	0	0	0	0	0	0	0	0	0	0	0	0	0	0	0	0
PGPT0004790	0	0	0	0	0	0	0	0	0	0	0	0	0	0	0	0	0	0	1	1	1	0	0	0	0	0	0	0	0	0	0	0	0	0	0	1	0	0	0	0	0	0	0	1	0	1	0	0	0
PGPT0004795	0	0	0	0	0	0	0	0	2	0	0	0	0	0	0	0	0	0	0	0	0	0	0	0	0	0	0	0	0	0	0	0	0	0	0	0	0	0	0	0	0	0	0	0	0	0	0	0	0
PGPT0004805	0	0	0	0	0	0	0	0	0	0	0	0	0	0	0	0	0	0	1	1	1	0	0	0	0	0	0	0	0	0	0	0	0	0	0	0	0	0	0	0	0	0	0	0	0	0	0	0	0
PGPT0004815	1	0	0	1	0	0	0	1	0	1	0	0	0	0	0	0	1	1	0	0	0	1	1	0	0	0	0	0	0	0	0	0	0	0	0	0	0	0	0	0	1	1	0	1	0	1	1	1	1
PGPT0004820	1	0	0	1	0	1	1	0	1	0	0	0	1	1	1	1	1	1	1	1	1	1	0	0	0	0	0	1	0	0	0	0	0	0	0	0	0	0	0	0	1	1	0	1	0	1	0	0	1
PGPT0004825	0	0	0	1	1	1	1	0	0	0	1	1	1	1	1	2	1	1	1	1	1	0	0	1	1	1	1	1	1	1	1	1	1	1	1	1	1	1	1	1	1	0	0	0	1	0	0	0	0
PGPT0004830	1	0	0	1	0	1	0	0	1	0	0	0	1	1	1	2	1	1	1	1	1	1	0	0	0	0	0	1	0	0	0	0	0	0	0	0	0	0	0	0	1	1	0	1	0	1	0	0	1
PGPT0004865	0	0	1	4	0	0	1	1	0	1	0	0	0	0	0	0	1	0	0	0	0	1	1	0	0	0	0	0	0	0	0	0	0	0	0	0	0	0	0	0	1	1	0	1	0	1	1	1	1
PGPT0004870	0	0	0	0	0	0	0	0	0	0	0	0	0	0	0	0	0	0	0	0	0	0	0	0	0	0	0	0	0	0	0	0	0	0	0	0	0	0	0	0	0	0	0	0	0	0	0	0	0
PGPT0004890	3	4	4	4	7	3	1	4	4	4	6	6	1	1	1	1	4	1	5	5	6	5	5	7	6	7	8	5	5	6	5	5	5	7	5	5	5	6	6	1	4	2	2	4	3	4	5	5	6
PGPT0004895	0	2	4	3	2	1	0	3	0	3	1	1	0	0	0	0	0	0	0	0	0	1	1	2	1	2	1	2	2	1	2	2	2	1	1	1	2	1	1	0	0	0	0	0	3	1	1	1	0
PGPT0004900	0	1	1	0	1	0	0	1	0	1	1	1	0	0	0	0	0	0	0	0	0	1	1	1	1	1	1	1	1	1	1	1	1	1	1	1	1	1	1	0	0	0	0	0	1	1	1	1	0
PGPT0004910	0	3	5	3	3	7	0	4	0	3	3	3	0	0	0	0	0	0	0	0	0	4	4	3	4	3	3	3	4	4	3	3	3	4	6	3	3	4	4	0	1	1	0	0	3	3	4	4	0
PGPT0004915	0	0	0	0	0	0	0	0	0	0	0	0	0	0	0	0	0	0	0	0	0	0	0	0	0	0	0	0	0	0	0	0	0	0	0	0	0	0	0	0	0	0	0	0	0	0	0	0	0
PGPT0004920	1	0	0	0	0	0	0	0	0	0	0	0	0	0	0	0	0	0	0	0	0	0	0	0	0	0	0	0	0	0	0	0	0	0	0	0	0	0	0	0	0	0	0	0	0	0	0	0	0
PGPT0004925	1	2	4	1	2	7	1	1	1	4	2	2	0	0	1	0	3	2	5	5	5	0	0	0	0	0	0	0	1	0	0	0	0	0	1	0	0	0	0	2	3	2	1	3	2	1	0	0	4
PGPT0004944	0	0	0	0	0	0	0	0	0	0	0	0	0	0	0	0	1	0	0	0	0	0	0	0	0	0	0	0	0	0	0	0	0	0	0	0	0	0	0	0	0	0	0	1	0	0	0	0	1
PGPT0004945	0	0	0	0	0	0	0	0	0	0	0	0	0	0	0	0	0	0	0	0	0	0	0	0	0	0	0	0	0	0	0	0	0	0	0	0	0	0	0	0	0	0	0	0	0	0	0	0	0
PGPT0004955	1	1	0	0	1	0	1	0	0	0	0	0	0	0	0	0	0	1	1	1	1	0	0	1	1	0	1	1	1	1	1	1	1	1	1	1	1	1	1	0	1	1	0	0	0	0	0	0	0
PGPT0004960	2	3	2	4	3	4	4	2	2	2	3	2	2	2	2	2	3	2	2	2	2	2	3	2	3	2	3	2	4	3	2	2	2	3	4	2	2	3	3	2	1	1	1	3	2	2	3	3	5
PGPT0004970	0	0	1	0	0	0	0	0	0	0	0	0	0	0	0	0	0	0	0	0	0	0	0	1	0	1	1	1	1	0	0	1	1	0	1	0	1	0	0	0	0	0	0	0	0	0	0	0	0
PGPT0004980	2	2	0	0	1	0	0	1	0	0	1	1	1	2	1	2	0	0	0	0	0	0	0	0	0	0	1	0	0	0	0	0	0	0	0	0	0	1	0	0	0	0	0	0	0	0	0	0	0
PGPT0004985	0	0	0	2	2	0	0	0	2	0	2	2	2	2	2	2	0	0	2	2	2	0	0	2	2	2	2	2	2	2	2	2	2	2	2	2	2	2	2	0	0	0	0	0	2	0	0	0	0
PGPT0004990	1	2	1	0	0	2	1	1	0	2	0	0	0	0	1	0	1	2	0	0	0	1	1	0	0	1	0	0	0	0	0	0	0	0	0	0	0	0	0	2	2	1	2	1	0	1	1	1	1
PGPT0004995	5	6	10	1	5	2	5	4	8	4	3	3	1	2	2	2	9	2	7	7	7	3	3	3	3	3	2	3	2	5	5	4	4	4	4	4	3	2	4	3	3	4	2	6	2	7	4	3	10
PGPT0005005	2	5	3	5	5	2	0	4	1	4	0	0	0	0	0	0	0	3	3	3	3	5	3	3	4	3	2	3	4	4	4	4	4	2	2	2	4	5	2	2	2	6	1	1	3	3	3	3	0
PGPT0005020	0	0	0	0	0	0	0	0	0	0	0	0	0	0	0	0	0	1	0	0	0	0	0	0	0	0	0	0	0	0	0	1	0	0	0	0	0	0	0	0	0	0	0	0	0	0	0	0	0
PGPT0005040	0	0	0	0	0	0	0	0	0	0	0	0	0	0	0	0	0	0	0	0	0	0	0	0	0	0	0	0	0	0	0	0	0	0	0	0	0	0	0	0	0	0	0	0	0	0	0	0	0
PGPT0005050	1	1	1	1	1	0	1	1	0	1	1	1	1	2	1	2	1	2	1	1	1	1	1	1	1	1	1	1	1	1	1	1	1	1	1	1	1	1	1	1	0	0	1	1	1	1	1	1	1
PGPT0005055	0	0	0	0	0	0	0	0	0	0	0	0	0	0	0	0	0	0	0	0	0	0	0	0	0	0	0	0	0	0	0	0	0	0	0	0	0	0	0	0	0	0	0	0	0	0	0	0	0
PGPT0005060	0	0	0	0	0	0	0	0	0	0	0	0	0	0	0	0	0	0	0	0	0	0	0	0	0	0	0	0	0	0	0	0	0	0	0	0	0	0	0	0	0	0	0	0	0	0	0	0	0
PGPT0005085	0	0	0	0	0	0	0	0	0	0	0	0	0	0	0	0	0	0	0	0	0	0	0	0	0	0	0	0	0	0	0	0	0	0	0	0	0	0	0	0	0	0	0	0	0	0	0	0	0
PGPT0005110	0	0	0	0	1	0	0	0	0	0	0	0	0	0	0	0	0	0	0	0	0	0	0	0	0	0	0	0	0	0	0	0	0	0	0	0	0	0	0	0	0	0	1	0	0	0	0	0	0
PGPT0005130	0	0	1	0	0	0	0	0	0	0	0	0	0	0	0	0	0	0	0	0	0	0	0	0	0	0	0	0	0	0	0	0	0	0	0	0	0	0	0	0	0	0	0	0	0	0	0	0	0
PGPT0005165	0	0	0	0	0	0	0	0	0	0	0	0	0	0	0	0	0	0	0	0	0	0	0	0	0	0	0	0	0	0	0	0	0	0	0	0	0	0	0	0	2	2	0	0	0	0	0	0	0
PGPT0005170	0	0	0	0	0	0	0	0	0	0	0	0	1	1	1	1	0	0	0	0	0	0	0	0	0	0	0	0	0	0	0	0	0	0	0	0	0	0	0	0	0	0	0	0	0	0	0	0	0
PGPT0005210	0	2	0	1	2	0	0	0	3	0	4	4	0	0	0	0	2	0	2	2	2	2	2	3	2	3	2	3	2	2	1	1	3	1	2	0	1	1	1	0	1	2	0	2	1	1	2	2	2
PGPT0005211	0	1	3	3	1	1	0	2	2	2	1	1	2	1	2	1	2	1	0	0	0	3	4	2	1	2	1	1	2	1	1	1	1	1	2	1	1	1	1	1	0	0	0	3	4	4	3	3	2
PGPT0005220	0	0	0	0	0	0	0	0	0	0	0	0	0	0	0	0	0	0	0	0	0	0	0	0	0	0	0	0	0	0	0	0	0	0	0	0	0	0	0	1	0	0	0	0	0	0	0	0	0
PGPT0005235	1	0	1	0	0	0	0	1	1	0	0	0	0	0	0	0	0	0	0	0	0	0	0	0	1	0	0	0	0	0	0	0	0	0	0	0	0	0	0	0	0	0	0	0	0	0	0	0	0
PGPT0005250	0	0	0	0	1	0	0	0	0	0	0	0	0	0	0	0	0	0	0	0	0	0	0	0	0	0	0	0	0	0	0	0	0	0	0	0	0	0	0	0	0	0	0	0	0	0	0	0	0
PGPT0005255	0	0	0	0	0	0	0	0	0	0	0	0	0	0	0	0	1	0	0	0	0	0	0	0	0	0	0	0	0	0	0	0	0	0	0	0	0	0	0	0	0	0	0	1	0	0	0	0	0
PGPT0005260	0	0	1	0	0	0	0	0	0	1	0	0	0	0	0	0	0	0	0	0	0	0	0	0	0	0	0	0	0	0	0	0	0	0	0	0	0	0	0	0	0	0	0	0	0	0	0	0	0
PGPT0005285	0	0	0	0	0	0	0	0	1	0	0	0	0	0	0	0	0	0	0	0	0	1	0	0	0	0	0	0	0	0	0	0	0	0	0	0	0	0	0	0	0	0	0	0	0	1	1	1	1
PGPT0005290	0	0	0	0	0	1	0	0	0	0	0	0	0	0	0	0	0	0	0	0	0	0	0	0	0	0	0	0	0	0	0	0	0	0	0	0	0	0	0	0	0	0	0	0	1	0	0	0	0
PGPT0005315	2	0	0	1	0	0	1	0	1	0	0	0	0	0	0	0	1	3	1	1	1	0	0	0	1	0	1	0	0	1	1	0	0	1	0	0	0	0	1	0	0	0	0	1	0	0	0	0	0
PGPT0005385	0	1	0	0	0	0	0	0	0	0	0	0	0	0	0	0	0	0	1	1	1	0	0	0	0	0	0	0	0	0	0	0	0	0	0	0	0	0	0	0	0	0	0	0	1	0	0	0	1
PGPT0005390	0	0	0	1	0	0	0	0	0	0	0	0	0	0	0	0	0	1	0	0	0	0	0	0	0	0	0	0	0	0	0	0	0	0	0	0	0	0	0	0	1	1	0	0	0	0	0	0	0
PGPT0005400	0	0	0	0	0	1	1	0	0	0	0	0	0	0	0	0	0	0	0	0	0	1	0	0	0	0	0	0	0	0	0	0	0	0	0	0	0	0	0	1	0	0	0	0	1	0	0	0	0
PGPT0005420	1	3	2	1	1	2	1	2	2	2	2	2	1	1	1	1	1	1	1	1	1	1	1	1	1	1	2	1	1	1	1	1	1	1	1	1	1	1	1	1	2	2	1	3	1	1	1	1	2
PGPT0005425	0	0	0	0	0	0	0	0	0	0	0	0	0	0	0	0	0	0	0	0	0	0	0	0	0	0	0	0	0	0	0	0	0	0	0	0	0	0	0	0	0	0	1	0	0	0	0	0	0
PGPT0005435	0	0	0	1	1	0	0	0	0	0	1	1	0	0	0	0	0	0	0	0	0	0	0	1	1	1	1	1	1	1	1	1	1	1	1	1	1	1	1	0	0	0	0	0	0	0	0	0	0
PGPT0005440	1	0	1	0	1	0	0	1	0	1	1	1	1	1	1	1	0	0	0	0	0	0	0	1	1	1	1	1	1	1	1	1	1	1	1	1	1	1	1	1	1	1	0	0	0	0	0	0	0
PGPT0005445	0	0	0	2	2	0	0	0	0	0	2	2	0	0	0	0	1	0	0	0	0	0	0	2	2	2	2	2	2	2	2	2	2	2	2	2	2	2	2	0	0	0	0	1	1	0	0	0	1
PGPT0005450	0	0	0	0	0	0	0	0	0	0	0	0	0	0	0	0	0	0	0	0	0	0	0	0	0	0	0	0	0	0	0	0	0	0	0	0	0	0	0	0	0	0	0	0	0	0	0	0	0
PGPT0005455	0	0	0	0	0	0	0	0	0	0	0	0	0	0	0	0	0	0	0	0	0	0	0	0	0	0	0	0	0	0	0	0	0	0	0	0	0	0	0	0	0	0	0	0	0	0	0	0	0
PGPT0005490	0	0	0	0	0	0	0	0	0	0	0	0	0	0	0	0	0	0	0	0	0	0	0	0	0	0	0	0	0	0	0	0	0	0	0	0	0	0	0	0	0	0	0	0	0	0	0	0	0
PGPT0005515	0	1	0	0	0	0	0	0	0	0	0	0	0	0	0	0	0	0	0	0	0	0	0	0	0	0	0	0	0	0	0	0	0	0	0	0	0	0	0	0	0	1	1	0	0	0	0	0	0
PGPT0005520	0	0	0	0	0	0	0	0	0	0	0	0	0	0	0	0	0	0	0	0	0	0	0	0	0	0	0	0	0	0	0	0	0	0	0	0	0	0	0	0	0	0	0	0	0	0	0	0	0
PGPT0005525	0	0	0	0	0	0	0	0	0	0	0	0	0	0	0	0	0	0	0	0	0	0	0	0	0	0	0	0	0	0	0	0	0	0	0	0	0	0	0	0	0	0	0	0	0	0	0	0	1
PGPT0005530	0	0	0	0	0	0	0	0	0	0	0	0	0	0	0	0	0	0	0	0	0	0	0	0	0	0	0	0	0	0	0	0	0	0	0	0	0	0	0	0	0	0	0	0	0	0	0	0	0
PGPT0005540	0	0	1	0	1	0	1	1	1	1	1	1	0	0	0	0	0	0	0	0	0	1	1	1	1	1	1	1	1	1	1	1	1	1	1	1	1	1	1	0	1	1	0	0	1	1	1	1	0
PGPT0005560	0	1	0	1	0	0	1	1	0	1	0	0	0	0	0	0	0	0	0	0	0	0	0	0	1	0	0	0	1	1	0	0	0	1	1	0	0	1	1	0	1	1	0	0	1	0	0	0	0
PGPT0005575	2	2	2	1	3	2	1	2	2	2	3	2	1	1	1	1	3	1	2	2	2	2	3	3	4	4	3	3	3	4	3	3	3	4	3	2	3	2	5	1	1	1	2	4	2	2	2	2	4
PGPT0005585	0	0	0	0	0	0	0	0	0	0	0	0	0	0	0	0	0	0	1	1	1	0	0	0	0	0	0	0	0	0	0	0	0	0	0	0	0	0	0	0	0	0	0	0	0	0	0	0	0
PGPT0005660	1	0	0	1	1	4	1	0	0	1	1	1	0	0	0	0	0	1	0	0	0	0	0	1	1	1	1	1	1	1	1	1	1	1	1	1	1	1	1	0	0	0	0	0	0	0	0	0	0
PGPT0005685	1	1	0	1	1	0	0	0	1	0	1	2	0	0	0	0	0	0	2	2	2	0	0	1	1	1	1	1	1	1	1	1	1	1	1	1	1	1	1	0	2	5	0	0	0	0	0	0	0
PGPT0005740	0	0	0	0	0	0	0	0	0	0	0	0	0	0	0	0	0	0	0	0	0	0	0	0	0	0	0	0	0	0	0	0	0	0	0	0	0	0	0	0	1	1	0	0	0	1	0	0	0
PGPT0005780	0	1	0	0	0	1	0	0	1	0	0	0	0	0	0	0	0	0	0	0	0	0	0	0	0	0	0	0	0	0	0	0	0	0	0	0	0	0	0	0	0	0	0	0	0	0	0	0	0
PGPT0005805	0	0	0	0	0	0	0	0	0	0	1	0	0	0	0	0	0	0	0	0	0	0	0	0	0	0	0	0	0	0	0	0	0	0	0	0	0	0	0	0	0	0	0	0	0	0	0	0	0
PGPT0005825	0	0	0	0	0	0	0	0	0	0	0	0	0	0	0	0	0	0	0	0	0	0	0	0	0	0	0	0	0	0	0	0	0	0	0	0	0	0	0	0	0	0	0	1	0	0	0	0	0
PGPT0005865	0	0	0	0	0	0	0	0	0	0	0	0	0	0	0	0	0	0	0	0	0	0	0	0	0	0	0	0	0	0	1	1	0	0	0	0	0	0	0	0	0	0	0	0	0	0	0	0	0
PGPT0005920	0	0	0	0	0	0	1	0	1	0	0	0	0	0	0	0	0	0	0	0	0	0	0	0	0	0	0	0	0	0	1	1	0	0	0	0	0	0	0	0	0	0	0	0	1	0	0	0	0
PGPT0005925	1	0	1	1	2	1	0	1	0	1	2	2	0	0	0	0	0	0	2	2	2	1	1	2	2	2	2	2	2	2	2	2	2	2	2	2	1	2	2	0	0	1	0	0	1	1	1	1	1
PGPT0005930	1	1	4	2	2	1	1	2	0	3	3	3	0	0	0	0	2	1	3	4	2	2	1	4	2	6	4	4	1	2	7	7	5	2	1	1	3	1	1	1	1	3	1	1	6	1	1	1	1
PGPT0005935	0	0	0	0	0	0	0	0	0	0	0	0	0	0	0	0	1	0	0	0	0	0	0	0	0	0	0	0	0	0	0	0	0	0	0	0	0	0	0	0	0	0	0	0	0	0	0	0	0
PGPT0006010	0	0	0	0	0	0	0	0	0	0	0	0	0	0	0	0	0	0	1	0	0	0	0	0	0	0	0	0	0	0	0	0	0	0	0	0	0	0	0	0	0	0	0	0	0	0	0	0	0
PGPT0006015	0	0	0	0	0	0	0	0	0	0	0	0	0	0	0	0	0	0	1	1	1	0	0	0	0	0	0	0	0	0	0	0	0	0	0	0	0	0	0	0	0	0	0	0	0	0	0	0	0
PGPT0006025	1	0	0	0	0	0	0	0	0	0	0	0	0	0	0	0	0	1	0	0	0	0	0	0	0	0	0	0	0	0	0	0	0	0	0	0	0	0	0	0	0	0	0	0	0	0	0	0	0
PGPT0006045	0	0	0	0	0	0	0	0	0	0	0	0	1	1	1	1	0	0	0	0	0	0	0	0	0	0	0	0	0	0	0	0	0	0	0	0	0	0	0	0	0	0	0	0	0	0	0	0	0
PGPT0006050	0	0	0	0	0	0	0	0	0	0	0	0	1	1	1	1	0	0	0	0	0	0	0	0	0	0	0	0	0	0	0	0	0	0	0	0	0	0	0	0	0	0	0	0	0	0	0	0	0
PGPT0006055	0	0	0	0	0	0	0	0	0	0	0	0	1	1	1	1	0	0	0	0	0	0	0	0	0	0	0	0	0	0	0	0	0	0	0	0	0	0	0	0	0	0	0	0	0	0	0	0	0
PGPT0006060	0	0	0	0	0	0	0	0	0	0	0	0	2	2	2	2	0	0	1	1	1	0	0	0	0	0	0	0	0	0	0	0	0	0	0	0	0	0	0	0	0	0	0	0	1	0	0	0	0
PGPT0006070	0	0	0	0	0	0	0	1	0	0	0	0	1	1	1	1	0	0	0	0	0	0	0	2	0	2	0	2	0	0	0	0	0	0	0	0	2	0	0	0	0	0	0	0	0	0	0	0	0
PGPT0006075	2	3	1	1	1	4	1	2	2	2	1	1	4	4	4	3	1	2	1	1	1	1	1	1	1	1	1	1	1	1	1	1	1	1	1	1	1	1	1	1	2	1	1	1	3	1	1	1	2
PGPT0006080	1	1	0	1	1	1	2	0	2	0	1	1	0	0	0	0	1	1	0	0	0	0	0	1	1	1	1	1	1	1	1	1	1	1	1	1	1	1	1	0	0	0	1	1	1	0	0	0	1
PGPT0006090	0	0	1	0	0	1	0	0	0	0	0	0	1	1	1	1	0	0	1	1	1	0	0	0	0	0	0	0	0	0	0	0	0	0	0	0	0	0	0	0	2	1	0	0	0	0	0	0	0
PGPT0006100	0	0	1	1	1	0	0	0	0	0	1	1	0	0	0	0	1	0	0	0	0	0	0	1	0	1	0	1	0	0	1	1	1	0	0	1	1	0	0	1	0	0	0	0	1	0	0	0	0
PGPT0006105	0	0	0	0	0	1	0	0	0	0	0	0	0	0	0	0	0	0	0	0	0	0	0	0	0	0	0	0	0	0	0	0	0	0	0	0	0	0	0	0	0	0	1	0	0	0	0	0	0
PGPT0006110	0	0	0	0	0	1	0	0	0	0	0	0	0	0	0	0	0	0	0	0	0	0	0	0	0	0	0	0	0	0	0	0	0	0	0	0	0	0	0	0	0	0	1	0	0	0	0	0	0
PGPT0006115	5	6	7	5	2	4	6	5	3	5	2	2	1	1	1	1	3	3	6	5	4	6	6	2	2	3	1	2	2	2	2	2	3	2	3	2	3	1	1	3	5	5	4	3	5	6	6	6	3
PGPT0006150	0	0	0	0	0	0	0	0	0	0	0	0	0	0	0	0	0	0	0	0	0	0	0	0	0	0	0	0	0	0	0	0	0	0	0	0	0	0	0	0	1	1	0	0	0	0	0	0	0
PGPT0006160	0	0	1	0	0	0	0	0	0	0	0	0	0	0	0	0	0	0	0	0	0	0	0	0	0	0	0	0	0	0	0	0	0	0	0	0	0	0	0	0	0	0	0	0	0	0	0	0	0
PGPT0006165	0	0	1	0	0	0	1	0	0	1	0	0	0	0	0	0	0	1	0	0	0	2	2	0	0	0	0	0	0	0	0	0	0	0	0	0	0	0	0	0	0	0	0	0	0	2	2	2	0
PGPT0006170	1	2	3	0	3	0	2	1	3	1	0	0	0	0	0	0	0	1	0	0	0	0	0	1	0	2	1	1	0	0	1	0	1	0	0	0	1	1	0	0	0	1	3	1	1	1	1	1	1
PGPT0006175	0	0	0	0	0	0	0	0	1	0	0	0	0	0	0	0	0	0	0	0	0	0	0	0	0	0	0	0	0	0	0	0	0	0	0	0	0	0	0	0	0	0	1	0	0	1	1	1	1
PGPT0006180	0	0	0	0	0	0	0	0	0	0	0	0	1	1	1	1	0	0	0	0	0	0	0	0	0	0	0	0	0	0	0	0	0	0	0	0	0	0	0	0	0	0	0	0	0	0	0	0	0
PGPT0006200	0	0	0	0	0	0	0	0	0	0	0	0	0	0	0	0	0	0	0	0	0	0	0	0	0	0	0	0	0	0	0	0	0	0	0	0	0	0	0	0	0	0	0	0	0	0	0	0	0
PGPT0006205	0	0	0	0	0	1	0	0	0	0	0	0	0	0	0	0	0	0	0	0	0	0	0	0	0	0	0	0	0	0	0	0	0	0	0	0	0	0	0	1	0	0	0	0	0	0	0	0	0
PGPT0006285	0	0	0	0	0	0	0	0	0	0	0	0	0	0	0	0	0	0	0	0	0	0	0	0	0	0	0	0	0	0	0	0	0	0	0	0	0	0	0	0	0	0	0	0	0	0	0	0	0
PGPT0006315	0	1	1	1	1	0	0	1	1	1	1	1	0	0	0	0	0	1	1	2	2	1	1	0	0	1	1	0	0	0	0	0	0	0	0	1	0	0	0	0	0	0	0	0	0	1	1	1	0
PGPT0006355	0	0	1	1	1	1	5	2	1	1	0	0	0	0	0	0	3	0	3	3	3	1	1	1	0	0	1	1	1	1	1	1	2	1	1	2	0	1	0	0	1	0	0	3	2	1	1	1	2
PGPT0006360	0	2	1	1	1	1	1	2	2	1	1	1	2	2	2	2	1	0	1	1	1	1	1	1	1	2	1	1	1	1	1	1	1	1	1	1	1	1	1	0	1	1	1	2	1	1	1	1	2
PGPT0006365	2	0	1	0	1	1	1	0	2	0	1	1	0	0	0	0	0	1	1	1	1	0	0	1	1	2	1	1	4	2	2	2	1	2	4	1	1	1	2	1	1	0	0	0	1	1	0	0	0
PGPT0006370	0	0	1	1	0	0	0	1	0	1	3	3	0	0	0	0	0	0	0	0	0	1	1	1	1	1	1	1	1	1	1	1	1	1	1	0	2	1	1	0	1	1	0	0	1	1	1	1	0
PGPT0006375	1	2	4	2	2	4	4	2	3	3	3	1	0	0	0	0	3	2	3	3	3	1	4	3	0	3	2	3	1	0	4	4	3	0	1	1	3	1	0	0	3	3	2	2	4	2	2	2	3
PGPT0006385	1	0	0	0	0	0	0	0	0	0	0	0	0	0	0	0	1	1	0	0	0	0	0	0	0	0	0	0	0	0	0	0	0	0	0	0	0	0	0	1	0	0	0	1	0	0	0	0	1
PGPT0006470	0	0	0	1	0	0	0	0	0	0	0	0	0	0	0	0	0	0	0	0	0	0	0	0	0	0	0	0	0	0	0	0	0	0	0	0	0	0	0	0	0	0	0	0	1	0	0	0	0
PGPT0006540	0	0	0	0	0	0	0	0	0	0	0	0	0	0	0	0	0	0	0	0	0	0	0	1	0	1	0	0	0	0	1	0	0	0	0	0	1	0	0	0	1	0	0	0	0	0	0	0	0
PGPT0006545	0	2	0	0	0	0	0	0	0	0	0	0	0	0	0	0	0	1	1	1	1	0	0	0	0	0	0	0	0	0	0	0	0	0	0	0	0	0	0	0	0	0	0	0	0	0	0	0	0
PGPT0006550	0	0	0	0	0	0	0	0	0	0	0	0	0	0	0	0	0	0	0	0	0	0	0	0	0	0	0	0	0	0	0	0	0	0	0	0	0	0	0	0	0	0	0	0	0	0	0	0	0
PGPT0006610	0	0	1	0	0	0	0	0	0	0	0	0	0	0	0	0	0	0	0	0	0	0	0	0	0	0	0	0	0	0	0	0	0	0	0	0	0	0	0	0	0	0	0	0	0	0	0	0	0
PGPT0006625	0	0	0	0	0	0	0	0	0	0	0	0	0	0	0	0	0	0	0	0	0	0	0	0	0	0	0	0	0	0	0	0	0	0	0	0	0	0	0	0	3	3	0	0	0	0	0	0	0
PGPT0006630	0	0	0	0	0	0	0	0	0	0	0	0	0	0	0	0	0	0	0	0	0	0	0	0	0	0	0	0	0	0	0	0	0	0	0	0	0	0	0	0	1	1	0	0	0	0	0	0	0
PGPT0006635	0	0	0	0	0	0	0	0	0	0	0	0	0	0	0	0	0	0	0	0	0	0	0	0	0	0	0	0	0	0	0	0	0	0	0	0	0	0	0	0	1	1	0	0	0	0	0	0	0
PGPT0006650	0	0	0	0	0	0	0	0	0	0	0	0	0	0	0	0	0	0	1	1	1	0	0	0	0	0	0	0	0	0	0	0	0	0	0	0	0	0	0	0	0	0	0	0	1	0	0	0	1
PGPT0006655	0	0	0	0	0	0	0	0	0	0	0	0	0	0	0	0	0	0	0	0	0	0	0	0	0	0	0	0	0	0	0	0	0	0	0	0	0	0	0	0	0	0	0	0	0	0	0	0	0
PGPT0006665	0	0	0	0	0	0	0	0	0	0	0	0	0	0	0	0	0	0	0	0	0	0	0	0	0	0	0	0	0	0	0	0	0	0	0	0	0	0	0	0	0	0	0	0	0	0	0	0	0
PGPT0006670	0	0	0	1	0	1	0	0	3	0	0	0	0	0	0	0	0	0	0	0	0	0	0	0	0	0	0	0	0	0	0	0	0	0	0	1	0	0	0	0	0	1	0	0	0	0	0	0	0
PGPT0006680	0	0	1	0	0	0	0	0	1	0	0	0	0	0	0	0	0	0	0	0	0	0	0	0	0	0	0	0	0	0	0	0	0	0	0	0	0	0	0	0	1	1	1	0	0	0	0	0	0
PGPT0006695	0	0	0	1	0	0	1	0	1	0	1	1	0	0	0	0	1	0	0	0	0	0	0	1	0	1	0	0	0	0	0	0	0	0	0	0	0	0	0	1	0	0	0	1	0	0	0	0	1
PGPT0006710	0	1	0	0	0	0	0	0	0	1	0	0	0	0	0	0	0	0	0	0	0	0	0	0	0	0	0	0	0	0	0	0	0	0	0	0	0	0	0	0	0	0	0	0	0	0	0	0	0
PGPT0006725	26	29	40	14	24	27	29	48	40	49	13	13	33	44	41	44	44	25	22	23	20	36	36	16	17	23	15	18	19	15	19	17	16	16	18	19	16	16	16	22	24	32	25	39	24	36	38	38	40
PGPT0006730	19	23	30	8	19	20	22	35	33	35	11	11	21	24	23	24	34	20	16	16	14	29	27	16	16	16	15	15	18	16	18	14	17	16	17	18	12	15	18	15	17	25	19	32	21	31	27	27	34
PGPT0006735	1	1	0	2	0	0	0	0	1	0	0	0	0	0	1	0	1	1	3	3	3	0	0	0	0	0	0	0	0	0	0	0	0	0	0	0	0	0	0	0	0	0	1	1	1	0	0	0	1
PGPT0006740	0	0	0	1	0	0	0	0	0	0	0	0	1	1	1	1	1	0	1	1	1	0	0	1	1	1	0	0	1	1	0	0	1	1	1	0	1	1	1	0	0	0	0	1	2	0	0	0	1
PGPT0006750	0	0	0	0	0	0	0	0	0	0	0	0	0	0	0	0	1	0	1	1	1	0	0	0	0	0	0	0	0	0	0	0	0	0	0	0	0	0	0	0	0	0	1	1	1	0	0	0	1
PGPT0006755	1	2	0	0	0	0	0	0	0	0	0	0	0	0	0	0	1	0	0	0	0	0	0	0	0	0	0	0	0	0	0	0	0	0	0	0	0	0	0	0	0	0	1	1	0	0	0	0	1
PGPT0006760	3	2	4	2	2	3	2	3	4	2	2	2	3	3	3	3	2	3	3	3	3	2	2	2	2	2	2	2	2	2	2	2	2	2	2	2	2	2	2	2	3	3	3	2	3	2	2	2	2
PGPT0006761	0	0	1	0	1	0	0	1	0	1	0	0	0	0	0	0	0	0	0	0	0	0	0	1	0	1	1	1	0	0	1	1	1	0	0	1	1	2	0	0	0	0	0	0	1	0	0	0	1
PGPT0006762	0	0	0	0	0	0	1	0	0	0	0	0	0	0	0	0	1	0	0	0	0	0	0	0	0	0	0	0	0	0	0	0	0	0	0	0	0	0	0	0	0	0	0	0	0	0	0	0	1
PGPT0006770	1	5	1	1	1	1	1	1	2	1	3	3	1	1	1	1	1	1	2	2	2	1	1	2	2	2	1	2	1	2	2	2	1	2	1	1	1	1	2	1	1	1	1	1	1	1	1	1	1
PGPT0006775	2	1	0	1	1	1	0	0	1	0	1	1	1	1	1	1	2	2	1	1	1	0	0	1	1	1	1	1	1	1	1	1	1	1	1	1	1	1	1	1	1	1	1	2	1	0	0	0	2
PGPT0006785	5	5	0	0	0	1	0	0	4	0	1	0	0	0	0	0	2	5	2	2	2	2	3	0	0	0	1	0	0	0	0	0	1	0	0	0	0	0	0	0	0	0	3	5	0	2	0	0	2
PGPT0006786	3	2	1	1	1	2	2	1	3	1	1	1	2	2	2	2	2	3	2	2	2	1	1	1	1	1	1	1	1	1	1	1	1	1	1	1	1	1	1	2	3	1	2	2	1	1	1	1	2
PGPT0006787	0	0	0	0	0	0	0	0	0	0	0	0	0	0	0	0	0	0	0	0	0	0	0	0	0	0	0	0	0	0	0	0	1	0	0	0	0	0	0	0	0	0	0	0	0	0	0	0	0
PGPT0006790	5	2	2	1	5	2	1	1	2	1	5	4	2	1	1	1	3	2	4	3	3	1	1	3	1	3	1	1	2	1	1	1	2	1	2	1	2	2	1	1	1	1	2	3	2	1	1	1	2
PGPT0006791	3	1	0	1	0	2	0	0	1	0	0	0	1	1	1	1	3	1	2	2	2	1	1	0	0	0	0	0	0	0	0	0	0	0	0	0	0	0	0	1	0	0	1	1	1	1	1	1	2
PGPT0006800	3	0	3	1	2	0	0	0	0	0	2	2	1	1	1	1	1	1	1	3	1	2	2	2	0	1	0	2	1	0	2	2	0	0	1	0	1	1	0	1	0	0	1	1	0	2	2	2	2
PGPT0006810	1	2	0	1	0	1	1	0	3	0	1	1	2	2	2	2	0	1	4	4	3	1	1	1	2	1	1	0	0	2	1	1	1	1	0	2	1	1	1	1	0	0	0	0	3	0	1	1	0
PGPT0006825	0	0	0	0	0	0	0	0	0	1	0	0	0	0	0	0	0	0	0	0	0	0	0	0	0	0	0	0	0	0	0	0	0	0	0	0	0	0	0	0	0	0	0	0	0	0	0	0	0
PGPT0006835	0	0	0	0	0	1	0	0	0	0	0	0	0	0	0	0	0	0	0	0	0	0	0	0	0	0	0	0	0	0	0	0	0	0	0	0	0	0	0	0	0	0	0	0	0	0	0	0	0
PGPT0006845	0	0	0	0	0	1	0	0	0	0	0	0	0	0	0	0	0	1	0	0	0	0	0	0	0	0	0	0	1	0	0	0	0	0	0	0	0	0	0	0	0	0	1	0	0	0	0	0	0
PGPT0006850	0	0	0	0	0	0	0	0	0	0	0	0	0	0	0	0	0	0	0	0	0	1	0	0	0	0	0	0	0	0	0	0	0	0	0	0	0	0	0	0	0	0	0	0	0	0	0	0	0
PGPT0006855	1	3	2	1	1	3	1	2	2	2	2	2	1	1	1	1	1	3	2	2	2	1	1	2	1	2	2	1	2	1	2	2	1	1	2	1	2	1	1	1	1	1	1	1	3	2	1	1	2
PGPT0006870	1	1	1	0	1	2	0	1	3	2	1	1	0	0	0	0	2	1	0	0	0	3	3	1	0	1	1	0	1	0	2	1	1	0	1	1	0	1	0	1	2	1	0	1	1	2	3	3	2
PGPT0006875	1	4	2	5	4	2	1	1	2	1	3	3	3	2	2	2	2	2	4	4	4	1	1	2	3	2	1	2	2	4	2	2	1	4	2	1	1	2	4	1	2	1	1	2	5	2	1	1	1
PGPT0006880	1	0	2	1	1	0	0	1	0	1	1	1	0	0	0	0	1	0	0	0	0	0	0	0	1	0	0	0	0	0	2	1	1	0	0	0	0	1	0	0	1	1	1	2	0	0	0	0	3
PGPT0006885	2	1	1	0	2	3	1	1	3	2	1	1	1	1	1	1	4	3	0	0	0	2	2	1	1	1	2	1	2	1	1	1	1	1	2	2	0	4	2	1	1	1	0	4	1	3	2	2	3
PGPT0006940	1	0	0	1	0	0	0	0	0	0	0	0	0	0	0	0	0	1	0	0	0	0	0	0	0	0	0	0	0	0	0	0	0	0	0	0	0	0	0	0	0	0	0	0	0	0	0	0	0
PGPT0006950	0	0	0	0	0	0	0	0	0	0	0	0	0	0	0	0	0	0	1	1	1	0	0	0	0	0	0	0	0	0	0	0	0	0	0	0	0	0	0	0	0	0	0	0	0	0	0	0	0
PGPT0007015	0	0	0	0	0	0	0	0	0	0	0	0	0	0	0	0	0	0	0	0	0	0	0	0	0	0	0	0	0	0	0	0	0	0	0	0	0	0	0	0	0	0	0	0	0	0	0	0	0
PGPT0007030	0	0	0	0	0	1	0	0	0	0	0	0	0	0	0	0	0	0	0	0	0	0	0	0	0	0	0	0	0	0	0	0	0	0	0	0	0	0	0	0	0	1	0	0	0	0	0	0	0
PGPT0007070	1	2	1	1	1	1	1	1	2	1	1	1	1	1	1	1	1	1	1	1	1	1	1	1	1	1	1	1	1	1	1	1	1	1	1	1	1	1	1	1	1	2	2	1	1	1	1	1	1
PGPT0007075	2	2	1	1	1	2	1	1	2	1	1	1	1	1	1	1	1	2	1	1	1	1	1	1	1	1	1	1	1	1	1	1	1	1	1	1	1	1	1	1	1	2	1	1	1	1	1	1	1
PGPT0007080	1	1	1	1	1	2	1	1	1	1	1	1	1	1	1	1	1	1	1	1	1	1	1	1	1	1	1	1	1	1	1	1	1	1	1	1	1	1	1	1	1	1	1	1	1	1	1	1	1
PGPT0007090	2	2	2	3	2	2	2	3	2	3	3	3	1	2	2	2	4	3	4	4	3	2	3	3	3	3	3	3	3	3	3	3	2	3	3	2	3	3	3	2	3	3	2	4	3	2	3	3	3
PGPT0007095	3	3	3	4	2	3	3	3	3	3	2	2	3	3	3	3	3	3	3	3	3	3	3	2	2	3	2	2	2	2	2	2	2	2	2	2	2	3	2	4	4	4	2	3	3	3	3	3	3
PGPT0007100	0	0	0	0	1	0	0	0	0	0	0	0	0	0	0	0	0	0	0	0	0	0	0	0	0	0	0	0	0	0	0	0	0	0	0	0	0	0	0	0	0	0	0	0	0	0	0	0	0
PGPT0007105	0	0	0	0	0	0	1	0	1	0	0	0	0	0	0	0	0	0	0	0	0	0	0	0	0	0	0	0	0	0	0	0	0	0	0	0	0	0	0	0	0	1	0	0	0	1	0	0	0
PGPT0007115	1	1	1	1	1	1	1	1	1	1	1	1	1	1	1	1	1	1	1	1	1	1	1	1	1	1	1	1	1	1	1	1	1	1	1	1	1	1	1	1	1	1	1	1	1	1	1	1	1
PGPT0007120	3	3	2	2	3	2	2	2	2	2	2	2	3	1	4	1	2	3	1	1	1	2	2	2	2	2	2	2	2	2	2	2	2	2	2	2	2	2	2	2	3	3	2	2	1	2	2	2	3
PGPT0007125	1	1	1	0	0	0	0	1	1	1	0	0	0	0	0	0	0	1	1	1	1	1	1	0	0	0	0	0	0	0	0	0	0	0	0	0	0	0	0	1	0	0	2	0	1	1	1	1	0
PGPT0007135	1	2	5	3	3	2	3	5	2	5	3	4	0	0	0	0	3	1	3	3	5	5	5	3	3	3	3	3	2	3	3	3	3	2	2	4	4	3	3	0	4	5	2	2	5	5	4	4	4
PGPT0007136	1	0	0	0	0	0	0	0	0	0	0	0	0	0	0	0	0	0	0	0	0	0	0	0	0	0	0	0	0	0	0	0	0	0	0	0	0	0	0	0	0	0	0	0	0	0	0	0	0
PGPT0007140	2	1	0	0	0	0	0	0	0	0	0	0	0	0	0	0	0	1	0	0	0	0	0	0	0	0	0	0	0	0	0	0	0	0	0	0	0	0	0	0	0	0	0	0	0	1	0	0	0
PGPT0007145	1	3	2	2	3	2	1	2	2	2	2	3	1	1	1	1	2	2	1	1	1	2	2	3	2	3	4	3	2	2	3	3	3	2	2	3	2	2	2	2	4	4	1	2	1	2	2	2	2
PGPT0007150	0	0	0	1	1	0	0	0	0	0	1	1	0	0	0	0	0	0	1	1	1	0	0	1	1	1	1	1	1	1	1	1	1	1	1	1	1	1	1	0	0	0	0	0	0	0	0	0	0
PGPT0007155	0	0	0	0	0	0	0	0	0	0	0	0	0	0	0	0	0	0	1	1	1	0	0	0	0	0	0	0	0	0	0	0	0	0	0	0	0	0	0	1	0	0	0	0	0	0	0	0	0
PGPT0007160	0	0	0	0	0	0	0	0	0	0	0	0	0	0	0	0	0	0	0	0	0	0	0	0	0	0	0	0	0	0	0	0	0	0	0	0	0	0	0	0	0	0	0	0	0	0	0	0	0
PGPT0007165	0	0	0	0	0	0	0	0	0	0	0	0	1	1	1	1	0	0	1	1	1	0	0	0	0	0	0	0	0	0	0	0	0	0	0	0	0	0	0	0	0	0	0	0	0	0	0	0	0
PGPT0007175	2	4	2	2	0	2	0	2	2	2	0	0	1	1	1	1	2	2	2	2	2	0	0	2	0	2	0	0	0	0	0	2	0	0	0	0	0	0	0	2	0	0	1	2	2	0	0	0	2
PGPT0007176	0	1	0	0	0	0	0	0	1	0	0	0	0	0	0	0	0	0	0	0	0	0	0	0	0	0	0	0	0	0	0	0	0	0	0	0	0	0	0	0	0	0	1	0	0	0	0	0	0
PGPT0007180	3	3	1	4	3	2	1	2	4	2	1	1	0	0	0	0	2	2	5	5	5	1	1	2	1	3	1	2	2	1	3	3	2	2	2	1	1	2	2	3	3	3	2	4	4	2	1	1	4
PGPT0007185	0	0	0	1	0	0	0	0	0	0	0	0	1	1	1	1	0	0	2	2	2	0	0	0	0	0	0	0	0	0	0	0	0	0	0	0	0	0	0	0	0	0	0	0	0	0	0	0	0
PGPT0007200	0	0	0	0	0	0	0	0	0	0	0	0	0	0	0	0	0	0	0	0	0	0	0	0	0	0	0	0	0	0	0	0	0	0	0	0	0	0	0	0	0	0	0	0	0	0	0	0	0
PGPT0007208	1	1	3	2	2	1	0	1	0	1	4	4	0	1	0	1	2	1	1	1	1	1	2	3	3	3	2	3	3	3	3	3	3	3	3	2	2	3	3	2	2	2	1	2	2	1	1	1	2
PGPT0007210	1	1	1	1	1	1	1	1	1	1	1	1	1	1	1	1	1	1	1	1	1	1	1	1	1	1	1	1	1	1	1	1	1	1	1	1	1	1	1	1	1	1	1	1	1	1	1	1	1
PGPT0007215	5	3	3	3	2	4	2	4	4	4	2	2	3	3	3	3	3	5	5	5	5	3	3	2	2	2	2	2	3	3	3	3	2	3	3	2	2	2	2	4	4	4	3	3	4	3	3	3	3
PGPT0007225	0	1	1	0	1	1	1	1	1	1	1	1	0	0	0	0	1	0	0	0	0	2	2	2	1	2	1	2	1	1	2	2	3	1	1	1	1	2	1	0	0	0	1	1	1	2	2	2	1
PGPT0007230	2	1	1	1	1	1	1	1	1	1	1	1	1	1	1	1	1	1	1	1	1	1	1	1	1	1	1	1	1	1	1	1	1	1	1	1	1	1	1	1	1	1	1	1	1	1	1	1	1
PGPT0007235	1	1	1	1	1	1	1	1	1	1	1	1	1	1	1	1	1	1	1	1	1	1	1	1	1	1	1	1	1	1	1	1	1	1	2	1	1	1	1	1	1	1	1	1	1	1	1	1	1
PGPT0007240	1	1	1	1	1	1	1	1	1	1	1	1	1	1	1	1	1	1	1	1	1	1	1	1	1	1	1	1	1	1	1	1	1	1	2	1	1	1	1	1	1	1	1	1	1	1	1	1	1
PGPT0007245	3	3	3	3	4	3	4	5	3	5	4	4	4	4	4	4	2	5	3	3	3	4	4	3	3	3	3	2	3	4	4	3	3	3	3	3	3	4	3	4	4	4	5	2	3	4	4	4	3
PGPT0007250	1	0	0	0	0	0	1	0	0	0	0	0	0	0	0	0	0	1	1	2	1	1	1	0	0	0	0	0	0	0	0	0	0	0	0	0	0	0	0	1	1	0	0	0	0	1	1	1	0
PGPT0007255	0	0	0	1	0	0	1	0	0	0	0	0	0	0	0	0	0	2	1	1	1	1	1	0	0	0	0	0	0	0	0	0	0	0	0	0	0	0	0	1	1	0	0	0	2	1	1	1	0
PGPT0007265	1	0	0	1	0	0	1	0	0	0	0	0	0	0	0	0	0	1	1	1	1	1	1	0	0	0	0	0	0	0	0	0	0	0	0	0	0	0	0	1	1	1	0	0	1	1	1	1	0
PGPT0007270	1	0	0	1	0	0	0	0	0	0	0	0	0	0	0	0	0	0	0	0	0	0	0	0	0	0	0	0	0	0	0	0	0	0	0	0	0	0	0	0	0	0	0	0	1	0	0	0	0
PGPT0007280	2	0	1	2	0	0	2	0	0	0	0	0	0	0	0	0	0	1	2	2	2	2	2	0	0	0	0	0	0	0	0	0	0	0	0	0	0	0	0	2	2	2	0	0	1	2	2	2	0
PGPT0007295	1	1	2	1	1	1	1	2	1	2	1	1	1	1	1	1	1	1	1	1	1	1	1	1	1	1	1	1	1	1	1	1	1	1	1	1	1	1	1	1	1	1	1	1	1	1	1	1	1
PGPT0007305	3	3	4	4	3	2	3	4	3	4	3	3	2	2	2	2	3	2	4	4	4	4	4	3	3	3	3	3	3	3	3	3	3	3	3	3	3	3	3	4	4	3	3	3	3	4	4	4	3
PGPT0007310	0	0	1	0	1	0	0	1	1	1	0	0	0	0	0	0	0	1	0	0	0	0	0	0	0	0	0	0	0	0	0	0	0	0	0	0	0	0	0	1	1	2	0	0	1	0	0	0	0
PGPT0007315	0	0	0	0	0	0	0	0	0	0	0	0	0	0	0	0	0	0	0	0	0	0	0	0	0	0	0	0	0	0	0	0	0	0	0	0	0	0	0	0	0	0	0	0	0	0	0	0	0
PGPT0007325	2	1	2	3	2	2	3	2	3	2	2	2	6	4	4	4	2	2	2	2	2	3	3	2	2	2	2	2	2	2	2	2	2	2	2	2	2	2	2	1	2	1	1	2	3	2	3	3	3
PGPT0007330	1	0	2	3	2	1	2	2	3	2	2	2	3	3	3	3	3	1	3	3	3	4	4	2	2	2	2	2	2	2	2	2	2	2	2	2	2	2	2	2	1	1	2	3	4	5	4	4	3
PGPT0007335	0	0	0	0	0	1	0	0	0	0	0	0	0	0	0	0	0	0	0	0	0	0	0	0	0	0	0	0	0	0	0	0	0	0	0	0	0	0	0	0	0	0	0	0	0	0	0	0	0
PGPT0007360	1	1	2	1	1	1	1	1	1	1	1	1	1	1	1	1	1	1	1	1	1	1	1	1	1	1	1	1	1	1	1	1	1	1	1	1	1	1	1	1	2	3	1	1	1	1	1	1	1
PGPT0007375	0	0	0	0	0	0	0	0	0	0	0	0	0	0	0	0	0	0	0	0	0	0	0	0	0	0	0	0	0	0	0	0	0	0	0	0	0	0	0	0	0	0	0	0	0	0	0	0	0
PGPT0007380	0	0	0	0	0	0	0	0	0	0	0	0	0	0	0	0	0	0	0	0	0	0	0	0	0	0	0	0	0	0	0	0	0	0	0	0	0	0	0	0	0	0	0	0	0	1	0	0	0
PGPT0007400	0	0	0	0	1	0	1	0	0	0	1	1	0	0	0	0	0	0	2	2	2	0	0	1	1	1	1	1	1	1	1	1	1	1	1	1	1	1	1	0	0	0	0	0	0	0	0	0	0
PGPT0007405	0	0	1	3	0	0	0	0	0	0	0	0	0	0	0	0	0	1	1	1	1	1	0	0	0	0	0	0	0	0	0	0	0	0	0	0	0	0	0	0	0	0	0	0	1	1	0	0	0
PGPT0007420	1	1	1	1	0	1	1	0	0	0	0	0	0	0	0	0	1	0	2	2	2	1	0	0	0	0	0	0	0	0	0	0	0	0	0	0	0	0	0	1	0	0	1	1	1	1	0	0	1
PGPT0007425	0	0	1	1	0	0	0	0	0	0	0	0	0	0	0	0	0	0	1	1	1	1	0	0	0	0	0	0	0	0	0	0	0	0	0	0	0	0	0	0	0	0	0	0	1	1	0	0	0
PGPT0007430	1	1	0	0	0	1	0	0	0	0	0	0	0	0	0	0	0	0	0	0	0	0	0	0	0	0	0	0	0	0	0	0	0	0	0	0	0	0	0	0	0	0	0	0	0	0	0	0	0
PGPT0007435	0	0	0	1	0	0	0	0	0	0	0	0	0	0	0	0	0	1	0	0	0	0	0	0	0	0	0	0	0	0	0	0	0	0	0	0	0	0	0	0	0	0	0	0	0	0	0	0	0
PGPT0007440	0	1	1	2	0	0	0	0	0	0	0	0	0	0	0	0	0	0	2	2	2	1	0	0	0	0	0	0	0	0	0	0	0	0	0	0	0	0	0	0	0	0	0	0	1	1	0	0	0
PGPT0007445	1	1	0	1	0	1	0	0	0	0	0	0	2	1	1	1	0	1	3	3	4	0	0	0	0	0	0	0	0	0	0	0	0	0	0	0	0	0	0	0	0	0	1	0	0	0	0	0	0
PGPT0007450	1	1	0	1	0	1	0	0	1	0	0	0	1	1	1	1	0	1	0	0	0	1	1	0	0	0	0	0	0	0	0	0	0	0	0	0	0	0	0	1	0	1	0	0	0	2	1	1	0
PGPT0007475	0	0	0	1	1	0	0	0	0	0	1	1	0	0	0	0	0	0	0	0	0	0	0	2	0	2	1	2	0	0	1	1	2	0	0	1	1	0	1	0	0	2	0	0	1	0	0	0	0
PGPT0007495	0	0	1	0	0	0	0	0	0	0	0	0	0	0	0	0	0	0	2	2	2	1	0	0	0	0	0	0	0	0	0	0	0	0	0	0	0	0	0	0	0	1	0	0	1	1	0	0	0
PGPT0007500	0	0	1	0	0	0	0	0	0	0	0	0	0	0	0	0	0	0	1	1	1	1	0	0	0	0	0	0	0	0	0	0	0	0	0	0	0	0	0	0	0	0	0	0	0	1	0	0	0
PGPT0007505	0	0	1	1	0	0	0	0	0	0	0	0	0	0	0	0	0	0	0	0	0	1	0	0	0	0	0	0	0	0	0	0	0	0	0	0	0	0	0	0	0	0	0	0	1	1	0	0	0
PGPT0007510	0	0	0	0	0	0	0	0	0	0	0	0	0	0	0	0	0	1	2	2	1	0	0	0	0	0	0	0	0	0	0	0	0	0	0	0	0	0	0	0	0	0	0	0	0	0	0	0	0
PGPT0007520	0	0	0	0	0	0	0	0	0	0	0	0	0	0	0	0	0	0	0	0	0	0	0	0	0	0	0	0	0	0	0	0	0	0	0	0	0	0	0	0	0	0	0	0	0	0	0	0	0
PGPT0007530	2	2	2	2	2	2	2	1	2	2	2	2	1	2	1	2	1	2	2	2	2	2	2	2	2	2	2	2	2	2	2	2	2	2	2	2	2	2	2	2	2	2	1	1	2	2	2	2	1
PGPT0007531	1	1	1	1	1	1	1	1	1	1	1	1	1	1	1	1	1	1	1	1	1	1	1	1	1	1	1	1	1	1	1	1	1	1	1	1	1	1	1	1	1	1	1	1	1	1	1	1	1
PGPT0007555	0	0	0	0	0	0	1	0	0	0	0	0	0	0	0	0	0	0	0	0	0	0	0	0	0	0	0	0	0	0	0	0	0	0	0	0	0	0	0	0	0	0	0	0	0	0	0	0	0
PGPT0007560	1	1	2	2	2	2	1	2	2	2	2	2	1	1	1	1	2	1	1	1	1	2	2	2	2	3	2	2	2	2	2	2	2	2	2	2	2	1	2	1	2	2	1	2	2	2	2	2	2
PGPT0007565	0	0	0	0	0	0	1	0	0	0	0	0	0	0	0	0	0	0	0	0	0	0	0	0	0	0	0	0	0	0	0	0	0	0	0	0	0	0	0	0	0	0	0	0	0	0	0	0	0
PGPT0007570	0	0	0	0	0	0	1	0	0	0	0	0	0	0	0	0	0	0	0	0	0	0	0	0	0	0	0	0	0	0	0	0	0	0	0	0	0	0	0	0	0	0	0	0	0	0	0	0	0
PGPT0007575	0	0	0	0	0	0	1	0	0	0	0	0	0	0	0	0	0	0	0	0	0	0	0	0	0	0	0	0	0	0	0	0	0	0	0	0	0	0	0	0	0	0	0	0	0	0	0	0	0
PGPT0007580	1	1	1	1	1	1	1	1	1	1	1	1	1	1	1	1	1	1	1	1	1	1	1	1	1	1	1	1	1	1	1	1	1	1	1	1	1	1	1	1	1	1	1	1	1	1	1	1	1
PGPT0007585	1	1	1	1	1	1	1	1	1	1	1	1	1	1	1	1	1	1	1	1	1	1	1	1	1	1	1	1	1	1	1	1	1	1	1	1	1	1	1	1	1	1	1	1	1	1	1	1	1
PGPT0007590	1	1	1	1	1	2	1	1	2	1	1	1	1	1	1	1	1	2	1	1	1	1	1	1	1	1	1	1	1	1	1	1	1	1	1	1	1	2	1	2	1	1	1	1	1	1	1	1	1
PGPT0007595	2	2	2	2	2	2	2	2	2	2	2	2	2	2	2	2	2	2	2	2	2	2	2	2	2	2	2	2	2	2	2	2	2	2	2	2	2	2	2	2	1	1	2	2	2	2	2	2	2
PGPT0007605	1	1	1	1	1	1	1	1	1	1	1	1	1	1	1	1	1	1	2	2	2	1	1	1	1	1	1	1	1	1	1	1	1	1	1	1	1	1	1	1	1	1	1	1	1	1	1	1	1
PGPT0007610	0	0	0	0	0	0	0	0	0	0	0	0	0	0	0	0	0	0	0	0	0	0	0	0	0	0	0	0	0	0	0	0	0	0	0	0	0	0	0	0	0	0	0	0	0	0	0	0	0
PGPT0007615	4	3	4	3	4	4	3	4	4	4	4	4	4	4	4	4	5	4	4	4	4	4	4	5	4	4	4	4	5	4	4	4	4	4	5	4	4	4	4	4	4	4	4	4	3	4	4	4	4
PGPT0007620	1	1	0	0	1	1	0	0	1	0	2	2	0	0	0	0	0	1	0	0	0	1	1	0	0	0	0	0	0	0	0	0	0	0	0	0	0	0	0	1	0	0	1	0	0	1	1	1	1
PGPT0007630	0	0	0	0	2	0	0	0	1	0	0	0	0	0	0	0	1	0	0	0	0	0	1	0	0	0	0	0	2	0	0	0	0	0	0	0	0	0	0	0	0	0	0	0	0	1	1	1	0
PGPT0007635	0	0	0	0	0	0	0	0	0	0	0	0	0	0	0	0	0	0	0	0	0	0	0	0	0	0	0	0	0	0	0	0	0	0	0	0	0	0	0	0	0	0	0	0	1	0	0	0	0
PGPT0007637	1	1	2	2	2	2	1	3	1	2	2	3	0	0	0	0	2	1	1	1	1	2	2	2	2	1	1	2	2	2	2	2	1	2	2	1	1	2	2	1	1	1	0	3	2	2	2	2	2
PGPT0007641	3	0	0	0	0	0	0	0	1	0	0	0	0	0	0	0	1	2	1	1	2	0	0	0	0	0	0	0	1	1	0	0	0	2	1	0	0	0	1	1	0	0	0	1	0	0	0	0	1
PGPT0007660	2	0	0	1	1	0	0	0	0	0	0	0	0	0	0	0	0	0	2	2	2	0	0	1	1	1	1	1	1	1	1	1	1	1	1	1	0	1	1	0	0	0	0	0	1	0	0	0	1
PGPT0007680	0	1	1	0	0	0	1	0	0	0	0	0	0	0	0	0	0	1	1	1	0	0	0	0	0	0	0	0	0	0	0	1	0	0	0	0	0	0	0	1	1	1	0	0	1	0	0	0	0
PGPT0007685	1	1	2	2	2	2	2	2	1	2	3	2	1	1	1	1	2	1	1	1	1	2	2	2	2	2	2	2	2	2	2	2	2	2	2	2	2	1	2	1	2	2	1	2	2	2	2	2	2
PGPT0007695	1	1	2	2	2	2	1	1	1	2	2	2	1	1	1	1	1	1	1	1	1	2	2	2	2	2	2	2	2	2	2	2	2	2	2	2	2	2	2	1	1	1	1	1	2	2	2	2	3
PGPT0007700	1	1	1	1	1	1	1	1	1	1	1	1	1	1	1	1	1	1	1	1	2	1	1	1	1	1	1	1	1	1	1	1	1	1	1	1	1	1	1	1	1	1	1	1	1	1	1	1	1
PGPT0007705	1	1	2	1	1	2	1	1	3	1	1	1	1	1	1	1	2	2	1	1	1	2	2	1	1	1	1	1	1	1	1	1	1	1	1	1	1	1	1	1	2	1	1	2	2	1	2	2	2
PGPT0007710	2	2	2	1	2	2	1	2	2	2	2	2	2	2	2	2	2	2	3	3	3	2	2	2	2	2	2	2	2	2	2	2	2	2	2	2	2	2	2	2	2	2	2	2	2	2	2	2	2
PGPT0007720	0	0	0	0	0	0	0	0	0	0	0	0	0	0	0	0	2	0	0	0	0	0	0	0	0	0	0	0	0	0	0	0	0	0	0	0	0	0	0	0	0	0	0	2	2	0	0	0	2
PGPT0007725	4	2	5	3	3	1	3	4	4	5	2	2	3	3	3	3	4	3	4	4	4	4	4	3	3	4	3	3	3	3	3	3	3	3	3	3	3	3	3	2	4	3	2	6	4	5	4	4	4
PGPT0007730	0	0	0	0	0	0	0	0	0	0	0	0	0	0	0	0	0	0	0	0	0	0	0	0	0	0	0	0	0	0	0	0	0	0	0	0	0	0	0	0	0	0	0	0	0	0	0	0	0
PGPT0007735	1	1	1	0	0	1	0	1	1	2	0	0	1	1	1	1	0	1	1	1	1	0	0	0	0	0	0	0	0	0	0	0	0	0	0	0	0	0	0	1	0	1	1	0	0	1	0	0	0
PGPT0007740	0	1	3	2	3	0	3	4	2	3	5	4	0	0	0	0	2	0	2	2	3	3	3	6	5	6	5	5	3	3	3	2	3	5	3	2	3	4	4	0	2	2	1	2	2	2	3	3	3
PGPT0007750	3	2	2	2	2	4	1	1	1	1	2	2	1	1	1	1	1	2	2	2	3	1	1	2	2	2	2	2	2	2	2	2	2	2	2	2	1	2	2	1	1	2	2	1	2	1	1	1	1
PGPT0007755	0	0	0	0	0	0	0	0	0	0	0	0	0	0	0	0	0	0	1	1	1	0	0	0	0	0	0	0	0	0	0	0	0	0	0	0	0	0	0	0	0	0	0	0	0	0	0	0	0
PGPT0007760	2	2	0	2	2	1	0	0	1	0	2	2	1	1	1	1	2	2	2	2	2	0	0	2	2	2	2	2	2	2	2	2	2	2	2	2	2	2	2	2	0	0	1	2	2	0	0	0	2
PGPT0007765	0	0	0	0	0	0	0	0	0	0	0	0	0	0	0	0	0	0	0	0	0	0	0	0	0	0	0	0	0	0	0	0	0	0	0	0	0	0	0	0	0	2	0	0	0	0	0	0	1
PGPT0007770	2	2	2	2	2	2	2	2	2	2	2	2	2	2	2	2	2	2	2	2	2	2	2	2	2	2	2	2	2	2	2	2	2	2	2	2	2	2	2	2	2	2	2	2	2	2	2	2	2
PGPT0007775	1	1	0	0	0	1	0	0	1	0	0	0	1	1	1	1	1	1	2	2	2	0	0	0	0	0	0	0	0	0	0	0	0	0	0	0	0	0	0	0	0	0	2	1	1	0	0	0	1
PGPT0007785	6	2	3	6	2	3	1	3	3	5	3	3	2	2	2	2	4	6	3	3	3	3	5	4	4	2	3	3	4	3	4	5	3	5	4	2	3	3	5	2	5	5	0	3	7	5	7	7	5
PGPT0007790	6	9	14	14	8	4	5	7	13	11	9	11	2	2	2	2	12	10	10	9	10	12	13	11	10	10	9	12	11	10	10	11	11	10	11	11	9	11	8	4	10	7	0	16	20	13	12	12	20
PGPT0007795	2	2	0	0	0	0	0	0	0	0	0	0	1	1	1	1	0	0	2	2	2	1	1	0	0	0	0	0	0	0	0	0	0	0	0	0	0	0	0	0	0	0	0	0	0	0	1	1	0
PGPT0007825	1	1	1	1	1	1	1	1	1	1	1	1	0	0	0	0	1	1	1	1	1	1	1	1	1	1	1	1	1	1	1	1	1	1	1	1	1	1	1	1	1	1	2	1	1	1	1	1	1
PGPT0007830	1	1	1	1	1	1	1	1	1	1	1	1	0	0	0	0	1	1	1	1	1	1	1	1	1	1	1	1	1	1	1	1	1	1	1	1	1	1	1	1	1	1	2	1	1	1	1	1	1
PGPT0007835	1	1	1	1	1	1	1	1	1	1	1	1	0	0	0	0	1	1	1	1	1	1	1	1	1	1	1	1	1	1	1	1	1	1	1	1	1	1	1	1	1	1	2	1	1	1	1	1	1
PGPT0007840	1	1	2	1	1	1	1	1	1	1	1	1	0	0	0	0	1	1	1	1	1	1	1	1	1	1	1	1	1	1	1	1	1	1	1	1	1	1	1	1	1	1	2	1	2	1	1	1	1
PGPT0007845	1	3	2	1	2	0	0	2	2	2	4	4	0	0	0	0	0	1	0	0	0	1	1	2	1	2	1	2	1	1	2	2	2	1	1	1	2	1	1	0	2	2	2	0	2	1	1	1	0
PGPT0007850	1	3	2	1	2	0	0	2	2	2	2	2	0	0	0	0	0	1	0	0	0	1	1	2	1	2	1	2	1	1	2	2	2	1	1	1	2	1	1	0	2	2	2	0	2	1	1	1	0
PGPT0007855	1	3	2	1	2	0	0	2	2	2	3	3	0	0	0	0	0	1	0	0	0	1	1	2	1	2	1	2	1	1	2	2	2	1	1	1	2	1	1	0	4	4	2	0	2	1	1	1	0
PGPT0007860	1	3	1	1	2	0	0	2	2	2	3	3	0	0	0	0	0	1	0	0	0	1	1	2	1	2	1	2	1	1	2	2	2	1	1	1	2	1	1	0	2	2	2	0	1	1	1	1	0
PGPT0007865	0	0	0	0	0	2	0	0	0	0	0	0	0	0	0	0	0	0	0	0	0	0	0	0	0	0	0	0	0	0	0	0	0	0	0	0	0	0	0	0	0	1	0	0	0	0	0	0	0
PGPT0007875	1	1	1	1	1	1	1	1	1	1	1	1	1	1	1	2	1	1	1	1	1	1	1	1	1	1	1	1	1	1	1	1	1	1	1	1	1	1	1	1	1	1	1	1	1	1	1	1	1
PGPT0007880	0	0	0	0	1	0	0	0	0	0	1	1	0	0	0	0	0	0	0	0	0	0	0	0	0	0	0	0	1	0	0	0	0	0	1	0	0	0	0	0	0	0	0	0	0	0	0	0	0
PGPT0007885	2	2	1	1	2	2	1	2	1	2	2	2	1	1	1	1	1	2	1	1	1	2	2	1	1	1	1	1	1	1	1	1	1	1	1	2	1	1	1	1	1	1	1	2	1	1	2	2	1
PGPT0007890	0	0	1	0	0	2	0	0	0	0	0	0	1	1	1	1	0	1	2	2	2	1	1	0	0	0	0	0	0	0	0	0	0	0	0	0	0	0	0	0	0	0	1	0	2	0	1	1	0
PGPT0007905	1	1	1	1	1	1	1	1	1	1	1	1	1	1	1	1	1	1	1	1	1	1	1	1	1	1	1	1	1	1	1	1	1	1	1	1	1	1	1	1	1	1	1	1	1	1	1	1	1
PGPT0007910	1	1	1	1	1	1	1	1	1	1	1	1	1	1	1	1	1	1	1	1	1	1	1	1	1	1	1	1	1	1	1	1	1	1	1	1	1	1	1	1	1	1	1	1	1	1	1	1	1
PGPT0007915	1	1	1	1	1	1	1	1	1	1	1	1	1	1	1	1	1	1	1	1	1	1	1	1	1	1	1	1	1	1	1	1	1	1	1	1	1	1	1	1	1	1	1	1	1	1	1	1	1
PGPT0007930	0	0	0	0	0	0	0	0	0	0	0	0	0	0	0	0	0	0	0	0	0	0	0	0	0	0	0	0	0	0	0	0	0	0	0	0	0	0	0	0	0	0	0	0	0	0	0	0	1
PGPT0007945	1	1	2	1	1	2	1	2	2	1	1	1	2	2	2	2	2	2	3	3	3	1	1	1	1	1	1	1	1	1	1	1	1	1	1	1	1	1	1	1	1	3	1	2	1	1	1	1	2
PGPT0007960	0	0	0	0	0	0	0	0	0	0	0	0	0	0	0	0	0	0	0	0	0	0	0	0	0	0	0	0	0	0	0	0	0	0	0	0	0	0	0	0	0	1	0	0	0	0	0	0	0
PGPT0007975	1	1	1	1	1	1	1	1	1	1	1	1	1	1	1	1	1	1	1	1	1	2	2	1	1	1	1	1	1	1	1	1	1	1	2	1	1	1	1	1	1	1	1	1	1	2	2	2	1
PGPT0007985	1	0	2	1	1	1	1	1	2	1	1	1	0	0	0	0	0	1	1	1	1	1	1	1	1	1	1	1	1	1	1	1	1	1	1	1	1	1	1	2	1	1	0	0	1	1	1	1	0
PGPT0007990	1	1	1	3	1	1	1	1	1	1	1	1	2	2	2	2	1	1	1	1	1	1	1	1	1	1	1	1	1	1	1	1	1	1	1	1	1	1	1	1	1	1	1	1	1	1	1	1	1
PGPT0008000	1	1	1	1	1	1	1	1	1	1	1	1	1	1	1	1	1	1	1	1	1	1	1	1	1	1	1	1	1	1	1	1	1	1	1	1	1	1	1	1	1	1	1	1	2	1	1	1	1
PGPT0008005	1	1	1	1	1	1	1	1	1	1	1	1	1	1	1	2	1	1	1	1	1	1	1	1	1	1	1	1	1	1	1	1	1	1	1	1	1	1	1	1	1	1	1	1	1	1	1	1	1
PGPT0008010	0	0	0	0	0	0	0	0	0	0	0	0	0	0	0	0	0	0	0	0	0	0	0	0	0	0	0	0	0	0	0	0	0	0	0	0	0	0	0	0	0	1	0	1	0	0	0	0	0
PGPT0008015	0	0	0	0	0	0	0	0	0	0	0	0	0	0	0	0	0	0	0	0	0	0	0	0	0	0	0	0	0	0	0	0	0	0	0	0	0	0	0	0	0	0	0	0	0	0	0	0	0
PGPT0008020	1	1	1	1	1	1	1	1	1	1	1	1	1	1	1	1	1	1	1	1	1	1	1	1	1	1	1	1	1	1	1	1	1	1	1	1	1	1	1	1	1	1	1	1	1	1	1	1	1
PGPT0008045	0	1	0	0	0	1	0	0	0	0	0	0	0	0	0	0	0	0	0	0	0	0	0	0	0	0	0	0	0	0	0	0	0	0	0	0	0	0	0	0	0	0	0	0	0	0	0	0	0
PGPT0008055	0	0	0	0	0	0	0	0	0	0	0	0	0	0	0	0	0	1	0	0	0	0	0	0	0	0	0	0	0	0	0	0	0	0	0	0	0	0	0	0	0	0	0	0	0	0	0	0	0
PGPT0008060	0	0	0	0	0	0	0	0	0	0	0	0	0	0	0	0	0	0	0	0	0	0	0	0	0	0	0	0	0	0	0	0	0	0	0	0	0	0	0	0	0	0	0	0	0	0	0	0	0
PGPT0008065	1	1	2	1	1	1	2	2	2	2	1	1	3	2	2	2	0	1	1	1	1	2	2	1	1	2	1	1	1	1	1	1	1	1	1	1	1	1	1	1	2	2	1	0	1	2	2	2	0
PGPT0008075	3	2	1	1	3	2	1	1	4	1	3	3	1	1	1	1	2	3	2	1	2	1	1	3	2	3	3	3	2	2	3	3	3	2	2	3	3	2	2	2	1	1	1	2	2	1	1	1	2
PGPT0008080	1	0	0	1	1	0	0	0	1	0	1	1	0	0	0	0	0	0	0	0	0	0	0	1	1	1	1	1	1	1	1	1	1	1	1	1	1	1	1	1	0	0	0	0	0	0	0	0	0
PGPT0008090	2	2	5	2	3	3	2	4	5	5	2	2	1	2	1	2	4	3	4	4	4	5	5	3	3	3	3	3	3	3	3	3	4	3	3	3	3	4	3	3	3	3	2	4	5	5	5	5	6
PGPT0008095	2	1	1	1	1	2	1	1	1	1	1	1	1	1	1	1	1	1	1	1	1	1	1	1	1	1	1	1	1	1	1	1	1	1	1	1	1	1	1	1	1	1	1	1	1	1	1	1	1
PGPT0008100	1	1	1	1	1	1	1	1	1	1	1	1	0	0	0	0	1	1	1	1	1	1	1	1	1	1	1	1	1	1	1	1	1	1	1	1	1	1	1	2	1	1	1	1	1	1	1	1	1
PGPT0008110	1	1	1	1	1	3	1	1	1	1	1	1	1	1	1	1	1	1	1	1	1	1	1	1	1	1	1	1	1	1	1	1	1	1	1	1	1	1	1	1	2	2	1	1	1	1	1	1	1
PGPT0008125	2	2	3	2	3	3	2	3	3	3	3	3	3	3	3	3	3	3	3	3	3	3	3	3	3	3	3	3	3	3	3	3	3	3	3	3	3	3	3	2	3	3	3	3	2	3	3	3	3
PGPT0008130	1	0	1	1	1	1	0	1	1	1	1	1	2	2	2	2	1	0	1	1	1	1	1	1	1	1	1	1	1	1	1	1	1	1	1	1	1	1	1	0	1	1	0	1	1	1	1	1	1
PGPT0008135	1	1	1	1	1	1	1	2	1	2	1	1	1	1	1	1	1	2	2	2	2	1	1	2	2	2	2	2	2	2	2	2	2	2	2	2	2	2	2	2	1	1	1	1	1	1	1	1	1
PGPT0008140	1	2	1	1	1	0	1	1	1	1	1	1	1	1	1	1	1	1	1	1	1	1	1	1	1	1	1	1	1	1	1	1	1	1	1	1	1	1	1	0	1	1	1	1	1	1	1	1	1
PGPT0008145	1	1	2	1	2	1	1	2	1	2	2	2	2	2	2	2	2	1	2	2	2	2	2	1	1	1	1	1	1	1	1	1	1	1	1	1	1	1	1	1	2	3	1	2	2	2	2	2	2
PGPT0008150	0	0	0	0	0	0	0	1	1	1	0	0	0	0	0	0	0	1	0	0	0	1	1	0	1	0	0	0	0	0	0	0	0	0	0	0	0	0	1	1	0	1	1	0	0	0	1	1	0
PGPT0008155	1	1	2	1	1	1	1	2	1	2	1	1	1	1	1	1	1	1	1	1	1	2	2	1	1	1	1	1	1	1	1	1	1	1	1	1	1	1	1	1	2	2	1	1	1	2	2	2	1
PGPT0008170	1	1	1	1	2	2	1	2	2	1	2	2	1	1	1	1	1	1	1	1	1	2	2	2	1	2	2	2	1	1	2	2	2	1	1	3	2	2	1	1	1	1	1	1	2	1	2	2	2
PGPT0008180	0	0	0	1	1	0	0	1	0	1	1	1	0	0	0	0	0	0	0	0	0	0	0	1	1	1	1	1	1	1	1	1	1	1	1	1	1	1	1	0	1	1	0	0	0	0	0	0	0
PGPT0008185	3	2	2	3	4	2	2	4	3	2	3	3	1	1	1	1	3	3	4	4	4	2	3	3	3	5	3	3	3	3	3	3	3	3	3	3	3	3	3	1	4	4	2	1	2	2	3	3	2
PGPT0008190	5	3	4	4	2	3	0	6	4	4	2	2	0	0	0	0	5	1	4	4	4	3	1	2	3	2	2	2	3	4	2	2	3	3	3	2	2	2	3	2	1	3	3	4	3	2	1	1	3
PGPT0008195	0	0	1	1	4	2	1	1	1	1	3	3	0	0	0	0	1	1	1	1	1	1	1	2	1	2	2	1	1	1	2	3	2	1	1	1	2	2	1	0	2	3	0	1	3	1	1	1	1
PGPT0008200	0	1	2	1	1	1	0	0	1	0	1	1	0	0	0	0	1	1	0	0	0	2	2	1	1	1	1	1	1	1	1	1	1	1	1	1	1	1	1	0	0	0	0	2	3	2	2	2	1
PGPT0008205	2	1	1	1	1	2	1	1	1	1	1	1	1	1	1	1	1	1	2	2	2	1	1	1	1	1	1	1	1	1	1	1	1	1	1	1	1	1	1	1	2	2	1	1	1	1	1	1	1
PGPT0008215	1	1	1	1	1	1	1	1	1	1	1	1	1	1	1	1	1	1	1	1	1	1	1	1	1	1	1	1	1	1	1	1	1	1	1	1	1	1	1	1	0	0	1	1	1	1	1	1	1
PGPT0008220	1	1	0	0	4	1	0	1	0	1	3	3	1	1	1	1	0	1	0	0	0	0	0	4	4	3	4	4	4	4	3	3	4	4	4	4	4	3	4	1	0	0	1	0	0	1	0	0	0
PGPT0008225	1	1	0	1	0	1	0	0	1	0	0	0	1	1	1	1	0	1	1	1	1	0	0	0	0	0	0	0	0	0	0	0	0	0	0	0	0	0	0	1	0	0	1	0	0	0	0	0	0
PGPT0008230	1	1	0	0	0	0	0	1	0	1	0	0	0	0	0	0	0	0	0	0	0	0	0	0	0	0	0	0	0	0	0	0	0	0	0	0	0	0	0	0	1	1	0	0	0	0	0	0	0
PGPT0008235	1	1	0	0	0	0	0	1	0	1	0	0	0	0	0	0	0	0	0	0	0	0	0	0	0	0	0	0	0	0	0	0	0	0	0	0	0	0	0	0	1	1	0	0	0	0	0	0	0
PGPT0008270	0	0	3	2	2	0	1	2	1	2	2	2	0	1	1	1	1	0	0	0	0	3	3	3	3	3	3	3	3	3	3	3	3	3	3	3	3	3	3	0	3	4	0	1	1	2	3	3	2
PGPT0008275	0	0	0	0	0	0	0	0	0	0	0	0	0	0	0	0	0	0	0	0	0	0	0	0	0	0	0	0	0	0	0	0	0	0	0	0	0	0	0	0	1	0	0	0	0	0	0	0	0
PGPT0008280	1	2	0	0	1	2	0	1	0	1	0	0	0	0	0	0	0	2	3	3	3	0	1	0	0	0	0	0	0	0	0	1	0	0	0	0	0	0	0	0	2	2	0	0	0	1	0	0	1
PGPT0008281	0	0	0	1	1	0	0	2	0	2	1	1	0	0	0	0	0	0	0	0	0	1	1	1	1	1	1	1	2	1	1	1	1	1	2	1	1	2	1	0	0	0	0	0	1	0	1	1	0
PGPT0008285	5	4	4	3	1	4	2	2	3	3	2	2	0	0	0	0	3	3	4	4	4	4	4	3	3	3	2	2	3	3	3	3	3	3	3	2	3	2	3	3	2	2	2	3	3	3	4	4	5
PGPT0008290	0	0	0	0	0	0	0	0	0	0	0	0	0	0	0	0	0	0	0	0	0	0	0	0	0	0	0	0	0	0	0	0	0	0	0	0	0	0	0	0	0	0	1	0	0	0	0	0	0
PGPT0008295	1	1	1	1	2	1	1	1	1	1	1	1	2	1	1	1	1	1	2	2	2	1	1	2	1	2	1	2	1	1	2	2	1	1	1	1	2	2	1	2	2	2	1	1	2	1	1	1	1
PGPT0008300	0	0	0	0	0	0	0	0	0	0	0	0	1	1	1	2	0	0	0	0	0	0	0	0	0	0	0	0	0	0	0	0	0	0	0	0	0	0	0	0	0	0	0	0	0	0	0	0	0
PGPT0008305	0	0	1	0	0	0	0	0	0	0	1	1	0	0	0	0	0	0	1	1	1	0	0	0	0	0	0	0	0	0	0	0	0	0	0	1	0	0	0	0	0	0	1	0	0	0	0	0	0
PGPT0008310	0	4	2	0	0	0	0	0	0	0	1	1	1	0	1	0	0	1	1	1	1	0	0	0	0	1	1	0	0	0	1	2	1	0	0	1	0	0	0	1	0	1	0	0	0	0	0	0	0
PGPT0008315	0	0	0	0	0	0	0	0	0	0	0	0	0	0	0	0	0	0	0	0	0	0	0	0	0	0	0	0	0	0	0	0	0	0	0	0	0	0	0	0	0	0	0	0	0	0	0	0	0
PGPT0008320	2	2	2	0	1	1	0	1	1	1	1	1	1	1	1	1	0	1	2	1	1	1	1	1	1	1	1	1	1	1	1	1	1	1	1	1	1	1	1	1	0	0	0	0	1	1	1	1	0
PGPT0008325	0	1	0	0	0	0	0	0	0	0	0	0	0	0	0	0	0	0	1	1	1	0	0	0	0	0	0	0	0	0	0	0	0	0	0	0	0	0	0	0	0	0	0	0	0	0	0	0	0
PGPT0008330	0	1	0	0	0	0	0	0	0	0	0	0	0	0	0	0	0	0	1	1	1	0	0	0	0	0	0	0	0	0	0	0	0	0	0	0	0	0	0	0	0	0	0	0	0	0	0	0	0
PGPT0008350	1	1	2	2	1	5	1	3	2	2	2	2	3	3	3	2	1	1	1	1	1	1	1	3	3	2	2	3	3	3	2	2	2	3	3	2	2	1	3	1	1	1	1	1	4	1	1	1	2
PGPT0008355	2	3	5	3	3	4	2	4	3	4	4	4	2	2	2	2	2	3	2	2	2	5	5	4	3	4	3	3	3	3	4	4	3	3	4	3	3	4	3	2	4	5	3	2	6	3	5	5	3
PGPT0008360	3	3	6	3	5	8	3	2	2	2	4	4	3	3	3	3	2	3	4	4	4	2	2	4	4	4	4	3	4	4	3	3	4	4	4	3	5	3	4	4	2	2	3	2	3	2	2	2	2
PGPT0008365	2	1	2	2	3	5	2	2	1	1	2	2	2	2	2	2	1	2	2	2	2	2	2	2	2	2	2	2	2	2	2	2	2	2	2	2	2	2	2	1	1	1	1	1	1	2	2	2	1
PGPT0008370	1	0	0	1	2	1	0	0	1	0	1	1	1	1	1	1	0	1	1	1	1	0	0	1	1	1	1	1	1	1	1	1	1	1	1	1	1	1	1	1	1	1	1	0	0	0	0	0	0
PGPT0008380	3	2	3	1	2	6	2	1	1	1	1	1	1	1	1	1	1	1	4	4	4	3	3	2	2	2	2	1	1	2	2	2	2	1	1	1	2	1	2	2	1	0	4	1	4	1	2	2	3
PGPT0008385	0	0	0	0	0	0	0	0	0	0	0	0	0	0	0	0	0	0	1	1	1	0	0	0	0	0	0	0	0	0	0	0	0	0	0	0	0	0	0	0	0	0	1	0	2	0	0	0	0
PGPT0008390	0	0	0	0	0	1	0	0	0	0	0	0	0	0	0	0	0	0	0	0	0	0	0	0	0	0	0	0	0	0	0	0	0	0	0	0	0	0	0	0	0	0	0	0	0	0	0	0	0
PGPT0008395	1	1	0	0	0	1	1	0	1	0	0	0	1	1	1	1	1	1	1	1	1	0	0	0	0	0	0	0	0	0	0	0	0	0	0	0	0	0	0	2	0	0	1	1	0	0	0	0	1
PGPT0008400	3	1	1	1	1	2	1	1	1	1	1	1	0	0	0	0	1	1	1	1	1	1	1	1	1	1	1	1	1	1	1	1	1	2	1	1	1	1	1	0	0	0	1	1	1	1	1	1	1
PGPT0008402	0	0	0	0	0	0	0	0	0	0	0	0	0	0	0	0	0	0	0	0	0	0	0	0	0	0	0	0	0	0	0	0	0	1	0	0	0	0	1	0	0	0	0	0	0	0	0	0	0
PGPT0008405	3	2	1	3	1	1	2	2	1	2	1	1	1	1	1	1	2	2	1	1	1	1	1	1	1	2	1	1	1	1	1	1	1	1	1	1	1	1	1	1	2	2	1	1	1	1	1	1	2
PGPT0008410	1	1	2	4	2	1	3	4	1	4	2	2	2	2	2	2	4	1	1	1	1	2	3	2	2	3	3	2	2	2	2	2	2	3	2	2	2	2	2	1	4	4	1	3	2	2	3	3	2
PGPT0008415	1	1	1	1	3	1	1	1	0	1	3	3	1	1	1	1	1	1	1	1	1	1	1	3	3	4	4	3	3	3	4	4	3	3	3	4	3	4	3	1	1	1	1	1	1	1	1	1	1
PGPT0008420	0	0	1	1	1	0	1	1	0	1	1	1	0	0	0	0	1	0	0	0	0	1	1	1	1	1	1	1	1	1	1	1	1	1	1	1	1	1	1	0	1	1	0	1	1	1	1	1	1
PGPT0008425	1	1	1	1	1	1	1	1	1	1	1	1	1	1	1	1	1	1	1	1	1	1	1	1	1	1	1	1	1	1	1	1	1	1	1	1	1	1	1	1	1	1	1	1	1	1	1	1	1
PGPT0008430	2	3	4	4	3	3	6	5	2	5	5	5	3	4	4	4	3	4	4	5	6	4	8	4	4	3	3	4	4	4	3	2	4	4	4	4	4	4	4	1	4	4	0	4	4	3	7	7	4
PGPT0008435	1	1	2	1	2	1	1	2	1	2	2	2	1	1	1	1	1	1	1	1	1	1	1	2	2	2	2	2	2	2	2	2	2	2	2	2	2	2	2	1	3	3	1	1	1	2	1	1	2
PGPT0008440	1	1	1	1	3	1	1	1	1	1	1	1	1	1	1	1	1	1	1	1	1	1	1	2	2	2	2	2	2	2	2	2	2	2	2	1	2	2	2	1	1	1	1	1	1	1	1	1	1
PGPT0008460	5	3	4	9	4	5	3	4	4	4	4	4	3	3	3	3	5	5	5	6	5	4	4	4	4	4	4	4	4	4	4	4	4	4	4	4	4	4	4	5	5	4	4	5	3	4	4	4	5
PGPT0008465	1	1	2	1	1	1	1	2	1	2	1	1	1	1	1	1	1	1	1	1	1	2	2	1	1	1	1	1	1	1	1	1	1	1	1	1	1	1	1	1	2	3	1	1	1	2	2	2	1
PGPT0008470	0	0	3	0	0	1	0	0	0	0	0	0	0	0	0	0	0	1	0	0	0	2	2	0	0	0	0	0	0	0	0	0	0	0	0	0	0	0	0	1	1	1	0	0	0	2	2	2	0
PGPT0008475	2	1	1	2	2	1	4	1	2	1	2	2	1	1	1	1	2	1	2	2	2	3	3	2	2	2	2	2	2	2	2	2	2	2	2	2	2	2	2	1	1	1	1	2	1	3	3	3	2
PGPT0008485	1	1	2	1	1	1	1	2	1	2	1	1	1	1	1	1	1	1	1	1	1	2	2	1	1	1	1	1	1	1	1	1	1	1	1	1	1	1	1	1	1	1	2	1	1	2	2	2	1
PGPT0008490	1	1	1	1	2	1	2	1	1	1	1	1	1	1	1	1	1	1	1	1	1	1	1	1	1	1	1	1	1	1	1	1	1	1	1	1	1	1	1	1	1	1	1	1	1	1	1	1	1
PGPT0008500	0	0	0	0	0	0	0	0	0	0	0	0	0	0	0	0	0	0	0	0	0	0	0	0	0	0	0	0	0	0	0	0	0	0	0	0	0	0	0	0	0	0	0	0	0	0	0	0	0
PGPT0008505	0	0	0	0	1	0	0	0	0	0	0	0	0	0	0	0	0	0	0	0	0	0	0	0	0	0	0	0	0	0	0	0	0	0	0	0	0	1	0	0	1	1	0	0	0	0	0	0	0
PGPT0008510	0	0	2	2	3	2	0	1	0	2	2	1	0	1	0	1	0	0	1	1	1	0	0	1	1	1	2	1	2	2	1	1	1	2	2	1	1	2	0	0	2	4	0	0	2	0	0	0	1
PGPT0008515	2	1	2	1	3	1	1	2	1	1	2	2	0	0	0	0	2	1	1	1	1	1	1	3	3	3	3	3	3	2	3	3	4	3	3	3	3	4	3	1	2	2	0	1	1	2	1	1	1
PGPT0008520	1	1	1	2	1	1	1	1	2	1	1	1	1	1	1	1	1	1	2	2	2	1	1	1	1	1	1	1	1	1	1	1	1	1	1	1	1	1	1	1	1	1	1	1	2	1	1	1	2
PGPT0008525	1	1	1	1	1	1	1	1	2	1	1	1	1	1	1	1	1	1	1	1	1	1	1	1	1	1	1	1	1	1	1	1	1	1	1	1	1	1	1	1	1	1	1	1	1	1	1	1	2
PGPT0008530	0	1	0	0	0	0	0	0	0	0	0	0	1	1	1	1	0	0	0	0	0	0	0	0	0	0	0	0	0	0	0	0	0	0	0	0	0	0	0	0	0	0	0	0	0	0	0	0	0
PGPT0008555	1	1	2	1	2	1	2	1	1	1	2	2	1	1	1	1	3	1	3	3	3	1	1	2	2	1	2	2	1	1	2	2	1	2	1	2	1	1	1	1	1	1	1	1	1	1	1	1	2
PGPT0008560	1	0	1	0	0	0	1	1	1	1	0	0	0	0	0	0	1	0	0	0	0	1	2	0	0	0	0	0	0	0	0	0	0	0	0	0	1	0	0	0	0	1	0	1	0	1	2	2	1
PGPT0008565	1	0	0	0	0	1	0	0	0	0	0	0	0	0	0	0	0	1	0	0	0	0	0	0	0	0	0	0	0	0	0	0	0	0	0	0	0	0	0	1	0	0	1	0	1	0	0	0	0
PGPT0008580	0	0	0	0	0	0	0	1	1	1	1	1	0	0	0	0	0	0	0	0	0	0	0	1	2	1	0	1	1	2	0	0	0	2	1	1	1	1	2	0	0	0	0	0	0	0	0	0	0
PGPT0008585	3	1	2	1	2	3	1	2	1	2	2	1	2	2	2	2	2	4	4	4	4	2	2	1	1	1	1	1	1	1	1	1	1	1	1	1	1	1	1	1	2	3	2	2	0	1	1	1	2
PGPT0008595	3	3	3	2	2	3	1	2	4	2	3	3	1	1	1	1	3	2	2	3	2	3	3	4	2	3	2	3	3	2	2	2	3	2	3	2	3	2	2	3	2	2	2	5	4	2	4	3	4
PGPT0008605	1	1	1	1	1	1	1	1	1	1	1	1	1	1	1	1	1	1	1	1	1	1	1	1	1	1	1	1	1	1	1	1	1	1	1	1	1	1	1	1	1	1	1	1	1	1	1	1	1
PGPT0008610	1	1	1	1	1	1	1	1	1	1	1	1	1	1	1	1	1	1	1	1	1	1	1	1	1	1	1	1	1	1	1	1	1	1	1	1	1	1	1	1	1	1	1	1	1	1	1	1	1
PGPT0008615	0	0	0	0	0	0	0	0	0	0	0	0	0	0	0	0	0	0	1	1	1	0	0	0	0	0	0	0	0	0	0	0	0	0	0	0	0	0	0	0	0	0	0	0	0	0	0	0	0
PGPT0008625	1	1	1	1	1	1	1	1	1	1	1	1	1	1	1	1	1	1	1	1	1	1	1	1	1	2	1	1	1	1	1	1	1	1	1	1	1	1	1	1	1	1	1	1	1	1	1	1	1
PGPT0008630	0	0	0	0	0	0	0	0	0	0	0	0	0	0	0	0	0	1	0	0	0	0	0	0	0	0	0	0	0	0	0	0	0	0	0	0	0	0	0	0	0	0	0	0	0	0	0	0	0
PGPT0008635	0	1	0	0	0	0	0	0	0	0	0	0	0	0	0	0	0	0	0	0	0	0	0	0	0	0	0	0	0	0	0	0	0	0	0	0	0	0	0	0	0	0	0	0	0	0	0	0	0
PGPT0008675	1	0	0	0	0	0	0	0	0	0	0	0	0	0	0	0	0	0	0	0	0	1	1	0	0	0	0	0	0	0	0	0	0	0	0	0	0	0	0	0	0	1	0	0	0	1	1	1	0
PGPT0008680	0	0	0	0	0	0	0	0	0	0	0	0	0	0	0	0	0	0	0	0	0	0	1	0	0	0	0	0	0	0	0	0	0	0	0	0	0	0	0	0	0	0	0	0	0	0	1	1	0
PGPT0008695	0	0	0	0	0	0	0	0	0	0	0	0	0	0	0	0	0	0	0	0	0	0	0	0	0	0	0	0	0	0	0	0	0	0	0	0	0	0	0	0	0	0	0	0	1	0	0	0	0
PGPT0008700	0	0	1	0	0	0	0	0	0	0	0	0	0	0	0	0	0	0	0	0	0	0	0	0	0	0	0	0	0	0	0	0	0	0	0	0	0	0	0	0	0	0	0	0	0	0	0	0	0
PGPT0008710	0	0	0	0	0	0	0	0	0	0	0	0	0	0	0	0	0	0	0	0	0	0	0	0	0	0	0	0	0	0	0	0	0	0	0	0	0	0	0	0	0	0	0	0	1	0	0	0	0
PGPT0008735	1	1	1	1	1	1	1	1	1	1	1	1	1	1	1	1	1	1	1	1	1	1	1	1	1	1	1	1	1	1	1	1	1	1	1	1	1	1	1	1	1	1	1	1	2	1	1	1	1
PGPT0008740	1	1	1	1	1	1	1	1	1	1	1	1	1	1	1	1	1	1	1	1	1	1	1	4	2	4	1	2	1	1	2	2	2	2	1	1	1	1	1	1	1	1	1	1	1	1	1	1	1
PGPT0008745	2	1	4	2	3	5	2	2	1	4	1	1	2	2	2	2	3	4	1	1	3	6	6	2	2	2	2	3	3	2	3	3	3	2	3	2	1	2	2	1	2	1	2	5	4	3	4	4	5
PGPT0008750	1	1	1	1	1	1	1	1	1	1	1	1	1	1	1	1	1	1	1	1	1	1	1	1	1	1	1	1	1	1	1	1	1	1	1	1	1	1	1	1	1	1	1	1	1	1	1	1	1
PGPT0008770	0	0	0	1	0	1	0	0	1	0	0	0	1	1	1	1	0	0	0	0	0	1	1	0	0	0	0	0	0	0	0	0	0	0	0	0	0	0	0	0	0	0	0	0	1	1	1	1	0
PGPT0008775	0	1	0	0	0	0	0	0	0	0	0	0	0	0	0	0	0	1	0	0	0	0	0	0	0	0	0	0	0	0	0	0	0	0	0	0	0	0	0	0	0	0	0	0	0	0	0	0	0
PGPT0008780	1	1	1	1	1	1	1	1	1	1	1	1	1	1	1	1	1	1	1	1	1	1	1	1	1	1	1	1	1	1	1	1	1	1	1	1	1	1	1	1	1	1	1	1	1	1	1	1	1
PGPT0008810	0	0	0	0	0	0	0	0	0	0	0	0	0	0	1	0	0	0	0	0	0	0	0	0	0	0	0	0	0	0	0	0	0	0	0	0	0	0	0	0	0	0	0	0	0	0	0	0	0
PGPT0008815	2	2	1	1	2	1	1	1	1	1	2	2	2	2	2	2	2	2	2	2	2	1	1	2	2	2	2	2	2	2	2	2	2	2	2	2	2	2	2	1	1	1	2	2	2	1	1	1	2
PGPT0008820	1	1	0	1	0	1	0	0	1	0	1	1	1	1	1	1	1	1	1	1	1	1	1	1	1	1	1	1	0	1	1	1	1	1	0	1	1	1	1	1	1	1	1	1	1	0	1	1	1
PGPT0008825	1	2	1	1	1	2	1	1	1	1	1	1	1	1	1	1	1	2	1	1	1	1	1	1	1	1	1	1	1	1	1	1	1	1	1	1	1	1	1	1	1	1	1	1	1	1	1	1	1
PGPT0008835	2	3	2	2	2	2	2	2	3	2	1	2	2	2	3	2	3	2	3	3	3	3	3	3	3	3	2	3	2	2	3	3	3	2	2	3	3	2	3	1	1	2	2	4	3	2	3	4	4
PGPT0008840	1	1	2	1	1	2	1	1	1	1	1	1	1	1	1	1	1	2	1	1	1	1	1	1	1	1	1	1	1	1	1	1	1	1	1	1	1	1	1	1	1	1	1	1	1	1	1	1	1
PGPT0008845	0	0	2	1	2	2	2	1	2	1	1	1	1	1	1	1	1	0	2	2	2	2	1	2	2	2	2	1	2	2	2	2	2	2	2	1	2	1	2	0	1	1	1	1	2	0	2	2	1
PGPT0008860	2	2	1	1	1	1	1	1	1	1	1	1	2	2	2	2	2	1	1	1	1	1	1	1	1	1	1	1	1	1	1	1	1	1	1	1	1	1	1	1	1	1	1	2	1	1	1	1	2
PGPT0008861	1	1	1	1	1	1	1	1	1	1	1	1	2	2	2	2	1	1	1	1	1	1	1	1	1	1	1	1	1	1	1	1	1	1	1	1	1	1	1	1	1	1	1	1	1	1	1	1	1
PGPT0008862	1	1	1	1	1	1	1	1	1	1	1	1	2	2	2	2	1	1	1	1	1	1	1	1	1	1	1	1	1	1	1	1	1	1	1	1	1	1	1	1	1	1	1	1	1	1	1	1	1
PGPT0008870	1	0	1	0	0	0	0	1	0	2	0	0	0	0	0	0	0	0	1	1	1	1	1	0	0	0	0	0	0	0	0	0	0	0	0	0	0	0	0	0	1	1	0	0	1	1	1	1	0
PGPT0008875	1	0	1	0	0	0	0	1	0	1	0	0	0	0	0	0	0	0	1	1	1	1	1	0	0	0	0	0	0	0	0	0	0	0	0	0	0	0	0	0	1	1	0	0	1	1	1	1	0
PGPT0008880	1	0	1	0	0	0	0	1	0	1	0	0	0	0	0	0	0	0	1	1	1	1	1	0	0	0	0	0	0	0	0	0	0	0	0	0	0	0	0	0	1	1	0	0	1	1	1	1	0
PGPT0008885	1	5	1	2	2	1	2	1	0	1	2	2	1	1	1	1	1	2	2	2	2	2	2	2	2	2	2	2	2	2	2	2	2	2	2	2	1	2	2	2	6	6	3	1	2	2	2	2	1
PGPT0008890	1	1	1	1	1	1	1	1	2	1	1	1	1	1	1	1	1	1	1	1	1	1	1	1	1	1	1	1	1	1	1	1	1	1	1	1	1	1	1	1	1	1	1	1	1	1	1	1	2
PGPT0008895	0	0	1	0	0	0	0	0	0	0	0	0	0	0	0	0	0	0	0	0	0	0	0	0	0	0	0	0	0	0	0	0	0	0	0	0	0	0	0	0	0	0	0	0	0	0	0	0	0
PGPT0008905	0	1	0	1	1	1	1	1	1	1	1	1	2	1	1	1	0	1	1	1	1	1	1	1	1	1	1	1	1	1	1	1	1	1	1	1	1	1	1	0	2	1	1	0	1	0	1	1	0
PGPT0008915	1	1	1	1	1	1	1	1	1	1	1	1	1	1	1	1	1	1	1	1	1	1	1	1	1	1	1	1	1	1	1	1	1	1	1	1	1	1	1	1	1	1	1	1	1	1	1	1	1
PGPT0008935	3	3	3	2	5	3	3	3	3	3	5	5	2	2	2	2	2	2	2	2	2	3	3	5	4	5	4	5	5	4	5	5	4	4	4	4	5	5	4	3	5	5	3	2	2	2	4	4	2
PGPT0008940	1	1	1	1	1	1	1	1	1	1	1	1	1	1	1	1	1	1	1	1	1	1	1	1	1	1	1	1	1	1	1	1	1	1	1	1	1	1	1	1	1	1	1	1	1	1	1	1	1
PGPT0008945	1	2	1	0	1	1	2	2	3	1	0	1	0	1	2	1	2	2	1	1	1	4	4	2	1	1	1	0	2	1	1	2	1	1	2	0	2	1	1	0	1	1	1	2	1	2	4	4	3
PGPT0008950	0	0	1	0	2	0	0	3	0	3	2	2	0	0	0	0	0	0	0	0	0	1	1	2	2	2	2	2	2	2	2	2	2	2	2	2	2	2	2	0	3	3	0	0	0	0	1	1	0
PGPT0008955	2	3	1	2	2	3	2	1	2	1	2	2	2	2	2	2	1	2	2	2	2	1	1	2	2	2	2	2	2	2	2	2	2	2	2	2	2	2	2	2	1	1	2	1	3	1	1	1	1
PGPT0008960	1	1	1	1	1	1	1	1	1	1	1	1	1	1	1	1	1	1	1	1	1	1	1	1	1	2	1	1	1	1	1	1	1	1	1	1	1	1	1	1	1	1	1	1	1	1	1	1	1
PGPT0008965	1	1	1	1	1	1	1	1	1	1	1	1	1	1	1	1	0	1	1	1	1	1	1	1	1	2	1	1	1	1	1	1	1	1	2	1	1	1	1	1	1	1	1	0	1	0	1	1	0
PGPT0008970	1	0	1	1	1	0	1	1	1	1	1	1	1	1	1	1	0	0	1	1	1	1	1	1	1	1	1	1	1	1	1	1	1	1	1	1	1	1	1	1	1	1	0	0	1	0	1	1	0
PGPT0008975	0	0	1	1	1	0	1	1	1	1	1	1	1	1	1	1	0	0	1	1	1	1	1	1	1	1	1	1	1	1	1	1	1	1	1	1	1	1	1	0	1	1	0	0	1	0	1	1	0
PGPT0008985	0	0	0	0	0	0	0	0	0	0	0	0	0	0	0	0	1	0	1	1	0	0	0	0	0	0	0	0	0	0	0	0	0	0	0	0	0	0	0	0	0	0	0	1	0	0	0	0	1
PGPT0008990	1	0	1	1	1	1	1	1	0	1	1	1	0	0	0	0	1	1	1	1	1	1	1	1	1	1	1	1	1	1	1	1	1	1	1	1	1	1	1	2	1	1	0	1	1	1	1	1	1
PGPT0008995	2	1	1	1	1	2	1	1	1	1	1	1	2	1	1	1	1	2	1	1	1	1	1	1	1	1	1	1	1	1	1	1	1	1	1	1	1	1	1	2	1	1	1	1	1	1	1	1	1
PGPT0009010	1	1	0	0	0	1	0	0	0	0	0	0	0	0	0	0	0	1	1	1	1	0	0	0	0	0	0	0	0	0	0	0	0	0	0	0	0	0	0	1	0	0	1	0	0	0	0	0	0
PGPT0009015	0	1	0	0	0	0	0	0	0	0	0	0	0	0	0	0	1	0	0	0	0	0	0	0	0	0	0	0	0	0	0	0	0	0	0	0	0	0	0	0	0	0	0	1	0	0	0	0	0
PGPT0009020	2	4	3	3	3	2	4	3	2	3	3	3	2	2	2	2	2	2	3	3	3	3	3	3	3	4	3	3	3	3	3	3	3	3	3	3	3	3	3	1	3	4	1	2	3	7	3	3	3
PGPT0009030	1	0	3	0	0	0	0	0	1	0	0	0	0	0	0	0	0	1	2	2	1	0	0	0	0	0	0	0	0	0	0	0	0	0	0	0	0	0	0	1	1	1	0	0	2	0	0	0	0
PGPT0009035	1	1	1	1	1	0	1	1	1	1	1	1	1	1	1	1	1	0	1	1	1	1	1	1	1	1	1	1	1	1	1	1	1	1	1	1	1	1	1	1	1	1	1	1	1	1	1	1	1
PGPT0009040	1	1	1	1	1	2	1	1	1	1	1	1	1	3	1	1	2	1	1	1	1	1	1	1	1	1	1	1	1	1	1	1	1	1	1	1	1	1	1	1	1	1	1	1	1	1	1	1	1
PGPT0009050	0	0	0	0	0	0	0	0	0	0	0	0	0	0	0	0	0	0	0	0	0	0	0	0	0	0	0	0	0	0	0	0	0	0	0	0	0	0	0	0	0	0	0	0	0	0	0	0	0
PGPT0009055	1	0	0	1	1	1	0	0	0	0	1	1	0	0	0	0	1	0	2	2	2	0	0	1	1	1	1	1	1	1	1	1	1	1	1	1	1	1	1	1	0	0	0	1	1	0	0	0	1
PGPT0009060	1	2	1	0	0	1	0	1	0	1	1	1	0	0	0	0	0	0	1	1	1	0	0	1	0	1	1	1	0	0	1	1	1	0	0	0	1	0	0	0	0	1	0	0	0	0	0	0	0
PGPT0009075	0	0	0	0	0	0	0	0	3	0	0	0	1	0	1	0	2	0	0	0	0	0	1	0	0	0	0	0	0	0	0	0	0	0	0	1	0	0	0	0	0	0	0	1	1	3	1	1	2
PGPT0009110	0	0	0	0	0	0	0	0	0	0	0	0	0	0	0	0	0	0	0	0	0	0	0	0	0	0	0	0	0	0	0	0	0	0	0	0	0	0	0	0	0	0	0	0	0	0	0	0	0
PGPT0009115	0	0	0	1	0	0	0	0	1	0	0	0	0	0	0	0	0	0	0	0	0	0	0	0	1	1	0	0	1	1	0	1	0	1	1	1	2	0	1	0	1	2	1	0	1	0	0	0	0
PGPT0009120	0	0	0	0	0	0	0	0	0	0	0	0	1	0	0	0	0	0	0	1	0	0	0	0	0	0	0	0	0	0	0	0	0	0	0	0	0	0	0	0	1	1	1	0	0	0	0	0	0
PGPT0009125	1	0	1	2	1	1	1	1	1	1	1	1	2	3	2	3	2	1	2	2	2	2	2	1	2	1	1	2	2	2	2	2	1	2	2	2	1	2	2	2	2	1	1	2	2	2	2	2	2
PGPT0009140	1	1	4	3	2	2	1	1	0	1	2	2	0	0	0	0	1	1	1	1	1	1	1	2	4	3	1	3	1	2	3	2	1	3	1	1	3	1	3	0	1	3	0	0	2	0	1	1	0
PGPT0009155	6	5	1	2	2	3	1	1	1	1	1	1	2	2	2	2	2	5	2	2	2	1	1	1	2	1	1	1	1	1	1	1	2	1	1	1	1	1	1	3	3	3	2	3	2	1	1	1	1
PGPT0009160	1	2	1	1	3	2	1	1	1	1	1	1	1	1	1	1	1	2	1	1	1	1	1	1	1	2	1	1	1	1	1	1	1	1	1	1	1	1	1	1	1	1	1	1	1	1	1	1	1
PGPT0009165	1	0	1	0	0	0	0	0	1	0	0	0	1	1	1	1	0	1	0	0	0	1	1	0	0	0	0	0	0	0	0	0	0	0	0	0	0	0	0	0	1	0	1	0	0	1	1	1	0
PGPT0009175	2	2	2	2	1	1	1	1	2	1	1	1	1	1	1	1	1	2	3	3	3	1	1	1	1	2	1	1	1	1	1	1	1	1	1	1	1	1	1	1	1	1	1	1	1	1	1	1	1
PGPT0009180	1	1	1	1	2	1	1	1	1	1	1	1	1	1	1	1	1	1	4	2	2	1	1	1	1	1	1	1	1	1	1	1	1	1	1	1	1	1	1	1	1	1	1	1	1	1	1	1	1
PGPT0009185	1	1	1	1	1	1	1	1	1	1	1	1	1	1	1	1	1	1	1	1	1	1	1	1	1	1	1	1	1	1	1	1	1	1	1	1	1	1	1	1	2	1	1	1	1	1	1	1	1
PGPT0009195	0	0	1	0	0	0	0	1	0	1	1	1	0	0	0	0	0	0	0	0	0	1	1	1	0	1	0	0	0	0	0	0	0	0	0	0	1	0	0	0	0	0	0	0	0	1	1	1	0
PGPT0009230	0	0	0	0	0	0	0	0	0	0	0	0	0	0	0	0	0	1	1	1	1	0	0	0	0	0	0	0	0	0	0	0	0	0	0	0	0	0	0	0	0	0	0	0	1	0	0	0	0
PGPT0009235	1	3	3	1	3	1	1	2	1	2	3	3	1	1	1	1	1	2	3	3	3	2	2	3	3	3	3	3	3	3	3	3	3	3	3	3	3	3	3	1	3	3	1	1	1	2	2	2	1
PGPT0009255	0	0	0	0	1	0	0	0	0	0	0	0	0	0	0	0	0	0	0	0	0	0	0	1	1	1	1	0	1	1	0	0	0	1	1	0	0	0	1	0	0	0	0	0	0	0	0	0	0
PGPT0009260	0	1	1	0	1	0	0	1	0	1	1	1	0	0	0	0	0	0	1	1	1	0	0	1	1	1	1	1	1	1	1	1	1	1	1	1	1	1	1	0	1	1	0	0	0	0	0	0	0
PGPT0009270	0	1	1	0	1	0	0	1	0	1	1	1	0	0	0	0	0	0	1	1	1	0	0	1	1	1	1	1	1	1	1	1	1	1	1	1	1	1	1	0	1	1	0	0	0	0	0	0	0
PGPT0009275	0	0	0	1	0	1	0	0	0	1	0	0	1	2	2	2	0	0	0	0	0	0	0	1	1	1	1	1	1	1	1	1	1	1	1	1	1	1	1	0	0	0	0	1	1	0	0	0	1
PGPT0009280	0	0	0	0	0	0	0	0	0	0	0	0	0	0	0	0	1	0	0	0	0	0	0	0	0	0	0	0	0	0	0	0	0	0	0	0	0	0	0	0	0	0	0	1	0	0	0	0	1
PGPT0009285	0	1	0	0	1	0	0	1	1	1	1	1	0	0	0	0	1	1	0	0	0	0	0	1	1	1	1	1	1	1	1	1	1	1	1	1	1	1	1	0	0	0	0	1	0	0	0	0	1
PGPT0009290	0	0	0	0	0	0	0	0	0	0	0	0	0	0	0	0	0	0	0	0	0	0	0	0	0	0	0	0	0	0	0	0	0	0	1	0	0	0	0	0	0	0	0	0	0	0	0	0	0
PGPT0009295	0	0	0	0	1	0	0	0	0	0	0	0	0	0	0	0	0	0	0	0	0	0	0	0	1	0	0	0	1	1	0	0	0	0	1	0	0	0	0	0	0	0	0	0	0	0	0	0	0
PGPT0009300	1	1	1	0	0	2	1	1	1	1	0	0	1	1	1	1	1	0	2	2	2	1	1	0	0	0	0	0	0	0	0	0	0	0	0	0	0	0	0	1	0	0	0	1	1	1	1	1	1
PGPT0009305	0	0	0	0	0	0	0	0	0	0	0	0	0	0	0	0	0	0	0	0	0	0	0	0	0	0	0	0	0	0	0	0	0	0	0	0	0	0	0	0	0	0	0	0	0	0	0	0	0
PGPT0009310	0	0	0	0	0	0	0	0	0	0	0	0	0	0	0	0	0	0	0	0	0	0	0	0	0	0	0	0	0	0	0	0	0	0	0	0	0	0	0	0	0	0	0	0	0	0	0	0	0
PGPT0009315	0	1	1	1	1	1	1	1	1	1	1	1	2	1	1	1	1	0	1	1	1	1	1	1	1	1	1	1	1	1	1	1	1	1	1	1	1	1	1	1	1	1	0	1	1	1	1	1	1
PGPT0009320	0	0	0	0	0	0	0	0	0	0	0	0	1	1	1	1	0	0	0	0	0	0	0	0	0	0	0	0	0	0	0	0	0	0	0	0	0	0	0	0	0	0	0	0	0	0	0	0	1
PGPT0009345	0	0	0	0	0	0	0	0	0	0	0	0	0	0	0	0	0	0	0	0	0	0	0	0	0	0	0	0	0	0	0	0	0	0	0	0	0	0	0	0	0	0	0	0	0	0	0	0	0
PGPT0009350	1	1	0	1	0	1	0	0	1	0	0	0	1	0	1	0	2	1	1	1	1	0	0	0	0	0	0	0	0	0	0	0	0	0	0	0	0	0	0	1	0	0	0	2	0	0	0	0	2
PGPT0009370	0	0	0	0	0	0	0	1	0	0	0	0	0	0	0	0	0	0	0	0	0	0	0	1	1	1	1	0	1	0	0	0	0	0	1	0	1	1	0	0	1	0	0	0	1	0	0	0	1
PGPT0009380	0	0	0	0	0	0	0	0	0	0	0	0	0	0	0	0	0	0	0	0	0	0	0	0	0	0	0	0	0	0	0	0	0	0	0	0	0	0	0	0	0	0	0	0	0	0	0	0	0
PGPT0009395	0	0	2	2	0	0	2	2	2	1	0	0	1	1	1	1	2	0	0	0	0	2	2	0	0	0	0	0	0	0	0	0	0	0	0	0	0	0	0	1	1	1	0	2	0	2	2	2	2
PGPT0009405	0	0	0	0	0	0	0	0	0	0	0	0	1	1	1	1	0	0	0	0	0	0	0	0	0	0	0	0	0	0	0	0	0	0	0	0	0	0	0	0	0	0	0	0	0	0	0	0	0
PGPT0009410	1	1	0	1	0	0	0	0	1	0	1	0	0	0	0	0	0	1	0	0	0	0	0	0	0	0	0	0	0	0	0	0	0	0	0	0	0	0	0	0	0	0	0	0	0	0	0	0	1
PGPT0009415	1	1	1	1	1	1	1	1	1	1	1	1	1	1	1	1	0	1	0	0	0	1	1	1	1	1	1	1	1	1	1	1	1	1	1	1	1	1	1	1	1	1	1	0	0	1	1	1	0
PGPT0009420	1	1	1	1	1	1	1	1	1	1	1	1	1	1	1	1	1	1	1	1	1	1	1	1	1	1	1	1	1	1	1	1	1	1	1	1	1	1	1	1	1	1	1	1	1	1	1	1	1
PGPT0009425	0	0	0	0	0	0	0	0	0	0	0	0	0	0	0	0	0	0	0	0	0	0	0	0	0	0	0	0	0	0	0	0	0	0	0	0	0	0	0	0	0	0	0	0	0	0	0	0	0
PGPT0009435	1	1	1	1	2	1	1	1	1	1	1	1	1	1	1	1	1	1	1	1	1	1	1	1	1	1	1	1	1	1	1	1	1	1	1	1	1	1	1	1	1	1	1	1	1	1	1	1	1
PGPT0009440	0	0	0	0	0	0	0	0	0	0	0	0	0	0	0	0	0	0	0	0	0	0	0	0	0	0	0	0	0	0	0	0	0	0	0	0	0	0	0	0	1	1	0	0	0	0	0	0	0
PGPT0009445	1	2	1	1	1	1	1	1	1	1	1	1	1	1	1	1	2	2	1	1	1	1	1	1	1	1	1	1	1	1	1	1	1	1	1	1	1	1	1	1	1	1	1	2	1	1	1	1	2
PGPT0009450	1	1	1	1	1	1	1	1	1	1	1	1	1	1	1	1	1	1	1	1	1	1	1	1	1	1	1	1	1	1	1	1	1	1	1	1	1	1	1	1	1	1	1	1	1	1	1	1	1
PGPT0009455	1	1	5	2	4	1	1	3	2	3	5	5	0	0	0	0	3	0	6	5	7	3	3	7	5	7	5	6	6	5	6	5	5	5	7	3	6	6	5	0	5	2	1	4	5	2	3	3	4
PGPT0009460	2	2	0	0	1	1	1	0	3	0	1	1	0	0	0	0	1	4	2	2	2	2	2	1	1	1	1	1	1	1	1	1	1	1	1	1	1	1	1	1	1	0	2	1	1	2	2	2	1
PGPT0009465	3	3	3	3	5	5	0	6	1	3	2	2	0	0	0	0	2	1	5	7	6	5	5	5	3	5	4	4	3	3	3	2	3	3	3	1	3	4	5	1	2	2	1	3	3	5	4	4	5
PGPT0009480	2	0	0	0	0	0	0	0	0	0	0	0	0	0	0	0	0	1	0	0	0	0	0	0	0	0	0	0	0	0	0	0	0	0	0	0	0	0	0	0	0	0	0	0	0	0	0	0	0
PGPT0009485	1	1	0	0	0	2	0	1	0	0	1	1	0	0	0	0	1	1	2	2	2	1	1	0	0	0	1	0	0	0	1	1	0	0	0	0	0	0	0	0	1	2	0	2	1	0	1	1	1
PGPT0009495	0	0	0	0	0	0	0	0	0	0	0	0	0	0	0	0	0	0	0	0	0	0	0	0	0	0	0	0	0	0	0	0	0	0	0	0	0	0	0	0	0	0	0	0	0	0	0	0	0
PGPT0009500	0	0	1	0	0	0	0	1	0	1	0	0	0	0	0	0	0	0	1	1	1	0	1	1	1	1	0	0	1	0	1	1	1	0	1	0	0	0	0	0	0	0	0	0	0	1	1	1	0
PGPT0009515	1	1	2	1	1	1	2	2	2	2	1	1	2	2	2	2	2	1	1	1	1	2	2	1	1	2	1	1	1	1	1	1	1	1	1	1	1	1	1	1	2	2	1	2	1	2	2	2	2
PGPT0009516	0	0	0	0	0	0	0	0	0	0	0	0	0	0	0	0	0	0	0	0	0	1	1	1	0	0	0	0	0	0	1	1	1	0	0	0	1	0	0	0	0	0	0	0	1	0	1	1	0
PGPT0009520	0	0	2	2	1	1	1	2	2	3	1	1	0	0	0	0	1	1	0	0	0	1	1	1	1	1	1	1	1	1	1	1	1	1	1	1	1	1	1	1	1	1	2	1	1	1	1	1	1
PGPT0009530	0	1	1	1	0	1	1	1	1	1	0	0	1	1	1	1	1	1	1	1	1	1	1	0	0	0	0	0	0	0	0	0	0	0	0	0	0	0	0	0	0	0	1	1	1	1	1	1	1
PGPT0009535	3	3	5	4	4	5	3	4	6	5	2	3	1	1	1	1	7	5	4	4	5	5	6	4	2	3	3	5	5	2	4	3	2	2	4	2	3	3	2	2	4	5	6	6	6	6	6	6	6
PGPT0009540	0	0	0	0	0	0	0	0	0	0	0	0	0	0	0	0	0	0	0	0	0	0	0	0	0	0	0	0	0	0	0	0	0	0	0	0	0	0	0	0	0	0	0	0	0	0	0	0	0
PGPT0009545	3	1	2	1	2	2	2	2	0	1	0	0	2	2	2	2	1	1	0	0	0	2	3	0	0	1	0	1	1	0	1	1	0	1	1	0	1	2	1	1	2	3	1	0	2	4	3	3	2
PGPT0009555	0	0	0	0	0	1	0	0	0	0	0	0	0	0	0	0	0	0	0	0	0	0	0	0	0	0	0	0	0	0	0	0	0	0	0	0	0	0	0	0	0	0	0	0	0	0	0	0	0
PGPT0009565	1	1	2	2	3	1	1	1	1	1	2	2	1	1	1	1	1	1	1	1	1	1	1	2	2	2	2	2	2	2	2	2	2	2	2	2	2	2	2	1	1	1	1	1	1	1	1	1	1
PGPT0009650	0	0	0	0	0	0	0	0	0	0	0	0	0	0	0	0	1	0	0	0	0	0	0	0	0	0	0	0	0	0	0	0	0	0	0	0	0	0	0	0	0	0	0	0	0	0	0	0	0
PGPT0009685	1	0	0	0	0	0	0	0	0	0	0	0	0	0	0	0	1	0	0	0	0	0	0	0	0	0	0	0	0	0	0	0	0	0	0	0	0	0	0	0	0	0	0	1	0	0	0	0	0
PGPT0009780	2	0	0	0	0	0	0	0	1	0	0	1	0	0	0	0	1	0	0	0	0	0	0	1	1	1	1	0	1	1	1	1	1	1	1	1	1	1	1	0	0	1	1	0	2	2	0	0	0
PGPT0009790	0	0	0	0	0	0	0	0	0	0	0	0	0	0	0	0	1	0	0	0	0	0	0	0	0	0	0	0	0	0	0	0	0	0	0	0	0	0	0	0	0	0	0	1	0	0	0	0	0
PGPT0009795	2	1	2	5	4	0	2	2	2	2	2	3	9	2	0	0	2	2	2	2	2	2	2	3	2	3	2	3	2	2	3	3	2	2	2	2	2	2	2	0	2	2	0	2	2	2	2	2	2
PGPT0009811	1	0	0	0	0	0	0	0	1	0	0	0	0	0	0	0	0	0	0	0	0	0	0	0	0	0	0	0	0	0	0	0	0	0	0	0	0	0	0	0	0	0	0	0	0	0	0	0	0
PGPT0009840	0	0	0	0	0	0	0	0	0	0	0	0	0	0	0	0	0	0	1	1	1	0	0	0	0	0	0	0	0	0	0	0	0	0	0	0	1	0	1	0	0	0	0	0	0	0	0	0	0
PGPT0009845	0	0	1	0	2	4	0	7	1	6	0	0	2	3	4	2	0	0	6	3	3	0	0	3	3	2	0	0	0	3	0	3	0	3	0	0	2	1	3	0	0	3	0	0	2	0	0	0	0
PGPT0009850	0	0	1	1	1	1	1	0	1	0	3	3	1	1	1	1	1	0	2	2	2	0	0	1	2	2	1	1	1	1	1	1	1	1	1	1	2	1	1	1	0	1	0	0	1	0	0	0	1
PGPT0009855	0	0	0	0	1	2	0	1	0	0	2	2	0	0	0	0	0	0	0	0	0	0	0	1	1	1	1	1	1	1	1	1	1	1	1	1	0	1	1	0	0	1	0	0	1	0	0	0	0
PGPT0009865	2	0	0	0	0	0	0	0	0	0	0	0	0	0	0	0	0	2	0	0	0	0	0	0	0	0	0	0	0	0	0	0	0	0	0	0	0	0	0	0	0	0	1	0	0	0	0	0	0
PGPT0009970	0	0	0	0	0	1	0	0	0	0	0	0	0	0	0	0	0	0	0	0	0	0	0	0	0	0	0	0	0	0	0	0	0	0	0	0	0	0	0	0	0	0	0	0	0	0	0	0	0
PGPT0009980	0	0	0	0	0	0	0	0	0	0	0	0	0	0	0	0	0	0	0	0	0	0	0	0	0	0	0	0	0	0	0	0	0	0	0	0	0	0	0	0	0	0	0	0	0	0	0	0	0
PGPT0009985	0	0	1	0	0	0	0	0	0	0	0	0	0	0	0	0	0	0	0	0	0	1	1	0	0	0	0	0	0	0	0	0	0	0	0	0	0	0	0	0	0	0	0	0	0	0	1	1	0
PGPT0009990	0	0	0	0	0	0	0	0	0	0	0	0	0	0	0	0	0	0	0	0	0	0	0	0	0	0	0	0	0	0	0	0	0	0	0	0	0	0	0	0	0	0	0	0	0	0	0	0	0
PGPT0010010	0	0	0	0	0	0	0	0	0	1	0	0	0	0	0	0	0	0	0	0	0	0	0	0	0	0	0	0	0	0	0	0	0	0	0	0	0	0	0	0	0	0	0	0	0	0	0	0	0
PGPT0010015	2	0	3	0	0	1	1	2	0	2	0	0	0	0	0	0	1	2	1	1	1	2	2	0	0	0	0	0	0	0	0	0	0	0	0	0	0	0	0	1	0	0	0	1	0	2	2	2	0
PGPT0010020	0	0	2	0	0	0	0	0	0	0	0	0	0	0	0	0	0	1	0	0	0	0	0	0	0	0	0	0	0	0	0	0	0	0	0	0	0	0	0	0	1	1	1	0	0	0	0	0	0
PGPT0010060	0	0	0	0	0	0	0	0	0	0	0	0	0	0	0	0	0	0	0	0	0	0	0	0	0	0	0	0	0	0	0	0	0	0	0	0	0	0	0	0	0	0	1	0	0	0	0	0	0
PGPT0010085	0	0	1	0	0	0	0	0	0	0	0	0	0	0	0	0	0	0	0	0	0	0	0	0	0	0	0	0	0	0	0	0	0	0	0	0	0	0	0	0	0	0	0	0	0	0	0	0	0
PGPT0010095	1	1	0	0	0	0	0	0	0	0	0	0	0	0	0	0	0	3	0	0	0	0	0	0	0	0	0	0	0	0	0	0	0	0	0	0	0	0	0	0	0	0	1	0	0	0	0	0	1
PGPT0010099	0	0	0	0	0	0	0	0	0	0	0	0	0	0	0	0	0	0	0	0	0	0	0	0	0	0	0	0	0	0	0	0	0	0	0	0	0	0	0	0	0	0	0	0	0	0	0	0	0
PGPT0010110	0	0	0	0	0	0	0	0	1	0	0	0	0	0	0	0	0	0	0	0	0	0	0	0	0	0	0	0	0	0	0	0	0	0	0	0	0	0	0	0	0	0	0	0	0	0	0	0	0
PGPT0010114	0	0	0	0	0	0	1	0	0	0	0	0	0	0	0	0	0	0	0	0	0	0	0	0	0	0	0	0	0	0	0	0	0	0	0	0	0	0	0	0	0	0	0	0	0	0	0	0	0
PGPT0010120	0	0	0	0	1	0	0	0	0	0	1	1	0	0	0	0	0	0	1	1	1	0	0	1	2	1	1	0	1	1	1	1	1	1	1	0	2	0	1	0	0	0	0	0	0	0	0	0	1
PGPT0010125	0	0	1	1	2	2	0	0	0	0	1	1	0	0	0	0	0	0	3	2	2	0	0	2	2	2	1	0	1	1	1	1	1	1	1	0	2	0	1	0	0	0	0	0	0	0	0	0	1
PGPT0010130	0	0	1	0	1	0	0	0	0	0	0	0	0	0	0	0	0	0	0	0	0	0	0	1	1	1	1	0	1	1	1	1	1	1	1	0	1	0	1	0	0	0	0	0	0	0	0	0	0
PGPT0010135	0	0	1	0	1	0	0	0	0	0	0	0	0	0	0	0	0	0	0	0	0	0	0	1	1	1	1	0	1	1	1	1	1	1	1	0	1	0	1	0	0	0	0	0	0	0	0	0	0
PGPT0010140	0	0	1	0	1	0	0	0	0	0	0	0	0	0	0	0	0	0	0	0	0	0	0	1	1	1	1	0	1	1	1	1	1	1	1	0	1	0	1	0	0	0	0	0	0	0	0	0	0
PGPT0010145	0	0	0	0	1	0	0	0	0	0	0	0	0	0	0	0	0	0	0	0	0	0	0	1	1	1	1	0	1	1	1	1	1	1	1	0	1	0	1	0	0	0	0	0	0	0	0	0	0
PGPT0010150	0	1	3	0	1	1	0	3	0	4	1	1	3	3	3	1	0	1	1	1	1	0	0	3	4	4	1	0	3	3	1	1	1	3	1	1	3	0	3	0	0	0	0	0	0	0	0	0	5
PGPT0010155	0	0	3	0	0	0	0	2	0	2	1	1	0	0	0	0	0	0	0	0	0	0	0	0	2	0	0	0	0	0	0	0	0	0	0	0	2	0	0	0	1	2	0	1	0	0	0	0	0
PGPT0010160	0	1	1	0	1	4	0	0	0	0	0	1	0	0	0	0	0	0	1	1	1	0	0	2	2	2	1	0	1	2	1	1	1	2	1	0	2	0	2	0	0	0	0	0	3	0	0	0	1
PGPT0010165	0	0	8	0	5	1	0	6	1	4	4	6	0	0	0	0	0	0	1	1	1	0	0	3	5	7	2	0	2	2	2	2	2	2	2	0	5	1	2	0	0	0	0	0	1	0	0	0	2
PGPT0010170	0	0	0	0	0	0	0	0	0	0	0	0	0	0	0	0	0	0	0	0	0	0	0	0	0	0	0	0	0	0	0	0	0	0	0	0	0	0	0	0	0	0	0	0	0	0	0	0	0
[truncated: 2,290 more rows]
[truncated: 49 more columns]

## Sheet: Table_S4
Table S4. PGPT genes
[truncated: 99 more rows]
[truncated: 10 more columns]

## Sheet: Table_S5
Table S5. ANTISMASH Results.
[truncated: 1,051 more rows]

## Sheet: Table_S6
Table S6. Cazymes families in the genomes.
[truncated: 98 more rows]

[truncated: 3 more sheets: Table_S7, Table_S8, Table_S9]
